# Supplementary material for: Transcriptome differences in adipose stromal cells derived from pre- and postmenopausal women
Source: Stem Cell Res Ther. 2020 Feb 28;11:92. doi: 10.1186/s13287-020-01613-x (PMC7049195; doi:10.1186/s13287-020-01613-x)
Supplement: Supplementary file 1 — Additional file 1. A complete list of the identified genes differentially expressed in the pre- and postmenopausal women. [file 13287_2020_1613_MOESM1_ESM.xlsx]

## Sheet: Sheet1
	baseMean	log2FoldChange	lfcSE	stat	pvalue	padj	SRR4101049	SRR4101054	SRR4101056	SRR4101058	SRR4101060	SRR4101062	SRR4101063	SRR4101065	SRR4101066	SRR4101067	SRR4101068	SRR4101069	SRR4101070	SRR4101072	SRR4101073
RP11-433M22.1	0	NA	NA	NA	NA	NA	-0.630303	-0.630303	-0.630303	-0.630303	-0.630303	-0.630303	-0.630303	-0.630303	-0.630303	-0.630303	-0.630303	-0.630303	-0.630303	-0.630303	-0.630303
PMM2P1	3.01974	-0.581516	0.615257	-0.945159	0.344578	NA	1.29135	2.52358	1.75229	2.17832	2.09802	2.12285	2.1443	2.97352	0.987679	1.91504	-0.630303	2.72278	1.8437	2.16665	2.1565
CTD-2588J6.2	0	NA	NA	NA	NA	NA	-0.630303	-0.630303	-0.630303	-0.630303	-0.630303	-0.630303	-0.630303	-0.630303	-0.630303	-0.630303	-0.630303	-0.630303	-0.630303	-0.630303	-0.630303
MSTRG.5033.3	1.09968	1.99191	1.48463	1.34169	0.179697	NA	1.29135	0.86199	-0.630303	2.42557	1.68716	1.44264	0.907119	-0.630303	-0.630303	-0.630303	0.99726	-0.630303	1.45904	2.16665	-0.630303
MSTRG.5229.5	208.658	0.377152	0.646413	0.583454	0.559588	0.895668	6.93021	5.61042	6.56711	6.50939	7.03261	7.5277	8.36653	9.46996	6.95277	7.48135	7.59293	8.51393	7.7821	6.83282	7.92196
RP3-415N12.1	0.240369	0.978832	3.83957	0.254932	0.798775	NA	-0.630303	-0.630303	-0.630303	-0.630303	-0.630303	-0.630303	-0.630303	-0.630303	2.2663	-0.630303	-0.630303	-0.630303	-0.630303	-0.630303	-0.630303
RP11-571I18.2	0	NA	NA	NA	NA	NA	-0.630303	-0.630303	-0.630303	-0.630303	-0.630303	-0.630303	-0.630303	-0.630303	-0.630303	-0.630303	-0.630303	-0.630303	-0.630303	-0.630303	-0.630303
RP11-16E12.2	0	NA	NA	NA	NA	NA	-0.630303	-0.630303	-0.630303	-0.630303	-0.630303	-0.630303	-0.630303	-0.630303	-0.630303	-0.630303	-0.630303	-0.630303	-0.630303	-0.630303	-0.630303
RP11-433M22.2	0	NA	NA	NA	NA	NA	-0.630303	-0.630303	-0.630303	-0.630303	-0.630303	-0.630303	-0.630303	-0.630303	-0.630303	-0.630303	-0.630303	-0.630303	-0.630303	-0.630303	-0.630303
MSTRG.18752.1	9.18594	1.25049	0.756113	1.65384	0.0981604	0.528075	2.70758	1.40296	3.16157	2.63564	2.6715	3.95251	3.64843	2.37319	5.18724	3.95506	2.28066	2.46322	3.55027	3.67546	2.47601
ATRX	978.834	0.0486149	0.3336	0.145728	0.884136	0.981566	10.1586	10.3577	9.34787	10.4086	9.7245	10.2986	10.0334	9.78542	8.39492	10.0974	9.96759	9.80967	9.4202	10.1473	10.036
RP11-181G12.4	0.161155	0.738386	3.83957	0.192309	0.8475	NA	-0.630303	-0.630303	-0.630303	-0.630303	-0.630303	-0.630303	1.84529	-0.630303	-0.630303	-0.630303	-0.630303	-0.630303	-0.630303	-0.630303	-0.630303
MSTRG.4144.4	1491.75	0.274895	0.746407	0.368291	0.712656	0.945155	9.8848	10.3808	10.3991	10.3213	9.42099	11.5846	11.0169	9.78109	10.8084	11.4761	11.4367	10.17	5.02922	10.4704	9.57145
MSTRG.16914.21	13.3619	-0.0311727	3.0588	-0.0101912	NA	NA	7.93044	-0.630303	-0.630303	-0.630303	-0.630303	6.94159	-0.630303	3.56581	-0.630303	-0.630303	-0.630303	5.39622	-0.630303	0.921772	4.65428
RP1-241P17.4	194.887	-0.227621	0.282938	-0.804491	0.421113	0.83243	6.88237	8.0814	7.36846	8.08513	7.92526	7.89146	7.45399	7.77004	6.79776	7.66745	7.4036	7.83976	7.29055	7.15774	7.84905
MSTRG.29225.1	9.33775	-2.32709	3.61489	-0.643751	NA	NA	5.96074	6.30491	-0.630303	-0.630303	-0.630303	-0.630303	-0.630303	-0.630303	7.09272	1.27149	-0.630303	-0.630303	-0.630303	-0.630303	-0.630303
RP11-16E12.1	0.952228	1.01445	2.34581	0.432452	0.665413	NA	-0.630303	1.40296	-0.630303	1.87706	-0.630303	-0.630303	2.5988	-0.630303	1.95937	-0.630303	1.97283	-0.630303	-0.630303	-0.630303	-0.630303
LINC01634	0	NA	NA	NA	NA	NA	-0.630303	-0.630303	-0.630303	-0.630303	-0.630303	-0.630303	-0.630303	-0.630303	-0.630303	-0.630303	-0.630303	-0.630303	-0.630303	-0.630303	-0.630303
MSTRG.29225.8	169.911	-0.258098	0.622744	-0.414452	0.678543	0.936324	8.43485	8.44557	7.15113	7.36733	8.2902	7.1959	7.42045	7.5017	7.81849	5.58197	7.10178	6.63036	6.87204	4.60346	6.67728
AIMP1P1	0.0724415	0.257495	3.83957	0.0670634	0.946531	NA	-0.630303	-0.630303	-0.630303	-0.630303	-0.630303	-0.630303	-0.630303	-0.630303	-0.630303	-0.630303	-0.630303	-0.630303	-0.630303	-0.630303	1.12958
CPHL1P	0	NA	NA	NA	NA	NA	-0.630303	-0.630303	-0.630303	-0.630303	-0.630303	-0.630303	-0.630303	-0.630303	-0.630303	-0.630303	-0.630303	-0.630303	-0.630303	-0.630303	-0.630303
LINC01637	5.16237	1.46791	1.16485	1.26017	0.207608	0.66917	3.39706	-0.630303	2.97105	2.17832	2.09802	3.06186	3.0866	2.70499	-0.630303	3.95506	3.37628	-0.630303	3.33631	-0.630303	2.1565
CTD-2333K2.1	0	NA	NA	NA	NA	NA	-0.630303	-0.630303	-0.630303	-0.630303	-0.630303	-0.630303	-0.630303	-0.630303	-0.630303	-0.630303	-0.630303	-0.630303	-0.630303	-0.630303	-0.630303
RNA5SP128	0	NA	NA	NA	NA	NA	-0.630303	-0.630303	-0.630303	-0.630303	-0.630303	-0.630303	-0.630303	-0.630303	-0.630303	-0.630303	-0.630303	-0.630303	-0.630303	-0.630303	-0.630303
MSTRG.26710.5	6.02876	0.0637084	1.78666	0.0356579	0.971555	0.995553	-0.630303	-0.630303	4.15171	0.929441	1.08712	0.893103	4.11966	1.28951	-0.630303	-0.630303	4.93078	1.1208	3.08463	-0.630303	4.13485
RP11-789A21.1	0	NA	NA	NA	NA	NA	-0.630303	-0.630303	-0.630303	-0.630303	-0.630303	-0.630303	-0.630303	-0.630303	-0.630303	-0.630303	-0.630303	-0.630303	-0.630303	-0.630303	-0.630303
MSTRG.23153.15	34.5935	-1.46717	3.60892	-0.406541	0.684345	0.937628	-0.630303	7.43209	5.39217	7.20605	-0.630303	-0.630303	-0.630303	-0.630303	-0.630303	-0.630303	-0.630303	-0.630303	-0.630303	7.33727	-0.630303
MSTRG.23153.17	120.605	-0.291591	0.815185	-0.357699	0.720569	0.947398	7.49427	7.743	5.39217	7.40321	7.96144	6.59777	2.38993	7.86316	6.45648	5.62046	5.92228	7.41839	5.80711	4.78672	7.53928
ARHGEF9-IT1	0.226374	0.738386	3.83957	0.192309	0.8475	NA	-0.630303	-0.630303	-0.630303	-0.630303	-0.630303	-0.630303	0.907119	-0.630303	-0.630303	1.91504	-0.630303	-0.630303	-0.630303	-0.630303	-0.630303
RP1-20N18.4	0	NA	NA	NA	NA	NA	-0.630303	-0.630303	-0.630303	-0.630303	-0.630303	-0.630303	-0.630303	-0.630303	-0.630303	-0.630303	-0.630303	-0.630303	-0.630303	-0.630303	-0.630303
TCOF1	418.794	0.1466	0.365247	0.401371	0.688147	0.93861	8.35531	9.21808	7.61512	8.91773	8.35056	8.667	8.32	9.09385	8.08111	8.7127	8.10461	8.5266	9.24574	9.56634	8.64415
NSRP1	802.679	0.0785181	0.323524	0.242696	0.808241	0.968132	8.41257	9.73007	9.60798	8.80691	9.88067	10.1501	10.0401	9.80263	9.31462	9.64898	10.0971	9.40793	9.9419	9.30066	9.62206
MSTRG.3488.1	3.03392	1.50148	1.05538	1.42269	0.154827	NA	-0.630303	1.40296	1.75229	1.48881	1.68716	3.42372	2.38993	2.37319	2.2663	2.34906	2.93165	-0.630303	2.77878	-0.630303	1.12958
MSTRG.27545.1	2.49902	1.45407	1.24663	1.1664	0.243453	NA	3.56864	-0.630303	-0.630303	1.48881	1.68716	1.82528	1.84529	-0.630303	-0.630303	2.94721	1.97283	2.14445	2.38814	0.921772	1.12958
LINC01632	0	NA	NA	NA	NA	NA	-0.630303	-0.630303	-0.630303	-0.630303	-0.630303	-0.630303	-0.630303	-0.630303	-0.630303	-0.630303	-0.630303	-0.630303	-0.630303	-0.630303	-0.630303
MSTRG.15362.10	8.44797	2.54301	1.02562	2.47949	0.0131572	0.240987	1.93933	-0.630303	2.49039	1.48881	2.88927	3.06186	2.38993	1.93708	3.69799	5.12714	2.93165	1.1208	3.08463	4.44889	4.22154
TACSTD2	26.8044	0.179209	0.884623	0.202583	0.839461	0.973105	4.98992	1.78069	4.73254	2.42557	4.22964	4.33822	5.4052	6.91131	4.45976	4.61963	3.09574	5.53645	4.62091	2.62301	4.30331
AF001548.5	11.9156	-0.261198	1.18911	-0.219658	0.826137	0.970555	4.10265	4.8687	3.48001	4.22754	-0.630303	2.57555	2.5988	3.19933	5.25693	3.53798	4.69669	2.14445	-0.630303	4.00668	-0.630303
AP000867.14	0	NA	NA	NA	NA	NA	-0.630303	-0.630303	-0.630303	-0.630303	-0.630303	-0.630303	-0.630303	-0.630303	-0.630303	-0.630303	-0.630303	-0.630303	-0.630303	-0.630303	-0.630303
RNU5B-1	0.172656	0.49794	3.83957	0.129686	0.896815	NA	-0.630303	-0.630303	-0.630303	-0.630303	-0.630303	-0.630303	-0.630303	-0.630303	-0.630303	1.91504	-0.630303	-0.630303	-0.630303	-0.630303	-0.630303
OPA1	1046.49	-0.382017	0.236733	-1.61371	0.106591	0.544176	9.90689	10.5973	10.1112	10.4767	10.4315	9.80124	9.56589	10.1604	9.58566	9.59444	9.77952	10.2345	9.53103	9.82111	10.266
RP1-68D18.2	13.1324	0.226205	0.602904	0.375192	0.707518	0.944226	4.10265	2.52358	3.32963	2.42557	4.95958	3.06186	3.64843	4.92537	3.59385	3.36682	3.61074	4.50869	3.90116	4.00668	2.73607
MSTRG.8388.1	38.3858	4.42205	1.37314	3.22039	0.00128016	0.0647056	2.9762	1.78069	2.17007	5.50328	2.09802	1.82528	2.38993	2.37319	6.16177	6.71262	7.99527	1.1208	1.8437	6.12035	2.95569
MSTRG.8388.3	96.6015	-2.10801	1.19654	-1.76176	0.0781093	0.487692	6.02091	6.53378	6.07271	7.7759	5.90522	-0.630303	3.0866	9.01117	1.95937	4.27794	6.14343	9.21796	4.62091	3.76569	7.35046
MSTRG.8388.4	355.068	1.85438	0.8717	2.12731	0.0333939	0.35931	9.25876	6.83987	7.58236	6.31211	9.16584	9.41888	9.01624	4.98689	9.04111	9.21206	8.17468	5.39622	9.59846	8.2205	3.83818
MSTRG.8388.5	107.014	0.382607	0.904351	0.423074	0.672241	0.934061	6.26434	7.55304	4.60779	5.99221	5.26005	2.75682	7.94867	7.17178	7.91863	4.61963	5.16921	5.63334	5.34703	7.5799	7.97277
MSTRG.8388.6	34.6285	-2.20688	3.60886	-0.611517	NA	NA	-0.630303	-0.630303	8.12766	6.28159	-0.630303	-0.630303	-0.630303	-0.630303	-0.630303	-0.630303	8.24584	-0.630303	-0.630303	7.3001	-0.630303
MSTRG.13547.12	147.287	0.337215	0.621057	0.54297	0.587151	0.907056	7.36097	6.52198	4.15171	6.57378	6.17549	6.85564	7.62274	5.79525	6.75023	8.38407	7.79627	8.01778	6.92075	7.47039	7.62119
RP11-190A12.7	0.258984	0.738386	3.83957	0.192309	0.8475	NA	-0.630303	-0.630303	-0.630303	-0.630303	-0.630303	-0.630303	-0.630303	-0.630303	-0.630303	2.34906	-0.630303	-0.630303	-0.630303	-0.630303	-0.630303
RP11-489D6.2	0	NA	NA	NA	NA	NA	-0.630303	-0.630303	-0.630303	-0.630303	-0.630303	-0.630303	-0.630303	-0.630303	-0.630303	-0.630303	-0.630303	-0.630303	-0.630303	-0.630303	-0.630303
MSTRG.21116.7	22.9701	0.450475	0.69743	0.645908	0.518339	0.881335	2.9762	4.16034	3.96071	3.77986	5.33553	5.9928	5.74577	4.09972	3.69799	3.53798	4.14618	4.57528	3.97696	2.80552	5.48374
RP11-666A8.7	4.82253	0.317934	0.896258	0.354735	0.722788	0.948161	2.9762	1.40296	2.49039	1.87706	2.09802	1.44264	3.44932	-0.630303	3.2265	2.94721	3.24288	2.94202	3.73641	1.47908	-0.630303
RP11-666A8.8	4.46596	3.02526	1.29839	2.33002	0.0198052	0.291403	3.20207	-0.630303	1.75229	2.63564	2.6715	2.57555	3.90327	1.28951	2.9158	2.67956	-0.630303	-0.630303	3.21601	3.11234	-0.630303
RP11-666A8.9	0.966503	-0.182856	1.63556	-0.1118	0.910982	NA	1.93933	-0.630303	-0.630303	-0.630303	-0.630303	-0.630303	0.907119	-0.630303	1.95937	1.91504	0.99726	2.14445	1.45904	-0.630303	-0.630303
AC019118.3	0	NA	NA	NA	NA	NA	-0.630303	-0.630303	-0.630303	-0.630303	-0.630303	-0.630303	-0.630303	-0.630303	-0.630303	-0.630303	-0.630303	-0.630303	-0.630303	-0.630303	-0.630303
RNU6-1209P	0.254984	0.978859	2.3938	0.408914	0.682603	NA	-0.630303	-0.630303	-0.630303	-0.630303	-0.630303	-0.630303	0.907119	-0.630303	0.987679	1.27149	-0.630303	-0.630303	-0.630303	0.921772	-0.630303
RP11-190A12.9	1.44511	0.270788	1.00746	0.268783	0.788097	NA	-0.630303	1.40296	1.13947	-0.630303	1.08712	0.893103	2.1443	1.93708	1.95937	1.27149	0.99726	1.1208	2.14259	-0.630303	1.74001
RNU4ATAC18P	0.341859	1.43162	1.99077	0.71913	0.472061	NA	-0.630303	-0.630303	-0.630303	-0.630303	-0.630303	0.893103	0.907119	-0.630303	0.987679	-0.630303	1.57452	-0.630303	0.906001	-0.630303	-0.630303
AC092652.1	0	NA	NA	NA	NA	NA	-0.630303	-0.630303	-0.630303	-0.630303	-0.630303	-0.630303	-0.630303	-0.630303	-0.630303	-0.630303	-0.630303	-0.630303	-0.630303	-0.630303	-0.630303
RNF219-AS1	1.53687	3.40931	2.34232	1.45553	0.145523	NA	-0.630303	-0.630303	-0.630303	1.48881	-0.630303	0.893103	0.907119	1.93708	-0.630303	4.07093	-0.630303	-0.630303	1.45904	-0.630303	-0.630303
MSTRG.15896.4	807.932	-1.36837	2.73574	-0.500185	NA	NA	11.4939	3.89295	12.2112	-0.630303	-0.630303	11.8634	11.5877	-0.630303	7.12103	-0.630303	8.59152	-0.630303	-0.630303	7.53581	8.08094
RP1-68D18.3	0	NA	NA	NA	NA	NA	-0.630303	-0.630303	-0.630303	-0.630303	-0.630303	-0.630303	-0.630303	-0.630303	-0.630303	-0.630303	-0.630303	-0.630303	-0.630303	-0.630303	-0.630303
DUXAP11	0	NA	NA	NA	NA	NA	-0.630303	-0.630303	-0.630303	-0.630303	-0.630303	-0.630303	-0.630303	-0.630303	-0.630303	-0.630303	-0.630303	-0.630303	-0.630303	-0.630303	-0.630303
RP11-61E11.2	0	NA	NA	NA	NA	NA	-0.630303	-0.630303	-0.630303	-0.630303	-0.630303	-0.630303	-0.630303	-0.630303	-0.630303	-0.630303	-0.630303	-0.630303	-0.630303	-0.630303	-0.630303
IGJP1	0	NA	NA	NA	NA	NA	-0.630303	-0.630303	-0.630303	-0.630303	-0.630303	-0.630303	-0.630303	-0.630303	-0.630303	-0.630303	-0.630303	-0.630303	-0.630303	-0.630303	-0.630303
ITGA8	887.722	-1.53366	0.58885	-2.60451	0.00920069	0.203318	7.97675	11.1078	10.0009	9.28961	10.882	8.24694	9.01399	9.83434	7.66035	9.44432	8.80392	11.2065	8.25831	9.98233	9.17564
ITGA9	23.0364	-0.614913	0.780498	-0.787846	0.430787	0.83705	3.20207	2.52358	5.66677	5.30506	6.25539	4.64212	3.44932	4.86111	3.48155	3.17238	3.24288	5.43258	3.64636	3.24409	4.52396
MSTRG.30953.5	32.282	0.22635	1.21334	0.186551	0.852012	0.97556	3.20207	5.51833	5.2324	5.87444	6.23583	5.32131	-0.630303	6.07556	6.17982	-0.630303	3.90326	2.46322	2.14259	3.76569	5.79742
MSTRG.30953.2	125.667	-0.882328	1.36973	-0.644164	0.519469	0.881994	6.91444	6.9497	8.42881	2.17832	3.52915	0.893103	7.99498	2.70499	7.52569	8.29171	1.57452	7.02493	1.8437	6.50714	8.27562
CTA-113A6.1	0	NA	NA	NA	NA	NA	-0.630303	-0.630303	-0.630303	-0.630303	-0.630303	-0.630303	-0.630303	-0.630303	-0.630303	-0.630303	-0.630303	-0.630303	-0.630303	-0.630303	-0.630303
AC108938.5	15.934	0.25131	0.8471	0.296671	0.766718	0.958292	4.98992	3.46866	4.84734	3.12576	3.07806	4.89295	2.38993	-0.630303	2.9158	4.07093	4.14618	2.46322	3.73641	5.40653	4.88412
RP11-146D12.2	0.100679	-1.55372	3.82214	-0.406505	0.684372	NA	-0.630303	1.40296	-0.630303	-0.630303	-0.630303	-0.630303	-0.630303	-0.630303	-0.630303	-0.630303	-0.630303	-0.630303	-0.630303	-0.630303	-0.630303
ITGA1	826.137	0.166916	0.595713	0.280196	0.779327	0.960288	9.4432	8.21938	10.556	10.5426	9.13185	8.95797	9.87655	8.93132	10.1268	9.29767	10.7941	8.83908	8.7322	10.3564	7.75783
ITGA2	681.728	-0.870374	0.694498	-1.25324	0.210117	0.672209	10.0918	7.90174	10.5497	9.46282	10.3163	7.7557	7.7791	9.18193	8.93617	8.38407	8.43283	10.5249	9.16514	6.55841	10.1131
ITGA3	1775.31	-0.885374	0.638127	-1.38746	0.165302	0.620133	10.0364	12.1817	11.3475	12.0459	10.2324	9.4055	9.77804	9.45372	10.2643	9.18343	10.7203	10.1861	9.13655	11.6449	11.1228
ITGA4	384.751	-0.886344	0.592472	-1.49601	0.134651	0.583842	8.23347	9.61392	8.83903	9.58189	9.02478	7.88183	6.73937	9.24306	7.10222	8.44431	6.70709	9.19434	7.22223	7.68168	8.91163
ITGA5	8922.18	-0.711073	0.281004	-2.53048	0.0113908	0.226492	13.0383	13.6485	13.9297	13.569	13.2566	12.4727	12.5163	13.1933	13.182	12.0759	12.6494	13.3476	12.9291	12.611	13.2335
ITGA6	218.16	-0.874385	0.745536	-1.17283	0.240865	0.701472	7.93044	8.18984	8.26816	9.46452	8.31837	6.26883	6.88419	5.4901	6.87734	5.89619	6.41451	8.75546	6.61217	5.97696	8.34957
ITGA7	1124.51	-1.11608	0.998934	-1.11727	0.263879	0.721784	5.86551	12.2329	8.90344	11.5237	10.281	5.32131	9.03187	8.26176	10.4033	8.16726	10.0218	9.32092	8.11076	10.0274	10.8428
TRHR	0	NA	NA	NA	NA	NA	-0.630303	-0.630303	-0.630303	-0.630303	-0.630303	-0.630303	-0.630303	-0.630303	-0.630303	-0.630303	-0.630303	-0.630303	-0.630303	-0.630303	-0.630303
ARF4	3598.8	-1.31185	0.427059	-3.07183	0.0021275	0.0882844	12.068	12.568	13.3226	11.4978	12.0545	10.6237	10.5799	11.5242	12.2698	10.9578	10.884	12.09	10.5485	10.8893	11.8221
AC010468.3	0	NA	NA	NA	NA	NA	-0.630303	-0.630303	-0.630303	-0.630303	-0.630303	-0.630303	-0.630303	-0.630303	-0.630303	-0.630303	-0.630303	-0.630303	-0.630303	-0.630303	-0.630303
AC010468.2	0	NA	NA	NA	NA	NA	-0.630303	-0.630303	-0.630303	-0.630303	-0.630303	-0.630303	-0.630303	-0.630303	-0.630303	-0.630303	-0.630303	-0.630303	-0.630303	-0.630303	-0.630303
MSTRG.8897.1	2.30145	2.04212	1.32171	1.54506	0.122331	NA	2.70758	-0.630303	1.13947	1.87706	-0.630303	2.57555	3.0866	-0.630303	0.987679	1.27149	2.74612	1.1208	1.8437	1.86616	-0.630303
MSTRG.30830.1	1.72485	1.55626	1.68822	0.921835	0.356615	NA	-0.630303	-0.630303	-0.630303	-0.630303	-0.630303	-0.630303	1.84529	-0.630303	2.73064	1.27149	1.97283	1.72911	3.21601	1.47908	1.74001
MSTRG.26084.4	70.5674	0.784457	1.91892	0.4088	0.682686	0.937628	6.23923	-0.630303	7.08251	7.3004	-0.630303	7.03143	-0.630303	-0.630303	5.69381	7.64895	6.88483	-0.630303	6.23458	6.88396	2.95569
MSTRG.26084.5	29.0446	0.744638	2.4681	0.301705	0.762877	0.95708	4.9284	0.86199	-0.630303	-0.630303	2.41393	7.06586	-0.630303	-0.630303	4.95533	-0.630303	-0.630303	5.83693	5.45684	7.1494	-0.630303
CA15P2	0	NA	NA	NA	NA	NA	-0.630303	-0.630303	-0.630303	-0.630303	-0.630303	-0.630303	-0.630303	-0.630303	-0.630303	-0.630303	-0.630303	-0.630303	-0.630303	-0.630303	-0.630303
MSTRG.5650.2	0.685914	2.27125	3.82053	0.594484	0.552188	NA	-0.630303	-0.630303	-0.630303	-0.630303	3.52915	-0.630303	-0.630303	-0.630303	-0.630303	-0.630303	-0.630303	-0.630303	-0.630303	-0.630303	-0.630303
UFSP1	34.5946	-0.207655	0.308565	-0.672971	0.500966	0.874045	4.9284	5.13994	5.00403	5.11036	5.60323	4.93082	4.52544	5.30931	4.62709	5.17965	5.73706	5.72413	4.75598	5.51435	4.59059
MSTRG.16703.1	604.69	-0.399809	0.460546	-0.86812	0.385328	0.810362	9.23038	9.38379	10.1155	9.94652	9.21662	8.78794	8.67031	9.53058	8.77037	8.55772	7.35614	8.89551	8.35364	9.92366	9.62405
UFSP2	275.004	-0.270593	0.251862	-1.07437	0.282657	0.737143	8.30175	8.77392	8.24218	8.43632	7.46105	8.0067	7.85638	7.84667	7.94525	7.70375	8.23277	7.77045	7.94168	8.59358	7.90898
RP11-566K19.5	0	NA	NA	NA	NA	NA	-0.630303	-0.630303	-0.630303	-0.630303	-0.630303	-0.630303	-0.630303	-0.630303	-0.630303	-0.630303	-0.630303	-0.630303	-0.630303	-0.630303	-0.630303
RP11-566K19.6	0.460466	-2.65758	3.03619	-0.875301	0.38141	NA	-0.630303	1.40296	-0.630303	-0.630303	-0.630303	-0.630303	-0.630303	-0.630303	-0.630303	-0.630303	-0.630303	2.14445	-0.630303	-0.630303	1.74001
MSTRG.22708.1	30.1925	1.32543	1.20943	1.09591	0.273117	0.729271	3.98658	-0.630303	4.3203	2.17832	1.08712	6.71087	6.29722	5.7248	4.62709	6.04509	1.57452	4.57528	5.80711	2.80552	3.46387
MSTRG.5170.59	64.3845	-26.6461	3.65472	-7.29087	NA	NA	-0.630303	9.91746	-0.630303	-0.630303	-0.630303	-0.630303	-0.630303	-0.630303	-0.630303	8.73479	-0.630303	-0.630303	-0.630303	9.69075	-0.630303
SNX18P13	0.471639	1.69469	2.0533	0.825349	0.409174	NA	-0.630303	-0.630303	-0.630303	-0.630303	1.68716	0.893103	-0.630303	1.28951	-0.630303	1.27149	-0.630303	-0.630303	1.45904	-0.630303	-0.630303
ASS1	2280.08	0.795746	0.731021	1.08854	0.276357	0.731587	10.9788	7.20729	10.935	9.50471	12.0387	10.9557	12.0162	11.6146	10.4119	11.6812	11.0498	11.1059	11.7712	7.88615	11.6425
RP11-566K19.8	26.5439	-0.690273	0.539699	-1.279	0.200899	0.661932	4.72632	5.44519	5.14534	5.50328	5.66305	3.79693	4.11966	5.20964	3.79508	3.95506	3.09574	5.28131	3.55027	4.21301	5.33629
RP11-566K19.9	0	NA	NA	NA	NA	NA	-0.630303	-0.630303	-0.630303	-0.630303	-0.630303	-0.630303	-0.630303	-0.630303	-0.630303	-0.630303	-0.630303	-0.630303	-0.630303	-0.630303	-0.630303
MSTRG.32703.1	55.3696	-0.625772	0.349934	-1.78826	0.0737343	0.476832	6.26434	6.41113	6.35075	6.3857	5.82893	5.10653	5.4052	5.65073	5.25693	4.83141	4.97336	6.08547	5.16486	5.91928	6.25292
RP1-200K18.1	0	NA	NA	NA	NA	NA	-0.630303	-0.630303	-0.630303	-0.630303	-0.630303	-0.630303	-0.630303	-0.630303	-0.630303	-0.630303	-0.630303	-0.630303	-0.630303	-0.630303	-0.630303
RP11-379H18.1	143.365	0.0806144	0.29117	0.276863	0.781885	0.96129	6.45085	7.46945	6.69519	7.38896	7.09908	6.47504	7.06869	6.98851	6.91015	7.70375	7.38796	7.06021	7.0135	7.80356	7.36004
NUDT19P5	0.105309	0.49794	3.83957	0.129686	0.896815	NA	-0.630303	-0.630303	-0.630303	-0.630303	-0.630303	1.44264	-0.630303	-0.630303	-0.630303	-0.630303	-0.630303	-0.630303	-0.630303	-0.630303	-0.630303
MSTRG.9311.3	15.1417	1.45993	2.98428	0.489207	0.624695	0.92024	-0.630303	4.33262	-0.630303	6.26608	-0.630303	-0.630303	0.907119	-0.630303	-0.630303	-0.630303	4.84165	-0.630303	7.91307	6.6558	-0.630303
AC012507.4	0	NA	NA	NA	NA	NA	-0.630303	-0.630303	-0.630303	-0.630303	-0.630303	-0.630303	-0.630303	-0.630303	-0.630303	-0.630303	-0.630303	-0.630303	-0.630303	-0.630303	-0.630303
MSTRG.6928.1	85.7443	-0.231561	0.308365	-0.750931	0.452694	0.849653	6.76414	6.51007	6.76983	6.42812	6.56856	6.2238	6.42448	5.95765	7.02444	6.41713	5.96509	6.58264	6.68165	6.39878	4.98661
TEX28P2	0	NA	NA	NA	NA	NA	-0.630303	-0.630303	-0.630303	-0.630303	-0.630303	-0.630303	-0.630303	-0.630303	-0.630303	-0.630303	-0.630303	-0.630303	-0.630303	-0.630303	-0.630303
TEX28P1	0	NA	NA	NA	NA	NA	-0.630303	-0.630303	-0.630303	-0.630303	-0.630303	-0.630303	-0.630303	-0.630303	-0.630303	-0.630303	-0.630303	-0.630303	-0.630303	-0.630303	-0.630303
MSTRG.28253.1	229.069	0.120794	0.34407	0.351074	0.725533	0.948477	7.51533	7.46329	7.33935	7.32306	7.74326	8.46577	8.48482	7.57361	8.29908	7.70375	8.27591	8.26961	7.83389	7.35912	6.9424
FAM212B	1022.56	-0.637963	0.813776	-0.783955	0.433067	0.83822	9.27738	11.7002	9.15249	11.0935	7.90682	8.53499	9.15116	8.26176	10.3304	8.35584	10.1721	8.65521	8.64791	11.584	9.03928
FAM212A	36.5968	-0.38138	0.811573	-0.469926	0.638408	0.923439	4.5739	5.67582	5.69769	4.80159	1.08712	4.81409	5.53626	4.64912	5.98826	5.92722	6.46012	5.15643	5.09863	1.47908	4.71526
CHST9	0.120185	0.49794	3.83957	0.129686	0.896815	NA	-0.630303	-0.630303	-0.630303	-0.630303	-0.630303	-0.630303	-0.630303	-0.630303	1.56245	-0.630303	-0.630303	-0.630303	-0.630303	-0.630303	-0.630303
CHST8	35.753	0.410117	1.83901	0.223009	0.823528	0.970098	5.16014	-0.630303	5.56982	-0.630303	6.6298	3.31297	2.78068	7.98117	5.44783	-0.630303	2.53256	5.32064	1.8437	2.41335	-0.630303
SMTNL1	1.00685	2.82133	2.87097	0.982712	0.325749	NA	-0.630303	-0.630303	-0.630303	-0.630303	-0.630303	2.12285	1.84529	-0.630303	-0.630303	2.67956	-0.630303	-0.630303	-0.630303	-0.630303	2.47601
MSTRG.14539.1	4.98525	-1.63219	1.01211	-1.61266	0.106818	0.544179	2.37565	4.71118	2.17007	3.94506	2.6715	1.82528	2.1443	2.37319	1.56245	-0.630303	-0.630303	2.46322	-0.630303	2.16665	2.47601
RP11-863H1.1	0	NA	NA	NA	NA	NA	-0.630303	-0.630303	-0.630303	-0.630303	-0.630303	-0.630303	-0.630303	-0.630303	-0.630303	-0.630303	-0.630303	-0.630303	-0.630303	-0.630303	-0.630303
RP11-155G15.3	0.120185	0.49794	3.83957	0.129686	0.896815	NA	-0.630303	-0.630303	-0.630303	-0.630303	-0.630303	-0.630303	-0.630303	-0.630303	1.56245	-0.630303	-0.630303	-0.630303	-0.630303	-0.630303	-0.630303
IGHVII-60-1	0	NA	NA	NA	NA	NA	-0.630303	-0.630303	-0.630303	-0.630303	-0.630303	-0.630303	-0.630303	-0.630303	-0.630303	-0.630303	-0.630303	-0.630303	-0.630303	-0.630303	-0.630303
CHST2	177.284	-1.36064	0.785959	-1.73119	0.0834178	0.499508	6.94582	7.50587	8.55235	6.99653	8.33225	5.9928	5.03142	9.11121	6.12498	4.69373	6.58888	8.92451	6.07156	6.4808	6.00696
CHST5	4.963	2.11771	1.05754	2.00248	0.0452333	0.404576	2.70758	-0.630303	-0.630303	2.17832	-0.630303	2.91751	2.78068	-0.630303	3.0796	3.69087	3.09574	2.46322	2.93992	3.67546	2.73607
CHST4	0.162282	0.738386	3.83957	0.192309	0.8475	NA	-0.630303	-0.630303	-0.630303	-0.630303	-0.630303	-0.630303	1.46047	-0.630303	-0.630303	-0.630303	-0.630303	-0.630303	-0.630303	0.921772	-0.630303
CHST7	180.408	-0.467332	0.345608	-1.3522	0.176311	0.632277	8.37848	7.78312	7.95288	7.87122	7.23339	6.64408	7.08591	7.48048	7.28009	6.83221	7.22138	7.84651	6.64733	7.08966	7.90898
CHST6	20.5585	1.08638	0.798894	1.35985	0.173877	0.630147	4.30999	2.70347	4.39773	3.37845	4.44959	4.02441	4.47401	4.48821	3.2265	4.61963	4.14618	3.13193	4.66736	1.47908	6.61467
ITGAX	0.476073	-2.30394	3.71735	-0.619779	0.535403	NA	-0.630303	-0.630303	2.49039	-0.630303	-0.630303	-0.630303	-0.630303	-0.630303	-0.630303	-0.630303	1.97283	-0.630303	-0.630303	-0.630303	-0.630303
MSTRG.26976.6	165.259	-0.513424	1.18902	-0.431805	0.665883	0.931877	6.96125	8.1482	8.08152	-0.630303	1.68716	6.81574	5.60953	7.67982	4.91277	8.03105	7.95866	6.66132	8.82726	8.34252	4.77377
RPS4XP1	18.4947	-0.954788	0.989094	-0.965315	0.334387	0.77801	3.39706	0.86199	5.4295	1.48881	3.07806	2.91751	5.67926	2.97352	3.69799	4.07093	5.78564	5.63334	3.97696	2.96718	2.1565
RPS4XP6	61.9817	-0.709079	1.08932	-0.650938	0.515087	0.879213	3.39706	3.25617	7.29959	2.98039	7.31954	3.52651	7.39305	4.2071	4.12872	7.07324	6.71964	6.73594	2.93992	3.67546	4.38068
SLC25A24P1	0	NA	NA	NA	NA	NA	-0.630303	-0.630303	-0.630303	-0.630303	-0.630303	-0.630303	-0.630303	-0.630303	-0.630303	-0.630303	-0.630303	-0.630303	-0.630303	-0.630303	-0.630303
SLC25A24P2	0	NA	NA	NA	NA	NA	-0.630303	-0.630303	-0.630303	-0.630303	-0.630303	-0.630303	-0.630303	-0.630303	-0.630303	-0.630303	-0.630303	-0.630303	-0.630303	-0.630303	-0.630303
BCL2A1	24.1267	-1.61286	1.58844	-1.01538	0.309926	0.759124	4.40344	-0.630303	6.33116	2.42557	5.80257	3.62242	-0.630303	6.33402	2.9158	4.07093	2.93165	6.29741	3.21601	-0.630303	-0.630303
RPS4XP8	36.5213	-0.883989	0.573969	-1.54013	0.123528	0.568913	4.30999	4.09801	6.38913	4.5685	5.26005	4.73067	6.29722	4.86111	4.05228	4.76421	5.98603	6.25744	4.04896	4.07879	5.03525
RPS4XP9	0	NA	NA	NA	NA	NA	-0.630303	-0.630303	-0.630303	-0.630303	-0.630303	-0.630303	-0.630303	-0.630303	-0.630303	-0.630303	-0.630303	-0.630303	-0.630303	-0.630303	-0.630303
RNU4-76P	0	NA	NA	NA	NA	NA	-0.630303	-0.630303	-0.630303	-0.630303	-0.630303	-0.630303	-0.630303	-0.630303	-0.630303	-0.630303	-0.630303	-0.630303	-0.630303	-0.630303	-0.630303
ITGAV	3931.25	-0.225775	0.920836	-0.245185	0.806313	0.967847	12.5428	11.7777	13.0728	13.2494	12.7493	9.62196	11.8825	9.94305	10.5266	11.9616	7.58609	10.2486	9.20895	11.1802	13.1259
RP11-379L18.1	0	NA	NA	NA	NA	NA	-0.630303	-0.630303	-0.630303	-0.630303	-0.630303	-0.630303	-0.630303	-0.630303	-0.630303	-0.630303	-0.630303	-0.630303	-0.630303	-0.630303	-0.630303
AC004448.5	0.877146	1.58985	2.38726	0.665975	0.505427	NA	-0.630303	-0.630303	-0.630303	-0.630303	-0.630303	2.57555	2.38993	-0.630303	0.987679	-0.630303	-0.630303	1.1208	1.8437	-0.630303	-0.630303
ITGAL	0.622779	-0.357454	2.72296	-0.131274	0.895559	NA	-0.630303	1.78069	-0.630303	-0.630303	-0.630303	-0.630303	-0.630303	-0.630303	0.987679	-0.630303	2.53256	-0.630303	1.45904	-0.630303	-0.630303
ITGAM	0	NA	NA	NA	NA	NA	-0.630303	-0.630303	-0.630303	-0.630303	-0.630303	-0.630303	-0.630303	-0.630303	-0.630303	-0.630303	-0.630303	-0.630303	-0.630303	-0.630303	-0.630303
MSTRG.2695.8	14.8637	-0.601077	0.928489	-0.647372	0.517391	0.880988	2.70758	4.22009	3.16157	4.96423	4.91105	4.96772	5.03142	2.70499	8.3478	1.91504	1.57452	5.24087	0.906001	2.96718	2.47601
MSTRG.26976.2	0.316398	0.238286	3.52971	0.0675087	0.946177	NA	-0.630303	0.86199	-0.630303	0.929441	-0.630303	2.12285	-0.630303	-0.630303	-0.630303	-0.630303	-0.630303	-0.630303	-0.630303	-0.630303	-0.630303
RP11-379L18.3	0	NA	NA	NA	NA	NA	-0.630303	-0.630303	-0.630303	-0.630303	-0.630303	-0.630303	-0.630303	-0.630303	-0.630303	-0.630303	-0.630303	-0.630303	-0.630303	-0.630303	-0.630303
ITGAD	0	NA	NA	NA	NA	NA	-0.630303	-0.630303	-0.630303	-0.630303	-0.630303	-0.630303	-0.630303	-0.630303	-0.630303	-0.630303	-0.630303	-0.630303	-0.630303	-0.630303	-0.630303
ITGAE	279.358	-0.305234	0.297761	-1.0251	0.305318	0.754947	8.27111	8.69988	8.11626	8.05838	8.53394	8.13384	7.87135	8.72575	8.09544	7.94269	7.84865	8.21848	7.28311	7.10698	8.18156
MSTRG.31056.4	0	0	0	0	1	NA	-0.630303	-0.630303	-0.630303	-0.630303	-0.630303	-0.630303	-0.630303	-0.630303	7.64093	-0.630303	-0.630303	-0.630303	-0.630303	-0.630303	-0.630303
CITF22-24E5.1	0	NA	NA	NA	NA	NA	-0.630303	-0.630303	-0.630303	-0.630303	-0.630303	-0.630303	-0.630303	-0.630303	-0.630303	-0.630303	-0.630303	-0.630303	-0.630303	-0.630303	-0.630303
RP11-11H9.2	0	NA	NA	NA	NA	NA	-0.630303	-0.630303	-0.630303	-0.630303	-0.630303	-0.630303	-0.630303	-0.630303	-0.630303	-0.630303	-0.630303	-0.630303	-0.630303	-0.630303	-0.630303
MSTRG.9732.7	611.672	-0.375003	1.30733	-0.286846	0.77423	0.959567	-0.630303	9.65908	7.6629	8.50397	10.7486	9.66049	9.56129	8.24298	-0.630303	9.22772	9.56148	10.2751	9.49449	8.0959	9.32244
RP11-49I4.3	0	NA	NA	NA	NA	NA	-0.630303	-0.630303	-0.630303	-0.630303	-0.630303	-0.630303	-0.630303	-0.630303	-0.630303	-0.630303	-0.630303	-0.630303	-0.630303	-0.630303	-0.630303
AC084149.2	0	NA	NA	NA	NA	NA	-0.630303	-0.630303	-0.630303	-0.630303	-0.630303	-0.630303	-0.630303	-0.630303	-0.630303	-0.630303	-0.630303	-0.630303	-0.630303	-0.630303	-0.630303
SEPT2P1	85.6975	-0.670482	0.546924	-1.22591	0.220231	0.682196	6.59635	7.80763	6.22904	7.36733	6.53694	5.93809	6.00307	6.04697	5.61639	5.01602	5.73706	6.13042	5.16486	5.61467	7.40698
ATP1B3-AS1	3.36673	0.0685932	0.667654	0.102738	0.918171	NA	2.9762	2.07499	2.17007	1.87706	2.88927	2.12285	-0.630303	1.93708	2.2663	2.67956	1.57452	2.14445	2.14259	2.62301	1.12958
MSTRG.27478.7	178.844	-0.124324	0.626776	-0.198354	0.842768	0.973709	8.61154	6.88665	8.47861	6.04768	6.99819	7.691	5.90946	6.13109	8.37547	8.00946	5.85558	6.69163	7.81855	7.58609	7.08778
MSTRG.22756.12	191.934	1.09501	0.567361	1.93001	0.0536055	0.429022	8.00681	6.09781	6.63257	7.47914	7.65027	7.37131	7.51881	8.06909	5.56236	9.05585	6.57513	7.10594	7.41818	6.57095	8.63629
MSTRG.13075.5	1.53442	3.44391	3.26135	1.05598	0.290978	NA	-0.630303	-0.630303	-0.630303	-0.630303	-0.630303	1.82528	6.05645	-0.630303	4.33632	-0.630303	0.99726	-0.630303	0.906001	-0.630303	-0.630303
MSTRG.27478.8	193.881	1.3563	0.716542	1.89284	0.0583787	0.443286	7.10715	6.43651	6.78431	7.26183	6.13382	6.40953	7.94867	8.17195	7.18498	7.53269	9.97808	6.03907	7.049	6.03241	7.18795
IGF2R	3094.9	-0.364214	0.356348	-1.02208	0.306745	0.756243	11.866	12.2356	11.7366	12.3851	11.612	11.2806	11.199	11.4228	10.5742	11.1986	11.1112	11.5841	10.6122	11.6644	12.1175
RNA5SP358	0	NA	NA	NA	NA	NA	-0.630303	-0.630303	-0.630303	-0.630303	-0.630303	-0.630303	-0.630303	-0.630303	-0.630303	-0.630303	-0.630303	-0.630303	-0.630303	-0.630303	-0.630303
MSTRG.4153.2	134.158	1.04191	0.510141	2.0424	0.0411119	0.390431	8.08639	6.17523	6.14179	6.70607	5.82893	7.29355	7.00676	5.65073	7.34552	8.58717	7.17655	6.29741	6.64733	6.90392	7.01692
CTD-2587H24.4	0	NA	NA	NA	NA	NA	-0.630303	-0.630303	-0.630303	-0.630303	-0.630303	-0.630303	-0.630303	-0.630303	-0.630303	-0.630303	-0.630303	-0.630303	-0.630303	-0.630303	-0.630303
RP11-54J7.2	0	NA	NA	NA	NA	NA	-0.630303	-0.630303	-0.630303	-0.630303	-0.630303	-0.630303	-0.630303	-0.630303	-0.630303	-0.630303	-0.630303	-0.630303	-0.630303	-0.630303	-0.630303
MSTRG.8526.6	362.2	-0.698053	0.89629	-0.778825	0.436083	0.839673	7.18809	9.50119	9.07808	10.3891	8.83631	6.57404	6.52889	7.53296	6.23266	5.62046	7.93194	8.25953	5.82769	8.31297	9.68054
MSTRG.4153.8	29.3151	-0.318656	3.56439	-0.0893999	0.928764	0.990687	-0.630303	-0.630303	6.72551	-0.630303	6.53694	-0.630303	6.77165	5.61222	-0.630303	-0.630303	-0.630303	-0.630303	-0.630303	-0.630303	6.48065
SLC36A4	274.851	-0.261431	0.182329	-1.43384	0.151617	0.605233	8.56178	8.32846	8.3336	8.43285	8.18702	7.99335	7.86139	7.9736	8.01226	7.79068	7.57921	8.27462	7.8541	8.0202	8.09247
SLC36A3	0	NA	NA	NA	NA	NA	-0.630303	-0.630303	-0.630303	-0.630303	-0.630303	-0.630303	-0.630303	-0.630303	-0.630303	-0.630303	-0.630303	-0.630303	-0.630303	-0.630303	-0.630303
SLC36A2	0	NA	NA	NA	NA	NA	-0.630303	-0.630303	-0.630303	-0.630303	-0.630303	-0.630303	-0.630303	-0.630303	-0.630303	-0.630303	-0.630303	-0.630303	-0.630303	-0.630303	-0.630303
SLC36A1	380.17	-0.309441	0.340434	-0.908961	0.363371	0.796424	8.26491	7.91083	8.83903	8.60911	9.12123	8.10516	8.22218	9.0477	8.24439	7.80746	8.21514	9.35447	8.44639	8.13864	9.11756
AC114973.1	0	NA	NA	NA	NA	NA	-0.630303	-0.630303	-0.630303	-0.630303	-0.630303	-0.630303	-0.630303	-0.630303	-0.630303	-0.630303	-0.630303	-0.630303	-0.630303	-0.630303	-0.630303
RP11-491F9.3	0	NA	NA	NA	NA	NA	-0.630303	-0.630303	-0.630303	-0.630303	-0.630303	-0.630303	-0.630303	-0.630303	-0.630303	-0.630303	-0.630303	-0.630303	-0.630303	-0.630303	-0.630303
RP11-567M21.3	0.100679	-1.55372	3.82214	-0.406505	0.684372	NA	-0.630303	1.40296	-0.630303	-0.630303	-0.630303	-0.630303	-0.630303	-0.630303	-0.630303	-0.630303	-0.630303	-0.630303	-0.630303	-0.630303	-0.630303
MSTRG.11675.1	119.391	-0.857523	1.7977	-0.477012	0.633354	0.92264	1.29135	-0.630303	8.64647	6.67118	1.08712	9.18048	0.907119	6.49082	6.04844	1.27149	6.14343	7.32479	0.906001	0.921772	8.34476
RP11-83J21.3	0.160899	0.738386	3.83957	0.192309	0.8475	NA	-0.630303	-0.630303	-0.630303	-0.630303	-0.630303	-0.630303	-0.630303	-0.630303	-0.630303	-0.630303	-0.630303	-0.630303	1.8437	-0.630303	-0.630303
RP11-325D8.1	0	NA	NA	NA	NA	NA	-0.630303	-0.630303	-0.630303	-0.630303	-0.630303	-0.630303	-0.630303	-0.630303	-0.630303	-0.630303	-0.630303	-0.630303	-0.630303	-0.630303	-0.630303
ARTN	5.20058	1.57147	1.47015	1.06892	0.285104	0.739353	2.70758	2.31725	-0.630303	-0.630303	-0.630303	-0.630303	1.46047	2.70499	3.69799	4.07093	3.98887	1.72911	2.38814	3.93075	-0.630303
ART1	0	NA	NA	NA	NA	NA	-0.630303	-0.630303	-0.630303	-0.630303	-0.630303	-0.630303	-0.630303	-0.630303	-0.630303	-0.630303	-0.630303	-0.630303	-0.630303	-0.630303	-0.630303
MSTRG.8824.1	36.4208	-0.361954	0.441415	-0.819984	0.412225	0.827184	4.9284	5.1087	5.60287	4.80159	5.57236	4.22077	4.42069	5.7248	6.02866	3.95506	5.16921	5.75317	5.22818	5.79652	4.30331
ART3	1.11122	-1.84963	2.17118	-0.851899	0.39427	NA	2.37565	1.78069	2.75102	1.48881	-0.630303	-0.630303	-0.630303	-0.630303	-0.630303	-0.630303	-0.630303	-0.630303	-0.630303	-0.630303	2.1565
RP11-25C15.1	0	NA	NA	NA	NA	NA	-0.630303	-0.630303	-0.630303	-0.630303	-0.630303	-0.630303	-0.630303	-0.630303	-0.630303	-0.630303	-0.630303	-0.630303	-0.630303	-0.630303	-0.630303
ART5	0.612143	2.13201	3.5088	0.60762	0.54344	NA	-0.630303	-0.630303	-0.630303	-0.630303	-0.630303	2.12285	1.84529	-0.630303	2.2663	-0.630303	-0.630303	-0.630303	-0.630303	-0.630303	-0.630303
ART4	0	NA	NA	NA	NA	NA	-0.630303	-0.630303	-0.630303	-0.630303	-0.630303	-0.630303	-0.630303	-0.630303	-0.630303	-0.630303	-0.630303	-0.630303	-0.630303	-0.630303	-0.630303
MSTRG.17892.7	1.10483	-2.29049	3.67673	-0.622969	0.533305	NA	-0.630303	-0.630303	3.32963	-0.630303	-0.630303	-0.630303	-0.630303	-0.630303	-0.630303	3.17238	-0.630303	-0.630303	-0.630303	-0.630303	-0.630303
MSTRG.13535.9	164.748	0.714438	0.557284	1.282	0.199843	0.660761	7.71973	7.21464	6.42653	7.08755	6.91454	6.83583	7.13636	7.04742	7.13034	5.07265	9.07703	6.58264	7.31262	7.5294	7.95393
MSTRG.17892.8	20.9197	1.59985	1.49937	1.06701	0.285967	0.739769	-0.630303	-0.630303	4.3203	4.40809	5.50857	4.64212	2.78068	-0.630303	4.99667	-0.630303	5.60793	2.72278	5.43016	6.2351	1.74001
MIR643	0.417681	0.474026	1.57569	0.300838	0.763538	NA	-0.630303	-0.630303	1.13947	-0.630303	1.08712	0.893103	0.907119	-0.630303	-0.630303	-0.630303	0.99726	-0.630303	0.906001	0.921772	-0.630303
MSTRG.17278.14	25.1743	0.374915	0.67195	0.55795	0.576878	0.903291	4.40344	4.33262	3.74038	3.37845	3.76637	4.15825	4.11966	4.48821	6.82095	4.95707	4.74665	4.9711	4.47185	3.67546	4.52396
MSTRG.17278.12	39.0998	-25.7307	3.65491	-7.04005	NA	NA	-0.630303	-0.630303	9.19915	-0.630303	-0.630303	-0.630303	-0.630303	-0.630303	-0.630303	-0.630303	-0.630303	-0.630303	-0.630303	-0.630303	-0.630303
MSTRG.17278.11	0.146716	-2.01793	3.77972	-0.533884	0.593422	NA	-0.630303	-0.630303	1.75229	-0.630303	-0.630303	8.79821	-0.630303	-0.630303	-0.630303	-0.630303	-0.630303	-0.630303	-0.630303	9.06838	-0.630303
MSTRG.23198.5	114.267	-0.565215	1.47885	-0.382199	0.702314	0.942187	1.29135	3.25617	7.51452	-0.630303	8.04249	5.97479	5.48526	7.91153	8.12835	7.93508	5.66098	8.09918	-0.630303	4.44889	5.71027
RP11-491F9.8	0	NA	NA	NA	NA	NA	-0.630303	-0.630303	-0.630303	-0.630303	-0.630303	-0.630303	-0.630303	-0.630303	-0.630303	-0.630303	-0.630303	-0.630303	-0.630303	-0.630303	-0.630303
MSTRG.23198.7	53.4682	-1.11077	3.60821	-0.307846	0.758199	0.956349	-0.630303	-0.630303	6.97304	-0.630303	7.62041	-0.630303	-0.630303	6.89537	-0.630303	-0.630303	-0.630303	7.30532	7.70632	-0.630303	-0.630303
MSTRG.31516.6	1401.45	-0.461638	0.346408	-1.33264	0.182649	0.641212	10.3496	10.9483	9.99779	9.82613	10.7785	10.3632	9.76474	11.0878	10.5079	9.61841	9.9557	11.2221	10.3458	10.8736	9.82754
PCDHAC2	5.34575	-0.712458	0.704885	-1.01074	0.312139	0.761186	1.93933	3.36636	2.97105	2.98039	2.88927	0.893103	1.84529	3.19933	2.73064	1.27149	-0.630303	3.13193	2.38814	3.47594	3.46387
MSTRG.21192.1	126.794	0.119627	0.740091	0.161639	0.87159	0.979637	9.17519	6.31862	6.98563	5.70076	6.74499	5.62827	5.4052	5.35668	5.76729	7.18016	6.69442	7.25547	7.1908	6.05043	7.46136
RNU6-1210P	0	NA	NA	NA	NA	NA	-0.630303	-0.630303	-0.630303	-0.630303	-0.630303	-0.630303	-0.630303	-0.630303	-0.630303	-0.630303	-0.630303	-0.630303	-0.630303	-0.630303	-0.630303
MSTRG.23198.8	47.9425	2.21484	1.45125	1.52615	0.126971	0.572692	6.88237	-0.630303	3.96071	6.21854	2.88927	7.0139	6.96084	7.06178	-0.630303	3.82903	5.40519	4.57528	5.40298	-0.630303	3.14589
CRTAM	0	NA	NA	NA	NA	NA	-0.630303	-0.630303	-0.630303	-0.630303	-0.630303	-0.630303	-0.630303	-0.630303	-0.630303	-0.630303	-0.630303	-0.630303	-0.630303	-0.630303	-0.630303
MSTRG.23153.13	24.6475	0.00229979	1.00989	0.00227726	0.998183	0.999567	3.72187	5.04411	1.75229	5.1447	6.42046	4.49817	2.5988	4.98689	4.12872	5.73012	-0.630303	5.35893	4.79833	3.36471	2.73607
RP11-170L9.1	0	NA	NA	NA	NA	NA	-0.630303	-0.630303	-0.630303	-0.630303	-0.630303	-0.630303	-0.630303	-0.630303	-0.630303	-0.630303	-0.630303	-0.630303	-0.630303	-0.630303	-0.630303
CTSS	29.8879	-0.86271	0.807746	-1.06805	0.2855	0.739769	6.33713	2.52358	6.61648	2.81847	2.88927	4.28069	5.06655	4.98689	4.82369	4.45889	5.68679	5.32064	4.04896	3.11234	4.0426
DPYD-IT1	0	NA	NA	NA	NA	NA	-0.630303	-0.630303	-0.630303	-0.630303	-0.630303	-0.630303	-0.630303	-0.630303	-0.630303	-0.630303	-0.630303	-0.630303	-0.630303	-0.630303	-0.630303
CADPS2	47.8111	0.722592	0.599636	1.20505	0.228183	0.688392	5.86551	5.20047	4.67151	4.75789	5.09608	6.19298	6.12468	6.31016	4.51772	5.92722	3.71501	5.15643	5.76504	4.07879	7.00477
MSTRG.15715.10	164.217	1.67414	0.79893	2.09548	0.0361286	0.372125	7.75558	6.65765	6.20772	7.88143	7.36527	8.37258	7.51246	3.56581	8.26989	7.80746	6.19829	2.94202	8.64791	6.44037	5.98238
AC007040.6	0.270909	0.0170646	3.38928	0.00503487	0.995983	NA	-0.630303	0.86199	-0.630303	1.48881	-0.630303	-0.630303	-0.630303	-0.630303	-0.630303	-0.630303	-0.630303	-0.630303	-0.630303	1.47908	-0.630303
MSTRG.11270.25	55.2431	-0.120006	0.989026	-0.121338	0.903423	0.98552	5.96074	5.01069	5.60287	-0.630303	2.41393	5.37722	5.43239	6.15808	7.30497	6.04509	6.06688	6.64593	6.35291	5.95799	2.73607
RBMY1A3P	0	NA	NA	NA	NA	NA	-0.630303	-0.630303	-0.630303	-0.630303	-0.630303	-0.630303	-0.630303	-0.630303	-0.630303	-0.630303	-0.630303	-0.630303	-0.630303	-0.630303	-0.630303
MSTRG.5294.9	2.91978	0.388055	0.792649	0.489568	0.62444	NA	2.9762	0.86199	2.75102	1.87706	1.68716	5.53303	1.84529	-0.630303	2.73064	1.91504	2.74612	1.1208	2.38814	0.921772	1.74001
CTD-3116E22.8	0	NA	NA	NA	NA	NA	-0.630303	-0.630303	-0.630303	-0.630303	-0.630303	-0.630303	-0.630303	-0.630303	-0.630303	-0.630303	-0.630303	-0.630303	-0.630303	-0.630303	-0.630303
RP11-671C19.2	0	NA	NA	NA	NA	NA	-0.630303	-0.630303	-0.630303	-0.630303	-0.630303	-0.630303	-0.630303	-0.630303	-0.630303	-0.630303	-0.630303	-0.630303	-0.630303	-0.630303	-0.630303
CTD-3116E22.7	0.842851	2.58633	3.63355	0.711794	0.476592	NA	-0.630303	-0.630303	-0.630303	-0.630303	-0.630303	-0.630303	-0.630303	-0.630303	2.51756	-0.630303	-0.630303	-0.630303	2.38814	2.41335	-0.630303
MSTRG.26710.3	16.5341	2.25788	1.74552	1.29353	0.195827	0.657314	-0.630303	3.00648	2.17007	10.1354	3.65266	1.82528	9.16338	3.19933	-0.630303	2.67956	-0.630303	1.72911	0.906001	2.16665	7.62913
DHX9P1	58.9403	-0.746198	0.467795	-1.59514	0.110682	0.549662	5.76354	6.94086	6.14179	6.67118	6.29374	5.03879	4.88167	6.21057	5.15109	4.83141	4.28797	6.15238	5.45684	6.26627	5.98238
MTHFD2P3	0	NA	NA	NA	NA	NA	-0.630303	-0.630303	-0.630303	-0.630303	-0.630303	-0.630303	-0.630303	-0.630303	-0.630303	-0.630303	-0.630303	-0.630303	-0.630303	-0.630303	-0.630303
CRTAP	4257.45	0.247492	0.196312	1.26071	0.207413	0.669089	12.527	11.7523	11.8233	12.0589	12.1762	12.337	12.1912	12.0478	11.7021	11.9867	11.7828	11.9799	12.1701	11.5041	12.4148
RP11-85D18.1	0.107266	0.49794	3.83957	0.129686	0.896815	NA	-0.630303	-0.630303	-0.630303	-0.630303	-0.630303	-0.630303	-0.630303	-0.630303	-0.630303	-0.630303	-0.630303	-0.630303	1.45904	-0.630303	-0.630303
ADPGK	258.229	0.415343	0.433314	0.958526	0.337798	0.780466	8.23347	7.57606	7.34912	8.39414	8.18702	7.87699	8.76421	7.91944	7.01442	8.75655	8.39027	8.02969	6.71518	6.75803	8.34957
HPYR1	0	NA	NA	NA	NA	NA	-0.630303	-0.630303	-0.630303	-0.630303	-0.630303	-0.630303	-0.630303	-0.630303	-0.630303	-0.630303	-0.630303	-0.630303	-0.630303	-0.630303	-0.630303
CPEB4	416.73	-0.193602	0.729282	-0.265469	0.790648	0.963258	9.3583	8.24474	9.85939	3.59315	9.4928	7.99781	7.94867	9.41229	8.67177	8.0802	8.55696	7.33443	8.44972	8.94376	8.66747
CPEB1	50.2282	0.749942	0.620652	1.20831	0.226927	0.687163	5.21269	5.39428	5.18953	5.36453	2.88927	6.28354	5.19908	3.71901	5.96762	6.30345	5.46608	4.50869	6.6357	6.39878	6.46299
CPEB3	50.0342	0.573755	0.274316	2.09159	0.0364756	0.372546	5.72788	4.90553	5.35386	5.65387	5.22077	5.48294	6.09097	5.44698	6.02866	5.50176	5.55285	5.39622	6.48835	5.87951	5.73991
CPEB2	449.82	-0.0707942	0.663526	-0.106694	0.915032	0.987873	8.65963	8.33184	9.04239	7.9558	4.80879	9.04683	9.2932	8.61813	9.91823	9.09395	9.36968	9.12384	9.06468	8.24809	6.83665
SRBD1	207.763	-0.0838811	0.3061	-0.274031	0.78406	0.961581	7.69224	8.28021	7.47937	8.53988	7.30084	7.09115	7.6862	7.59351	7.72938	7.08705	7.33997	7.38167	7.77152	8.08282	7.69869
MSTRG.13339.12	20.4947	-1.02344	1.19482	-0.856561	0.391688	0.814385	4.79687	6.27708	3.74038	4.80159	-0.630303	4.22077	4.75817	-0.630303	5.53457	5.17965	-0.630303	4.02766	3.08463	3.11234	3.83818
ABAT	79.2544	-0.56427	0.513954	-1.0979	0.272248	0.728539	6.33713	5.54191	6.37007	6.49615	7.07727	6.38246	6.8136	6.23612	5.94669	5.41683	5.34162	7.61307	5.22818	4.65151	6.61467
RP11-758H9.2	6.8869	0.582038	0.501396	1.16084	0.245709	0.706251	2.37565	2.86304	2.49039	3.25768	3.24474	3.06186	3.33833	2.37319	2.51756	3.69087	3.4983	2.46322	3.82115	2.80552	2.1565
C11orf98P1	0	NA	NA	NA	NA	NA	-0.630303	-0.630303	-0.630303	-0.630303	-0.630303	-0.630303	-0.630303	-0.630303	-0.630303	-0.630303	-0.630303	-0.630303	-0.630303	-0.630303	-0.630303
AE000658.31	0	NA	NA	NA	NA	NA	-0.630303	-0.630303	-0.630303	-0.630303	-0.630303	-0.630303	-0.630303	-0.630303	-0.630303	-0.630303	-0.630303	-0.630303	-0.630303	-0.630303	-0.630303
MSTRG.14580.1	2.97708	1.79464	1.18287	1.51718	0.12922	NA	1.93933	-0.630303	1.75229	-0.630303	1.08712	2.36745	3.0866	1.28951	1.56245	-0.630303	3.24288	1.1208	3.21601	2.62301	1.74001
MSTRG.5023.1	3.3045	-0.051422	0.888279	-0.0578894	0.953837	NA	1.93933	1.40296	2.75102	2.17832	2.41393	0.893103	1.84529	2.70499	3.48155	2.94721	1.97283	2.14445	1.45904	-0.630303	-0.630303
MSTRG.19757.19	184.005	-1.04988	1.62466	-0.646214	0.518141	0.881313	8.82484	8.10928	8.7047	6.65935	-0.630303	7.03143	-0.630303	8.17195	0.987679	8.62078	7.33997	7.97529	7.43168	-0.630303	6.98014
MSTRG.19757.18	39.0997	-1.37099	1.51299	-0.906147	0.364858	0.797116	1.29135	6.20507	1.75229	6.8689	2.09802	4.59572	1.46047	5.53197	0.987679	1.27149	2.28066	7.29549	4.79833	7.08092	-0.630303
MSTRG.821.21	8.36282	-23.8567	3.65665	-6.5242	NA	NA	-0.630303	-0.630303	6.98563	-0.630303	-0.630303	-0.630303	-0.630303	-0.630303	-0.630303	-0.630303	-0.630303	-0.630303	-0.630303	-0.630303	-0.630303
CTD-3065B20.3	1.99915	0.229587	1.532	0.149861	0.880874	NA	-0.630303	-0.630303	-0.630303	-0.630303	2.09802	1.44264	1.84529	-0.630303	-0.630303	2.94721	2.53256	2.72278	2.38814	1.86616	-0.630303
CTD-3065B20.2	0.416177	1.51804	3.83495	0.395845	0.69222	NA	-0.630303	-0.630303	-0.630303	-0.630303	-0.630303	-0.630303	-0.630303	-0.630303	-0.630303	1.91504	2.28066	-0.630303	-0.630303	-0.630303	-0.630303
MSTRG.19757.13	1.47483	-3.74863	2.11748	-1.77032	NA	NA	1.29135	4.16034	-0.630303	-0.630303	-0.630303	-0.630303	-0.630303	-0.630303	1.56245	1.27149	-0.630303	-0.630303	-0.630303	-0.630303	1.12958
MIEN1	238.484	-0.133986	0.209288	-0.640202	0.522041	0.882182	7.79056	8.06522	8.03385	8.02191	7.90062	7.76096	8.08335	7.98871	7.40811	8.16726	8.01577	7.92515	7.63221	7.14102	8.25524
RP11-795J1.2	0	NA	NA	NA	NA	NA	-0.630303	-0.630303	-0.630303	-0.630303	-0.630303	-0.630303	-0.630303	-0.630303	-0.630303	-0.630303	-0.630303	-0.630303	-0.630303	-0.630303	-0.630303
RP11-795J1.1	0	NA	NA	NA	NA	NA	-0.630303	-0.630303	-0.630303	-0.630303	-0.630303	-0.630303	-0.630303	-0.630303	-0.630303	-0.630303	-0.630303	-0.630303	-0.630303	-0.630303	-0.630303
POU5F1B	2.83002	0.459017	0.743809	0.617116	0.537158	NA	2.37565	2.31725	-0.630303	1.48881	1.08712	1.82528	0.907119	2.70499	1.95937	2.67956	1.57452	1.72911	2.14259	2.41335	2.47601
AP001063.1	0	NA	NA	NA	NA	NA	-0.630303	-0.630303	-0.630303	-0.630303	-0.630303	-0.630303	-0.630303	-0.630303	-0.630303	-0.630303	-0.630303	-0.630303	-0.630303	-0.630303	-0.630303
AC074141.3	18.7793	1.54532	0.771461	2.0031	0.045166	0.404346	3.39706	2.07499	3.16157	2.81847	1.68716	5.29252	5.06655	3.85742	4.777	5.41683	4.74665	3.70928	4.75598	5.19596	2.47601
MSTRG.20372.4	11.5294	1.08229	1.356	0.798149	0.424784	0.834503	3.39706	-0.630303	2.75102	5.36453	5.052	3.71232	3.55233	3.56581	-0.630303	4.27794	-0.630303	3.82342	-0.630303	4.00668	3.14589
MSTRG.32011.1	0.251699	-2.82773	3.72648	-0.758821	0.44796	NA	-0.630303	2.31725	-0.630303	-0.630303	-0.630303	-0.630303	-0.630303	-0.630303	3.97156	-0.630303	-0.630303	-0.630303	-0.630303	-0.630303	-0.630303
DEPDC7	64.4271	0.497485	0.273511	1.81889	0.0689288	0.468086	6.71035	5.46999	5.50137	5.67751	6.09091	6.29809	6.23684	5.98804	5.98826	6.56258	5.76156	5.89018	6.139	5.25933	6.21121
MSTRG.27705.12	56.7542	-0.428677	1.18265	-0.362471	0.717	0.946094	6.78164	6.11363	6.64848	2.81847	5.60323	7.45812	5.19908	6.94269	-0.630303	5.27925	4.28797	5.60176	10.0211	5.09536	-0.630303
RP11-342F17.1	1.21058	-0.789873	1.6528	-0.477901	0.632721	NA	-0.630303	-0.630303	2.17007	1.48881	2.09802	1.44264	-0.630303	2.70499	-0.630303	-0.630303	-0.630303	1.72911	-0.630303	-0.630303	1.12958
MSTRG.31993.1	17.7212	1.29982	0.671596	1.93542	0.0529393	0.426239	3.72187	2.70347	2.75102	4.22754	4.14816	5.17123	5.10084	3.19933	3.2265	4.27794	2.93165	3.92917	3.08463	4.94929	5.68
APOBEC3C	385.948	-0.171179	0.273838	-0.62511	0.531899	0.885078	9.07589	8.41398	8.88676	8.75509	8.64563	8.12162	8.75077	8.59857	8.68131	8.0802	7.72956	8.8492	8.19238	8.35707	9.10338
MSTRG.416.2	40.8525	-0.150815	0.424773	-0.355048	0.722554	0.948043	4.98992	4.97648	5.39217	4.51699	5.47558	3.95251	4.99542	5.95765	5.98826	5.7649	5.16921	5.99113	5.43016	5.97696	4.71526
MSTRG.12832.9	3.21414	-0.017018	0.58399	-0.029141	0.976752	NA	2.70758	2.07499	2.49039	1.87706	1.68716	1.82528	1.84529	2.37319	1.95937	2.34906	2.28066	1.72911	1.8437	2.41335	2.1565
LL0XNC01-36H8.1	4.99973	0.737144	0.776815	0.948931	0.342656	0.783824	3.86031	1.78069	1.75229	0.929441	2.41393	2.12285	3.0866	2.37319	2.51756	2.94721	2.28066	2.72278	3.08463	3.57917	-0.630303
SP5	0	NA	NA	NA	NA	NA	-0.630303	-0.630303	-0.630303	-0.630303	-0.630303	-0.630303	-0.630303	-0.630303	-0.630303	-0.630303	-0.630303	-0.630303	-0.630303	-0.630303	-0.630303
RP11-300J18.2	0	NA	NA	NA	NA	NA	-0.630303	-0.630303	-0.630303	-0.630303	-0.630303	-0.630303	-0.630303	-0.630303	-0.630303	-0.630303	-0.630303	-0.630303	-0.630303	-0.630303	-0.630303
MSTRG.10101.13	21.9343	-0.545597	1.42919	-0.381753	0.702645	0.942296	-0.630303	5.13994	4.05938	6.50939	-0.630303	4.49817	5.32045	4.79386	3.0796	-0.630303	4.64494	5.32064	4.30556	-0.630303	4.0426
RP11-300J18.1	0	NA	NA	NA	NA	NA	-0.630303	-0.630303	-0.630303	-0.630303	-0.630303	-0.630303	-0.630303	-0.630303	-0.630303	-0.630303	-0.630303	-0.630303	-0.630303	-0.630303	-0.630303
MSTRG.10101.14	52.4589	-0.805988	0.464223	-1.73621	0.0825268	0.498291	5.4056	7.20729	5.4295	6.72887	5.90522	5.32131	5.80935	5.53197	5.38696	4.61963	5.55285	5.6945	4.75598	4.78672	5.48374
MSTRG.6756.2	27.7862	0.974396	1.42038	0.686011	NA	NA	1.29135	5.41996	1.13947	5.91478	1.08712	4.22077	4.36531	1.28951	4.777	1.27149	2.28066	2.46322	9.75843	7.80356	2.47601
PHOX2A	0	NA	NA	NA	NA	NA	-0.630303	-0.630303	-0.630303	-0.630303	-0.630303	-0.630303	-0.630303	-0.630303	-0.630303	-0.630303	-0.630303	-0.630303	-0.630303	-0.630303	-0.630303
RN7SL734P	0	NA	NA	NA	NA	NA	-0.630303	-0.630303	-0.630303	-0.630303	-0.630303	-0.630303	-0.630303	-0.630303	-0.630303	-0.630303	-0.630303	-0.630303	-0.630303	-0.630303	-0.630303
MSTRG.31013.6	0	0	0	0	1	NA	-0.630303	-0.630303	-0.630303	-0.630303	-0.630303	-0.630303	-0.630303	-0.630303	-0.630303	-0.630303	-0.630303	-0.630303	8.37827	-0.630303	-0.630303
PHOX2B	0	NA	NA	NA	NA	NA	-0.630303	-0.630303	-0.630303	-0.630303	-0.630303	-0.630303	-0.630303	-0.630303	-0.630303	-0.630303	-0.630303	-0.630303	-0.630303	-0.630303	-0.630303
MSTRG.31013.1	140.568	1.36332	0.842204	1.61876	0.105499	0.542619	7.10715	5.71783	6.60021	7.30799	6.11252	7.5277	5.26104	5.65073	8.95726	5.73012	4.59125	5.35893	7.0135	5.85921	9.06877
MSTRG.31013.2	144.654	2.37578	1.9313	1.23014	0.218644	0.681267	7.67363	-0.630303	6.44487	7.96543	7.81752	8.08432	1.84529	2.70499	9.53747	-0.630303	-0.630303	3.92917	6.52663	-0.630303	8.15431
MSTRG.31013.3	87.374	-0.065761	2.5822	-0.0254671	0.979682	0.997045	-0.630303	-0.630303	-0.630303	6.78435	4.51602	-0.630303	7.78438	8.2803	-0.630303	-0.630303	7.13027	8.09351	4.30556	7.80356	-0.630303
NLRP14	0	NA	NA	NA	NA	NA	-0.630303	-0.630303	-0.630303	-0.630303	-0.630303	-0.630303	-0.630303	-0.630303	-0.630303	-0.630303	-0.630303	-0.630303	-0.630303	-0.630303	-0.630303
UPK2	5.50397	0.0982014	0.556006	0.176619	0.859807	0.977543	3.20207	2.31725	3.16157	2.17832	1.68716	3.31297	3.44932	2.37319	2.73064	3.53798	2.28066	2.46322	1.8437	2.62301	2.47601
MIR4650-1	0	NA	NA	NA	NA	NA	-0.630303	-0.630303	-0.630303	-0.630303	-0.630303	-0.630303	-0.630303	-0.630303	-0.630303	-0.630303	-0.630303	-0.630303	-0.630303	-0.630303	-0.630303
CFH	932.194	0.437621	0.848024	0.516048	0.605821	0.914548	10.6855	7.61548	10.0178	10.4598	8.93968	9.28646	9.28763	7.41488	10.2038	10.0059	8.98643	9.89192	10.0542	4.91034	11.5722
SPPL3	638.048	0.12664	0.179577	0.705215	0.480677	0.862577	9.56185	9.06175	9.30835	8.98793	9.053	9.42386	9.37601	9.49398	9.36282	9.42814	9.04995	9.27412	9.13862	9.86505	9.1344
ANKFY1	824.327	-0.0754564	0.246609	-0.305976	0.759623	0.956628	9.17188	9.78667	9.70628	10.115	9.39256	9.46797	8.74537	10.0477	9.74266	9.66977	9.73847	9.75331	9.58945	9.82242	10.033
MESTP2	0	NA	NA	NA	NA	NA	-0.630303	-0.630303	-0.630303	-0.630303	-0.630303	-0.630303	-0.630303	-0.630303	-0.630303	-0.630303	-0.630303	-0.630303	-0.630303	-0.630303	-0.630303
CFB	865.951	1.89424	0.910598	2.08022	0.0375056	0.376764	10.9129	1.78069	9.09849	8.95447	10.3834	9.16071	10.4211	9.31974	9.31667	9.97834	10.3792	8.08212	11.131	6.44037	9.06585
TPT1-AS1	493.834	0.476185	0.341377	1.39489	0.163048	0.617405	9.29271	7.75313	8.91664	7.93143	8.55382	9.13864	9.25945	8.68922	9.74872	9.22772	9.10362	8.76262	9.19911	9.04385	8.37341
MIR3193	0.141173	0.49794	3.83957	0.129686	0.896815	NA	-0.630303	-0.630303	-0.630303	-0.630303	-0.630303	-0.630303	-0.630303	-0.630303	-0.630303	1.27149	-0.630303	-0.630303	-0.630303	0.921772	-0.630303
MSTRG.32952.2	23.3894	-0.672919	1.48209	-0.454032	0.649806	0.927117	6.23923	4.94145	6.1641	5.79021	1.08712	4.93082	1.84529	5.7248	0.987679	1.91504	4.93078	-0.630303	1.8437	-0.630303	2.1565
MSTRG.12233.7	0.631856	2.1792	3.82226	0.570135	0.568586	NA	-0.630303	-0.630303	-0.630303	-0.630303	-0.630303	3.42372	-0.630303	-0.630303	-0.630303	-0.630303	-0.630303	-0.630303	-0.630303	-0.630303	-0.630303
MSTRG.18421.1	50.2404	1.62337	0.779677	2.08211	0.0373326	0.376003	6.89849	1.40296	4.73254	4.46357	5.66305	5.17123	5.98482	5.79525	5.79097	5.83204	7.04305	4.9711	6.00082	2.16665	5.71027
MSTRG.20372.2	40.2887	-0.561321	1.28148	-0.438024	0.661369	0.930636	5.76354	2.07499	5.35386	5.74618	5.92978	2.36745	4.57509	1.28951	6.04844	1.27149	0.99726	6.92641	0.906001	6.17065	6.7949
AP000936.4	0	NA	NA	NA	NA	NA	-0.630303	-0.630303	-0.630303	-0.630303	-0.630303	-0.630303	-0.630303	-0.630303	-0.630303	-0.630303	-0.630303	-0.630303	-0.630303	-0.630303	-0.630303
RP1-29C18.10	0	NA	NA	NA	NA	NA	-0.630303	-0.630303	-0.630303	-0.630303	-0.630303	-0.630303	-0.630303	-0.630303	-0.630303	-0.630303	-0.630303	-0.630303	-0.630303	-0.630303	-0.630303
CFP	8.43588	1.58966	1.13224	1.40399	0.160322	0.615129	2.70758	1.78069	-0.630303	-0.630303	1.68716	4.15825	4.47401	2.70499	3.0796	4.17816	3.61074	3.13193	4.62091	3.24409	-0.630303
OPA3	323.184	-0.397546	0.332343	-1.19619	0.231621	0.691293	8.30175	8.72841	8.78247	8.64551	8.70018	7.46458	7.53771	8.68459	7.9662	7.52257	8.17468	8.40839	7.70076	8.38219	8.94382
RP11-509A17.3	0	NA	NA	NA	NA	NA	-0.630303	-0.630303	-0.630303	-0.630303	-0.630303	-0.630303	-0.630303	-0.630303	-0.630303	-0.630303	-0.630303	-0.630303	-0.630303	-0.630303	-0.630303
MSTRG.9732.14	24.4677	0.399526	1.01497	0.393633	0.693852	0.940119	5.45005	4.7522	3.74038	6.02943	4.57953	3.19293	2.1443	6.59323	4.05228	4.61963	0.99726	4.43887	0.906001	3.76569	4.4541
AAAS	426.031	0.405577	0.298266	1.35979	0.173898	0.630147	8.48377	8.74628	8.263	8.39414	7.86922	9.33491	9.10335	8.11112	9.10154	8.91201	9.11555	8.13822	8.92839	9.09032	8.54271
RNU6-767P	0.524921	1.86539	1.76298	1.05809	0.290013	NA	-0.630303	-0.630303	-0.630303	-0.630303	1.08712	1.44264	-0.630303	1.93708	0.987679	-0.630303	0.99726	-0.630303	0.906001	-0.630303	-0.630303
MSTRG.3366.2	3.6823	-0.325357	1.01283	-0.321236	0.748031	0.954666	1.29135	3.56415	1.13947	0.929441	3.52915	-0.630303	1.46047	1.28951	0.987679	2.94721	2.53256	1.1208	2.59695	1.47908	3.31369
MSTRG.24016.6	21.4045	-2.17386	0.764418	-2.84381	NA	NA	4.10265	3.46866	7.29959	3.59315	3.76637	3.31297	3.55233	3.39426	4.57345	4.27794	2.53256	2.46322	4.11753	4.14747	2.73607
AJ271736.10	0	NA	NA	NA	NA	NA	-0.630303	-0.630303	-0.630303	-0.630303	-0.630303	-0.630303	-0.630303	-0.630303	-0.630303	-0.630303	-0.630303	-0.630303	-0.630303	-0.630303	-0.630303
SIDT1	3.36116	-0.156457	0.877665	-0.178265	0.858515	NA	1.93933	3.13678	2.17007	2.17832	-0.630303	2.91751	1.46047	1.93708	2.2663	1.91504	2.53256	-0.630303	2.38814	3.24409	-0.630303
AP003900.6	0	NA	NA	NA	NA	NA	-0.630303	-0.630303	-0.630303	-0.630303	-0.630303	-0.630303	-0.630303	-0.630303	-0.630303	-0.630303	-0.630303	-0.630303	-0.630303	-0.630303	-0.630303
SIDT2	546.37	0.0950521	0.265739	0.35769	0.720575	0.947398	9.40702	9.25243	9.0303	9.43363	9.38814	9.10385	9.38473	8.91163	8.25719	9.0871	8.67125	8.73013	8.73493	8.78062	9.63198
MSTRG.25620.10	0.543679	1.95769	2.68858	0.72815	0.466522	NA	-0.630303	-0.630303	-0.630303	-0.630303	2.09802	2.12285	-0.630303	-0.630303	-0.630303	-0.630303	-0.630303	-0.630303	-0.630303	0.921772	1.12958
RP11-2N1.2	9.01625	-1.42378	1.00329	-1.41911	0.155867	0.609688	1.93933	5.41996	1.13947	4.35039	2.6715	3.42372	2.5988	-0.630303	2.2663	-0.630303	3.09574	3.70928	1.8437	4.14747	3.46387
RP11-2N1.3	0	NA	NA	NA	NA	NA	-0.630303	-0.630303	-0.630303	-0.630303	-0.630303	-0.630303	-0.630303	-0.630303	-0.630303	-0.630303	-0.630303	-0.630303	-0.630303	-0.630303	-0.630303
RP11-702H23.2	0.377248	-1.85156	3.29822	-0.561384	0.574536	NA	-0.630303	-0.630303	-0.630303	-0.630303	-0.630303	0.893103	-0.630303	-0.630303	-0.630303	-0.630303	-0.630303	2.14445	-0.630303	1.47908	-0.630303
MSTRG.24175.4	3.12624	0.923191	2.80785	0.328789	0.742315	NA	-0.630303	-0.630303	2.75102	3.48982	3.87173	3.52651	-0.630303	-0.630303	-0.630303	3.17238	-0.630303	-0.630303	-0.630303	-0.630303	-0.630303
RP11-702H23.4	0.333429	0.0170715	2.43313	0.00701628	0.994402	NA	1.93933	0.86199	-0.630303	-0.630303	-0.630303	0.893103	-0.630303	-0.630303	-0.630303	-0.630303	-0.630303	-0.630303	0.906001	-0.630303	-0.630303
RP11-702H23.6	0	NA	NA	NA	NA	NA	-0.630303	-0.630303	-0.630303	-0.630303	-0.630303	-0.630303	-0.630303	-0.630303	-0.630303	-0.630303	-0.630303	-0.630303	-0.630303	-0.630303	-0.630303
MSTRG.23259.8	16.2453	0.137484	1.13766	0.120848	0.903811	0.985701	1.93933	5.13994	2.17007	4.8852	3.24474	2.12285	2.5988	6.35749	3.3597	-0.630303	1.57452	3.13193	4.04896	5.22799	3.31369
MSTRG.28169.1	1.23907	1.42279	2.6576	0.535368	0.592395	NA	1.93933	1.40296	-0.630303	-0.630303	-0.630303	-0.630303	1.46047	-0.630303	-0.630303	1.27149	-0.630303	-0.630303	-0.630303	3.67546	-0.630303
MSTRG.6738.1	3.69569	2.7498	1.1769	2.33648	0.0194663	0.288769	2.9762	-0.630303	-0.630303	1.48881	2.09802	2.36745	1.46047	2.70499	1.95937	3.17238	2.28066	1.72911	1.8437	3.76569	1.74001
MSTRG.2263.4	4.33027	-3.25418	1.58361	-2.05491	NA	NA	-0.630303	5.49436	1.75229	4.92526	-0.630303	2.12285	-0.630303	-0.630303	-0.630303	-0.630303	1.97283	-0.630303	2.38814	2.41335	2.1565
SAGE1	0	NA	NA	NA	NA	NA	-0.630303	-0.630303	-0.630303	-0.630303	-0.630303	-0.630303	-0.630303	-0.630303	-0.630303	-0.630303	-0.630303	-0.630303	-0.630303	-0.630303	-0.630303
CYCTP	0	NA	NA	NA	NA	NA	-0.630303	-0.630303	-0.630303	-0.630303	-0.630303	-0.630303	-0.630303	-0.630303	-0.630303	-0.630303	-0.630303	-0.630303	-0.630303	-0.630303	-0.630303
RP11-89K11.1	15.8817	0.40405	0.595486	0.678522	0.497441	0.871533	3.98658	3.73794	3.74038	3.68954	3.07806	4.73067	4.84167	-0.630303	4.62709	4.17816	4.97336	3.92917	4.47185	3.57917	3.72392
MIR3936	0.998889	-0.055491	1.39765	-0.039703	0.96833	NA	-0.630303	-0.630303	2.17007	1.48881	-0.630303	1.82528	1.84529	1.28951	-0.630303	-0.630303	0.99726	-0.630303	-0.630303	0.921772	1.74001
TGIF2LX	0	NA	NA	NA	NA	NA	-0.630303	-0.630303	-0.630303	-0.630303	-0.630303	-0.630303	-0.630303	-0.630303	-0.630303	-0.630303	-0.630303	-0.630303	-0.630303	-0.630303	-0.630303
ABC14-1188822O7.1	0	NA	NA	NA	NA	NA	-0.630303	-0.630303	-0.630303	-0.630303	-0.630303	-0.630303	-0.630303	-0.630303	-0.630303	-0.630303	-0.630303	-0.630303	-0.630303	-0.630303	-0.630303
MSTRG.17199.9	10.4506	1.02386	3.21454	0.318508	0.750099	0.955252	-0.630303	-0.630303	-0.630303	4.61823	-0.630303	-0.630303	5.4052	-0.630303	-0.630303	5.17965	-0.630303	4.20647	5.37528	-0.630303	-0.630303
MSTRG.17199.8	44.2232	-0.509389	1.30685	-0.389783	0.696697	0.940227	4.9284	5.73839	4.79108	7.1897	5.13885	4.73067	-0.630303	5.44698	5.18724	-0.630303	5.37375	6.59872	-0.630303	5.56538	6.54922
MSTRG.17199.6	408.177	0.462117	0.521615	0.885935	0.375653	0.803935	7.66423	8.40115	8.27843	8.30212	9.41013	7.22666	9.68224	8.19819	8.12835	9.54528	9.72763	8.20803	7.83897	8.44484	8.1377
MSTRG.17199.5	445.734	-0.624261	0.593069	-1.0526	0.292526	0.745542	8.27111	9.42082	9.22591	9.20473	8.7493	7.85255	4.71453	9.20152	9.48218	8.5124	7.89367	9.17837	9.24382	8.81529	8.18695
MSTRG.11091.11	36.2193	7.99788	2.88355	2.77362	0.00554356	0.154938	-0.630303	-0.630303	-0.630303	-0.630303	-0.630303	6.74314	6.29722	-0.630303	6.42656	6.63955	6.79276	-0.630303	-0.630303	-0.630303	6.10133
MSTRG.17199.3	52.8636	1.60748	1.73181	0.92821	0.353299	0.791476	7.58673	5.85592	2.17007	3.12576	3.07806	7.10777	-0.630303	6.01781	3.69799	1.91504	-0.630303	-0.630303	3.33631	3.57917	8.203
LVCAT1	0	NA	NA	NA	NA	NA	-0.630303	-0.630303	-0.630303	-0.630303	-0.630303	-0.630303	-0.630303	-0.630303	-0.630303	-0.630303	-0.630303	-0.630303	-0.630303	-0.630303	-0.630303
MSTRG.17199.1	80.518	0.774993	1.22297	0.633695	0.52628	0.883384	1.29135	6.37221	6.00015	3.68954	6.17549	9.09555	5.3775	7.19802	4.05228	4.95707	6.53307	3.4495	5.82769	5.54009	1.12958
RP11-610P16.1	0	NA	NA	NA	NA	NA	-0.630303	-0.630303	-0.630303	-0.630303	-0.630303	-0.630303	-0.630303	-0.630303	-0.630303	-0.630303	-0.630303	-0.630303	-0.630303	-0.630303	-0.630303
AC093802.1	0	NA	NA	NA	NA	NA	-0.630303	-0.630303	-0.630303	-0.630303	-0.630303	-0.630303	-0.630303	-0.630303	-0.630303	-0.630303	-0.630303	-0.630303	-0.630303	-0.630303	-0.630303
C4orf19	2.10994	1.1415	2.74856	0.415309	0.677916	NA	4.21005	-0.630303	-0.630303	-0.630303	-0.630303	-0.630303	2.5988	-0.630303	-0.630303	2.34906	-0.630303	2.14445	-0.630303	1.86616	-0.630303
MSTRG.8599.3	57.4019	1.79176	2.43308	0.736418	0.461476	0.853639	-0.630303	-0.630303	-0.630303	5.85384	7.82409	7.71289	-0.630303	7.15848	-0.630303	-0.630303	4.84165	5.89018	5.55887	-0.630303	6.63058
RP11-128P17.3	0	NA	NA	NA	NA	NA	-0.630303	-0.630303	-0.630303	-0.630303	-0.630303	-0.630303	-0.630303	-0.630303	-0.630303	-0.630303	-0.630303	-0.630303	-0.630303	-0.630303	-0.630303
RP11-128P17.2	0	NA	NA	NA	NA	NA	-0.630303	-0.630303	-0.630303	-0.630303	-0.630303	-0.630303	-0.630303	-0.630303	-0.630303	-0.630303	-0.630303	-0.630303	-0.630303	-0.630303	-0.630303
C4orf17	0	NA	NA	NA	NA	NA	-0.630303	-0.630303	-0.630303	-0.630303	-0.630303	-0.630303	-0.630303	-0.630303	-0.630303	-0.630303	-0.630303	-0.630303	-0.630303	-0.630303	-0.630303
EIF3EP2	0.172656	0.49794	3.83957	0.129686	0.896815	NA	-0.630303	-0.630303	-0.630303	-0.630303	-0.630303	-0.630303	-0.630303	-0.630303	-0.630303	1.91504	-0.630303	-0.630303	-0.630303	-0.630303	-0.630303
EIF3EP1	69.2949	-0.158194	0.317176	-0.498756	0.617951	0.918891	6.18767	6.79152	5.56982	5.85384	5.88024	6.59777	6.3833	5.76045	5.44783	6.30345	6.12467	6.15238	5.84799	5.56538	6.75191
RP11-128P17.4	0	NA	NA	NA	NA	NA	-0.630303	-0.630303	-0.630303	-0.630303	-0.630303	-0.630303	-0.630303	-0.630303	-0.630303	-0.630303	-0.630303	-0.630303	-0.630303	-0.630303	-0.630303
RNU6-67P	0	NA	NA	NA	NA	NA	-0.630303	-0.630303	-0.630303	-0.630303	-0.630303	-0.630303	-0.630303	-0.630303	-0.630303	-0.630303	-0.630303	-0.630303	-0.630303	-0.630303	-0.630303
AC090587.4	3.39667	-0.433888	3.42191	-0.126797	NA	NA	-0.630303	3.81753	-0.630303	4.02105	-0.630303	-0.630303	-0.630303	-0.630303	-0.630303	-0.630303	-0.630303	-0.630303	-0.630303	2.80552	4.22154
ECEL1	0.609349	2.11367	2.63019	0.803619	0.421617	NA	-0.630303	-0.630303	-0.630303	1.48881	-0.630303	-0.630303	1.84529	1.93708	-0.630303	-0.630303	-0.630303	-0.630303	1.8437	-0.630303	-0.630303
MSTRG.19770.4	1.29505	3.19309	3.15823	1.01104	0.311999	NA	-0.630303	-0.630303	-0.630303	2.42557	3.87173	-0.630303	0.907119	-0.630303	-0.630303	-0.630303	-0.630303	-0.630303	-0.630303	-0.630303	1.12958
RP11-327O17.2	1.34352	1.07171	1.64044	0.653306	0.513559	NA	1.93933	-0.630303	1.75229	-0.630303	1.68716	0.893103	0.907119	-0.630303	1.95937	2.94721	-0.630303	-0.630303	-0.630303	1.86616	-0.630303
B3GNTL1P1	0	NA	NA	NA	NA	NA	-0.630303	-0.630303	-0.630303	-0.630303	-0.630303	-0.630303	-0.630303	-0.630303	-0.630303	-0.630303	-0.630303	-0.630303	-0.630303	-0.630303	-0.630303
SCYL1	737.723	-0.254041	0.345336	-0.735635	0.461953	0.853639	8.84578	8.97131	9.91306	9.22892	10.3588	9.06609	9.28576	9.15204	10.1659	9.44432	9.66734	10.077	9.29645	8.83621	9.43543
MSTRG.17684.32	124.951	1.09793	0.660296	1.66279	0.0963543	0.524875	6.05007	4.27745	6.60021	5.44937	5.88024	7.48381	7.16904	5.68824	8.44055	7.25545	7.86004	6.39275	7.67827	7.32252	5.71027
IGLVI-38	0	NA	NA	NA	NA	NA	-0.630303	-0.630303	-0.630303	-0.630303	-0.630303	-0.630303	-0.630303	-0.630303	-0.630303	-0.630303	-0.630303	-0.630303	-0.630303	-0.630303	-0.630303
MSTRG.19770.3	18.7241	0.33196	1.37621	0.241214	0.809389	0.968394	1.93933	2.52358	2.17007	4.75789	5.66305	4.15825	2.38993	6.74331	4.33632	-0.630303	-0.630303	5.32064	1.8437	2.16665	2.73607
MSTRG.28465.5	6.29079	-2.41972	1.83368	-1.3196	NA	NA	4.98992	2.07499	2.49039	6.78435	2.6715	-0.630303	-0.630303	-0.630303	1.56245	-0.630303	-0.630303	5.56948	0.906001	0.921772	-0.630303
NBEAP1	2.07444	0.645168	2.24313	0.28762	0.773638	NA	2.70758	-0.630303	-0.630303	-0.630303	-0.630303	-0.630303	2.38993	2.70499	-0.630303	-0.630303	-0.630303	2.46322	1.8437	-0.630303	3.46387
OR8B10P	0	NA	NA	NA	NA	NA	-0.630303	-0.630303	-0.630303	-0.630303	-0.630303	-0.630303	-0.630303	-0.630303	-0.630303	-0.630303	-0.630303	-0.630303	-0.630303	-0.630303	-0.630303
INGX	1.16447	2.02837	1.66473	1.21844	0.223057	NA	-0.630303	0.86199	-0.630303	0.929441	-0.630303	-0.630303	1.46047	1.28951	2.51756	1.91504	1.57452	-0.630303	2.38814	-0.630303	-0.630303
MSTRG.2950.3	40.0296	0.758684	0.402059	1.887	0.0591607	0.445278	4.40344	4.94145	4.3203	9.17182	4.57953	5.76028	5.51098	5.53197	6.08722	6.07311	6.02702	4.92078	4.95629	5.66232	4.59059
RP11-796A5.3	0.105309	0.49794	3.83957	0.129686	0.896815	NA	-0.630303	-0.630303	-0.630303	-0.630303	-0.630303	1.44264	-0.630303	-0.630303	-0.630303	-0.630303	-0.630303	-0.630303	-0.630303	-0.630303	-0.630303
MSTRG.8838.1	2.5341	0.0204571	0.884507	0.0231283	0.981548	NA	1.93933	1.78069	-0.630303	2.42557	-0.630303	1.44264	2.1443	-0.630303	3.2265	1.91504	1.57452	2.72278	1.8437	1.47908	1.74001
SC22CB-1D7.1	0	NA	NA	NA	NA	NA	-0.630303	-0.630303	-0.630303	-0.630303	-0.630303	-0.630303	-0.630303	-0.630303	-0.630303	-0.630303	-0.630303	-0.630303	-0.630303	-0.630303	-0.630303
STAU2-AS1	1.60338	3.4967	1.82019	1.92106	0.0547236	NA	2.70758	-0.630303	-0.630303	-0.630303	2.09802	1.44264	2.94185	-0.630303	-0.630303	1.91504	1.57452	-0.630303	2.14259	-0.630303	-0.630303
MSTRG.31316.1	41.8971	0.238776	0.597106	0.39989	0.689238	0.938742	5.65381	5.34151	4.79108	5.17823	5.00653	5.67363	4.84167	4.2071	4.777	6.07311	6.50433	5.50265	5.76504	2.41335	6.16826
RNU6ATAC39P	0	NA	NA	NA	NA	NA	-0.630303	-0.630303	-0.630303	-0.630303	-0.630303	-0.630303	-0.630303	-0.630303	-0.630303	-0.630303	-0.630303	-0.630303	-0.630303	-0.630303	-0.630303
NLRP13	0	NA	NA	NA	NA	NA	-0.630303	-0.630303	-0.630303	-0.630303	-0.630303	-0.630303	-0.630303	-0.630303	-0.630303	-0.630303	-0.630303	-0.630303	-0.630303	-0.630303	-0.630303
RP11-388C12.5	0.429065	1.67449	3.83219	0.436955	0.662144	NA	-0.630303	-0.630303	-0.630303	-0.630303	-0.630303	-0.630303	-0.630303	-0.630303	-0.630303	-0.630303	-0.630303	-0.630303	2.93992	-0.630303	-0.630303
ABCE1	661.473	1.13677	0.643103	1.76763	0.0771227	0.485198	9.92668	8.78384	6.81283	7.94123	10.9549	9.50921	7.89596	9.10775	10.2884	9.77374	8.0658	8.85591	9.88902	9.11835	8.2501
MSTRG.10200.1	3.38375	2.59225	1.33287	1.94486	0.0517921	NA	1.29135	-0.630303	1.13947	-0.630303	3.24474	1.44264	3.73849	2.97352	2.2663	2.67956	2.53256	1.1208	2.14259	-0.630303	1.74001
RP3-388M5.8	0.387188	1.42189	3.83647	0.370623	0.710918	NA	-0.630303	-0.630303	-0.630303	-0.630303	-0.630303	-0.630303	-0.630303	-0.630303	-0.630303	1.91504	-0.630303	-0.630303	2.14259	-0.630303	-0.630303
MSTRG.7080.8	20.4713	-0.41111	1.75811	-0.233836	0.815112	0.968832	-0.630303	4.83091	5.66677	-0.630303	-0.630303	5.84202	5.94763	4.92537	4.72874	1.27149	-0.630303	-0.630303	4.99321	4.55376	2.73607
MSTRG.31963.29	59.1853	-0.967981	1.03218	-0.937805	0.348344	0.787182	4.98992	7.04352	5.27403	6.45572	6.53694	6.28354	4.88167	-0.630303	5.47733	6.56258	4.28797	6.96415	5.67702	6.31181	-0.630303
TEN1-CDK3	160.879	0.224116	0.998478	0.224457	0.822401	0.969973	5.35974	7.47559	4.47121	-0.630303	4.44959	8.1093	7.82083	7.88755	7.94525	7.67661	7.92111	7.83976	7.52286	7.24639	7.41619
RP3-388M5.9	1.52242	0.1113	1.08865	0.102237	0.918569	NA	1.93933	2.07499	-0.630303	-0.630303	1.68716	0.893103	2.1443	-0.630303	2.2663	-0.630303	1.57452	1.1208	1.8437	-0.630303	1.74001
RP11-190A12.8	8.87262	1.83501	0.846973	2.16656	0.0302687	0.34507	2.9762	1.78069	2.49039	1.48881	1.68716	4.09288	3.21801	2.70499	4.33632	4.69373	2.53256	1.72911	4.66736	2.62301	3.14589
MIR3119-2	0	NA	NA	NA	NA	NA	-0.630303	-0.630303	-0.630303	-0.630303	-0.630303	-0.630303	-0.630303	-0.630303	-0.630303	-0.630303	-0.630303	-0.630303	-0.630303	-0.630303	-0.630303
RP5-1172N10.2	0.413727	1.62052	3.4067	0.475687	0.634297	NA	-0.630303	-0.630303	-0.630303	1.48881	-0.630303	1.82528	-0.630303	-0.630303	-0.630303	-0.630303	-0.630303	-0.630303	-0.630303	-0.630303	1.74001
RP13-786C16.1	0	NA	NA	NA	NA	NA	-0.630303	-0.630303	-0.630303	-0.630303	-0.630303	-0.630303	-0.630303	-0.630303	-0.630303	-0.630303	-0.630303	-0.630303	-0.630303	-0.630303	-0.630303
RP11-61J19.2	0	NA	NA	NA	NA	NA	-0.630303	-0.630303	-0.630303	-0.630303	-0.630303	-0.630303	-0.630303	-0.630303	-0.630303	-0.630303	-0.630303	-0.630303	-0.630303	-0.630303	-0.630303
MSTRG.4825.2	922.742	1.37172	0.839731	1.63352	0.10236	0.537404	8.63579	7.75817	9.74379	11.1777	10.1848	9.85267	7.7738	9.5254	9.43411	9.37567	8.53581	7.2247	6.48835	10.7591	11.7007
RP11-468D11.1	0	NA	NA	NA	NA	NA	-0.630303	-0.630303	-0.630303	-0.630303	-0.630303	-0.630303	-0.630303	-0.630303	-0.630303	-0.630303	-0.630303	-0.630303	-0.630303	-0.630303	-0.630303
RP11-14C22.6	0	NA	NA	NA	NA	NA	-0.630303	-0.630303	-0.630303	-0.630303	-0.630303	-0.630303	-0.630303	-0.630303	-0.630303	-0.630303	-0.630303	-0.630303	-0.630303	-0.630303	-0.630303
MRPS31P1	0	NA	NA	NA	NA	NA	-0.630303	-0.630303	-0.630303	-0.630303	-0.630303	-0.630303	-0.630303	-0.630303	-0.630303	-0.630303	-0.630303	-0.630303	-0.630303	-0.630303	-0.630303
MSTRG.4779.1	50.4695	0.420721	0.495038	0.849875	0.395394	0.8165	5.49317	4.38575	5.89735	3.86483	5.40725	5.07306	5.85023	5.7248	6.04844	5.07265	5.98603	5.43258	6.46226	6.76896	5.51836
MSTRG.4769.9	1.69272	3.56344	3.32089	1.07304	0.283255	NA	-0.630303	-0.630303	-0.630303	-0.630303	1.08712	1.82528	-0.630303	4.48821	-0.630303	-0.630303	-0.630303	-0.630303	-0.630303	0.921772	-0.630303
MSTRG.7313.2	472.835	-0.163051	1.17776	-0.138441	0.889892	0.983091	5.04892	4.22009	10.3069	4.844	4.95958	9.43213	9.07561	4.86111	9.49485	9.44163	10.2873	8.07639	9.84553	9.12048	5.93191
MSTRG.3895.1	169.651	-0.0421883	0.378279	-0.111527	0.911198	0.987122	7.68297	7.29314	7.6629	6.97761	7.15223	6.54992	6.64959	7.33437	8.27829	6.73032	7.6596	7.37235	8.00178	7.84545	6.7076
MSTRG.6946.6	126.317	0.0438686	0.300953	0.145766	0.884106	0.981566	6.59635	7.26509	7.16226	6.56113	7.35624	6.87519	6.97939	6.89537	7.6539	6.65817	6.39898	6.25744	7.22223	7.48371	6.75191
MSTRG.31858.16	16.9613	-3.17177	1.43482	-2.21057	NA	NA	2.37565	2.31725	7.44334	5.70076	1.68716	1.82528	1.46047	2.37319	1.95937	1.91504	-0.630303	-0.630303	1.8437	2.16665	6.10133
MSTRG.6946.4	71.7629	0.174376	0.292978	0.595183	0.551721	0.893332	6.42881	5.49436	6.27076	5.11036	5.90522	6.53771	5.94763	5.98804	6.26684	6.63955	6.18023	6.27757	6.57613	6.42664	6.05492
MSTRG.6946.5	4.12107	-2.0679	3.38112	-0.611601	0.540802	0.887959	-0.630303	-0.630303	4.3203	-0.630303	-0.630303	-0.630303	3.73849	-0.630303	-0.630303	4.27794	-0.630303	3.82342	-0.630303	-0.630303	-0.630303
MSTRG.31858.13	126.349	0.0620634	1.32362	0.046889	0.962602	0.994265	7.89069	6.14476	6.55027	6.42812	7.73632	7.03143	2.78068	9.19502	-0.630303	2.67956	3.37628	7.68263	2.77878	7.19871	6.80895
MSTRG.31858.12	69.0921	0.748942	1.31403	0.569957	0.568707	0.899647	1.29135	6.56863	5.00403	6.63542	7.21352	3.19293	3.33833	4.2071	1.95937	3.69087	4.97336	3.4495	2.59695	8.77792	7.08778
RP11-416A14.1	1.01814	0.655857	1.76342	0.371924	0.70995	NA	1.29135	-0.630303	1.75229	-0.630303	-0.630303	1.82528	-0.630303	-0.630303	2.2663	1.27149	2.28066	-0.630303	-0.630303	0.921772	-0.630303
MSTRG.31858.18	23.3084	-3.00603	0.840324	-3.57722	0.000347266	0.0258505	3.56864	7.72766	2.49039	1.48881	2.88927	2.91751	3.55233	3.19933	3.97156	3.53798	2.93165	4.28817	3.64636	4.78672	2.47601
RP4-815D20.1	0.887557	-1.7715	1.59676	-1.10944	0.267242	NA	-0.630303	2.07499	-0.630303	1.87706	-0.630303	0.893103	1.46047	-0.630303	-0.630303	-0.630303	-0.630303	2.14445	-0.630303	-0.630303	1.74001
MSTRG.14334.1	56.1667	2.40556	1.19574	2.01177	0.0442443	0.402121	5.04892	5.20047	-0.630303	5.97324	4.44959	6.78507	7.1771	-0.630303	4.91277	6.69469	6.90695	1.72911	6.77999	6.26627	2.47601
MKRN2OS	0.350873	1.44798	3.49797	0.413949	0.678911	NA	-0.630303	-0.630303	-0.630303	-0.630303	-0.630303	-0.630303	0.907119	-0.630303	-0.630303	-0.630303	2.28066	-0.630303	0.906001	-0.630303	-0.630303
RP13-461N9.2	0	NA	NA	NA	NA	NA	-0.630303	-0.630303	-0.630303	-0.630303	-0.630303	-0.630303	-0.630303	-0.630303	-0.630303	-0.630303	-0.630303	-0.630303	-0.630303	-0.630303	-0.630303
RP4-631H13.2	0	NA	NA	NA	NA	NA	-0.630303	-0.630303	-0.630303	-0.630303	-0.630303	-0.630303	-0.630303	-0.630303	-0.630303	-0.630303	-0.630303	-0.630303	-0.630303	-0.630303	-0.630303
MSL3P1	31.0832	-0.209911	1.69341	-0.123958	0.901349	0.985297	-0.630303	6.16008	-0.630303	6.6829	-0.630303	5.58143	5.63315	1.28951	2.2663	-0.630303	1.57452	5.15643	5.74353	5.81772	5.71027
RP4-631H13.6	9.98386	-0.268447	0.863027	-0.311053	0.75576	0.956094	4.10265	4.48647	2.97105	4.16195	-0.630303	3.52651	1.46047	3.98367	4.12872	4.37126	2.53256	2.94202	0.906001	3.36471	2.95569
RP4-631H13.5	0	NA	NA	NA	NA	NA	-0.630303	-0.630303	-0.630303	-0.630303	-0.630303	-0.630303	-0.630303	-0.630303	-0.630303	-0.630303	-0.630303	-0.630303	-0.630303	-0.630303	-0.630303
RP4-631H13.4	0.0724415	0.257495	3.83957	0.0670634	0.946531	NA	-0.630303	-0.630303	-0.630303	-0.630303	-0.630303	-0.630303	-0.630303	-0.630303	-0.630303	-0.630303	-0.630303	-0.630303	-0.630303	-0.630303	1.12958
MSTRG.19809.7	48.0427	7.44174	2.40995	3.08792	0.00201561	0.0864984	-0.630303	0.86199	-0.630303	7.36733	2.09802	6.11292	5.23039	4.09972	-0.630303	8.43893	-0.630303	-0.630303	6.44904	-0.630303	1.12958
RP11-678L1.1	0	NA	NA	NA	NA	NA	-0.630303	-0.630303	-0.630303	-0.630303	-0.630303	-0.630303	-0.630303	-0.630303	-0.630303	-0.630303	-0.630303	-0.630303	-0.630303	-0.630303	-0.630303
MSTRG.24937.2	151.197	0.624925	0.926064	0.674818	0.499792	0.873112	7.39547	6.43651	-0.630303	5.74618	6.68855	6.23897	6.78225	5.26034	7.41574	8.90423	6.88483	7.85992	8.04636	7.82466	7.31152
NCBP2-AS1	0.444071	1.71073	3.83152	0.44649	0.655243	NA	-0.630303	-0.630303	-0.630303	-0.630303	-0.630303	-0.630303	2.5988	-0.630303	-0.630303	-0.630303	1.57452	-0.630303	-0.630303	-0.630303	-0.630303
MSTRG.19809.2	123.852	0.613978	0.896505	0.684857	0.493434	0.86953	7.47289	7.1002	5.81514	3.86483	6.95099	8.13384	8.05303	5.7248	6.04844	4.89561	6.69442	6.15238	2.59695	8.53399	6.91668
MSTRG.19809.1	5.81143	0.0530083	1.07702	0.0492176	0.960746	0.994103	3.39706	3.9646	-0.630303	1.48881	1.08712	4.09288	2.1443	3.98367	2.2663	1.91504	2.53256	1.72911	1.8437	-0.630303	3.72392
MSTRG.5151.4	9.52429	6.06727	2.65839	2.28231	0.0224713	0.307903	5.6153	-0.630303	-0.630303	-0.630303	-0.630303	2.75682	-0.630303	5.30931	-0.630303	3.95506	4.41705	-0.630303	4.18297	-0.630303	-0.630303
CLK2P1	70.5332	1.08996	0.405646	2.68697	0.00721035	0.179552	5.21269	5.49436	5.18953	5.74618	5.37184	6.89447	6.50349	5.82922	6.84377	6.50203	6.54722	5.06674	6.96787	6.54577	5.51836
RPL12P33	1.41102	-0.169495	0.923135	-0.183608	0.854321	NA	1.93933	1.78069	-0.630303	0.929441	2.09802	1.82528	-0.630303	-0.630303	1.56245	1.27149	0.99726	1.72911	0.906001	0.921772	1.74001
RP1-197J16.2	0	NA	NA	NA	NA	NA	-0.630303	-0.630303	-0.630303	-0.630303	-0.630303	-0.630303	-0.630303	-0.630303	-0.630303	-0.630303	-0.630303	-0.630303	-0.630303	-0.630303	-0.630303
RP4-735N21.1	0	NA	NA	NA	NA	NA	-0.630303	-0.630303	-0.630303	-0.630303	-0.630303	-0.630303	-0.630303	-0.630303	-0.630303	-0.630303	-0.630303	-0.630303	-0.630303	-0.630303	-0.630303
MSTRG.10631.1	2.26561	1.46749	1.04251	1.40765	0.159234	NA	1.29135	0.86199	1.75229	1.87706	-0.630303	2.12285	1.46047	1.93708	3.0796	1.27149	2.28066	-0.630303	1.45904	2.62301	1.12958
SPPL2C	0	NA	NA	NA	NA	NA	-0.630303	-0.630303	-0.630303	-0.630303	-0.630303	-0.630303	-0.630303	-0.630303	-0.630303	-0.630303	-0.630303	-0.630303	-0.630303	-0.630303	-0.630303
RP11-549L6.2	0.236894	0.738386	3.83957	0.192309	0.8475	NA	1.93933	-0.630303	-0.630303	-0.630303	-0.630303	-0.630303	-0.630303	-0.630303	0.987679	-0.630303	-0.630303	-0.630303	-0.630303	-0.630303	-0.630303
RP1-197J16.1	0	NA	NA	NA	NA	NA	-0.630303	-0.630303	-0.630303	-0.630303	-0.630303	-0.630303	-0.630303	-0.630303	-0.630303	-0.630303	-0.630303	-0.630303	-0.630303	-0.630303	-0.630303
MSTRG.15627.1	5.52649	5.288	3.79741	1.39253	0.163763	0.618059	-0.630303	-0.630303	-0.630303	5.00218	-0.630303	5.7391	-0.630303	-0.630303	7.5467	-0.630303	-0.630303	-0.630303	-0.630303	-0.630303	-0.630303
GS1-21A4.2	0	NA	NA	NA	NA	NA	-0.630303	-0.630303	-0.630303	-0.630303	-0.630303	-0.630303	-0.630303	-0.630303	-0.630303	-0.630303	-0.630303	-0.630303	-0.630303	-0.630303	-0.630303
MSTRG.7495.8	6138.69	-0.240489	0.753938	-0.318977	0.749744	0.955221	13.0581	13.5986	11.9029	13.43	13.2096	12.9402	10.0178	11.036	13.2467	11.9597	13.191	12.2181	10.3776	9.45067	12.5464
RNU6-163P	0	NA	NA	NA	NA	NA	-0.630303	-0.630303	-0.630303	-0.630303	-0.630303	-0.630303	-0.630303	-0.630303	-0.630303	-0.630303	-0.630303	-0.630303	-0.630303	-0.630303	-0.630303
MSTRG.26126.11	55.0069	0.713423	1.45703	0.489642	0.624387	0.92024	6.61599	6.60266	3.16157	6.42812	2.88927	5.20252	6.94206	5.40254	8.06177	5.79886	-0.630303	2.72278	-0.630303	2.16665	2.95569
RP5-1077H22.1	0	NA	NA	NA	NA	NA	-0.630303	-0.630303	-0.630303	-0.630303	-0.630303	-0.630303	-0.630303	-0.630303	-0.630303	-0.630303	-0.630303	-0.630303	-0.630303	-0.630303	-0.630303
RP5-1077H22.2	0	NA	NA	NA	NA	NA	-0.630303	-0.630303	-0.630303	-0.630303	-0.630303	-0.630303	-0.630303	-0.630303	-0.630303	-0.630303	-0.630303	-0.630303	-0.630303	-0.630303	-0.630303
MSTRG.25108.1	4.11577	0.630988	0.884569	0.713328	0.475643	0.860372	2.70758	-0.630303	2.97105	-0.630303	2.88927	1.44264	2.38993	3.85742	1.95937	2.67956	2.28066	1.72911	2.38814	2.62301	1.74001
NACAP2	0	NA	NA	NA	NA	NA	-0.630303	-0.630303	-0.630303	-0.630303	-0.630303	-0.630303	-0.630303	-0.630303	-0.630303	-0.630303	-0.630303	-0.630303	-0.630303	-0.630303	-0.630303
MCCD1	0	NA	NA	NA	NA	NA	-0.630303	-0.630303	-0.630303	-0.630303	-0.630303	-0.630303	-0.630303	-0.630303	-0.630303	-0.630303	-0.630303	-0.630303	-0.630303	-0.630303	-0.630303
MSTRG.16439.19	35.7873	-0.555321	0.807422	-0.68777	0.491597	0.868648	-0.630303	3.56415	5.00403	4.46357	4.51602	4.68708	6.03887	5.95765	6.02866	4.69373	5.6347	6.70655	3.97696	4.698	4.65428
MSTRG.16439.18	185.578	-0.426246	0.554031	-0.769354	0.441683	0.842965	7.97675	5.69698	7.79028	6.6829	8.10852	6.51297	7.57476	6.55313	7.53273	7.54275	7.49408	8.75187	6.57613	8.43801	6.61467
ZNF117	519.442	1.58504	1.32503	1.19624	0.231605	0.691293	-0.630303	6.85876	-0.630303	8.2675	8.83305	9.82656	10.5754	8.41502	7.52569	10.8547	8.41364	8.92451	9.35612	8.8645	7.39771
MSTRG.11691.4	31.857	1.71715	1.48175	1.15886	0.246513	0.706982	5.45005	5.07677	-0.630303	5.58054	-0.630303	5.7391	3.0866	1.28951	5.882	6.43882	-0.630303	1.1208	6.0542	6.28161	3.46387
MSTRG.8.3	4.29229	0.859247	0.841354	1.02127	0.307128	0.756488	-0.630303	1.40296	1.13947	1.48881	2.09802	2.36745	2.38993	1.93708	2.2663	2.67956	1.97283	2.72278	3.64636	2.41335	3.94402
ZNF112	78.1085	-0.0729889	0.193175	-0.377838	0.705551	0.943664	6.1342	6.73127	6.20772	6.81664	6.21599	6.19298	6.28236	6.10359	6.23266	6.07311	6.26833	6.06245	6.40862	6.4808	6.18989
MSTRG.16439.12	0.996404	2.80978	3.81234	0.737021	0.461109	NA	2.9762	-0.630303	-0.630303	3.25768	-0.630303	-0.630303	-0.630303	-0.630303	-0.630303	-0.630303	-0.630303	-0.630303	-0.630303	-0.630303	-0.630303
MSTRG.16439.11	62.2027	-0.279573	1.10355	-0.25334	0.800006	0.966398	7.27712	5.25855	6.31131	4.844	5.29828	5.23315	6.67257	-0.630303	6.34891	7.2183	4.59125	6.69163	4.87947	6.35595	-0.630303
AC108938.3	0.61366	-0.901906	1.29359	-0.69721	0.485671	NA	1.29135	1.40296	1.13947	0.929441	1.08712	0.893103	-0.630303	1.28951	-0.630303	1.27149	-0.630303	-0.630303	-0.630303	-0.630303	-0.630303
RP11-1094M14.12	0	NA	NA	NA	NA	NA	-0.630303	-0.630303	-0.630303	-0.630303	-0.630303	-0.630303	-0.630303	-0.630303	-0.630303	-0.630303	-0.630303	-0.630303	-0.630303	-0.630303	-0.630303
AC096582.9	0.0536331	0.257495	3.83957	0.0670634	0.946531	NA	-0.630303	-0.630303	-0.630303	-0.630303	-0.630303	-0.630303	-0.630303	-0.630303	-0.630303	-0.630303	-0.630303	-0.630303	0.906001	-0.630303	-0.630303
MSTRG.2147.31	0	0	0	0	1	NA	-0.630303	-0.630303	-0.630303	-0.630303	-0.630303	-0.630303	-0.630303	-0.630303	-0.630303	-0.630303	-0.630303	-0.630303	11.2071	-0.630303	-0.630303
MSTRG.950.3	789.779	0.573602	0.509658	1.12547	0.260392	0.718563	9.98069	8.69463	8.92972	9.28385	8.71085	10.9643	10.132	8.24298	9.9356	9.92168	10.068	9.65482	8.13574	9.21338	9.61608
MSTRG.8300.4	21.1082	-2.01661	1.14612	-1.75952	0.07849	0.488587	-0.630303	6.14476	5.27403	4.16195	2.6715	5.07306	4.75817	2.97352	3.97156	-0.630303	5.05492	5.75317	1.8437	-0.630303	4.52396
MRPS31P5	4.93771	1.01034	0.803172	1.25794	0.208413	0.670084	2.37565	2.52358	2.17007	2.63564	-0.630303	2.91751	2.78068	3.19933	3.3597	3.53798	2.28066	-0.630303	2.59695	0.921772	3.31369
MSTRG.950.6	37.8719	3.30386	1.26926	2.60299	0.00924152	0.203318	5.6153	3.56415	-0.630303	3.86483	4.37994	5.07306	5.63315	-0.630303	-0.630303	7.18016	6.36741	2.14445	6.42222	5.28999	5.55217
RP11-1094M14.14	0	NA	NA	NA	NA	NA	-0.630303	-0.630303	-0.630303	-0.630303	-0.630303	-0.630303	-0.630303	-0.630303	-0.630303	-0.630303	-0.630303	-0.630303	-0.630303	-0.630303	-0.630303
PRKAR2A	283.735	-1.95487	1.03185	-1.89454	0.0581535	0.442193	8.34358	9.99637	10.0316	8.24394	9.27529	5.26314	4.52544	6.44774	7.7597	6.74781	4.59125	4.92078	3.55027	7.79824	7.62913
PRKAR2B	13.7966	-1.14902	0.552231	-2.08068	0.0374629	0.376675	3.72187	3.13678	5.3145	2.17832	3.52915	3.95251	2.38993	3.39426	4.33632	4.45889	2.74612	4.86865	3.64636	4.00668	3.31369
MSTRG.26752.11	39.0036	-3.49783	1.57261	-2.22422	NA	NA	5.35974	8.72584	2.75102	4.40809	3.52915	4.77299	-0.630303	8.01108	-0.630303	-0.630303	-0.630303	2.46322	3.33631	4.33577	4.22154
MIR6862-1	0.990565	0.0130358	1.02089	0.0127691	0.989812	NA	1.29135	0.86199	1.13947	0.929441	1.08712	0.893103	0.907119	1.28951	0.987679	1.27149	0.99726	1.1208	0.906001	0.921772	1.12958
TMEM200B	319.364	0.211324	0.616319	0.342881	0.731688	0.949461	8.15511	8.2872	7.63122	7.9461	8.0198	9.01194	8.86488	8.63744	8.4368	3.36682	8.56741	8.42652	8.61868	8.11743	8.55526
RNU7-104P	0	NA	NA	NA	NA	NA	-0.630303	-0.630303	-0.630303	-0.630303	-0.630303	-0.630303	-0.630303	-0.630303	-0.630303	-0.630303	-0.630303	-0.630303	-0.630303	-0.630303	-0.630303
RP11-104G3.7	6.02783	-0.0473451	0.430074	-0.110086	0.912341	0.987215	1.93933	3.00648	2.75102	2.63564	2.6715	3.06186	2.5988	2.70499	2.9158	2.67956	2.74612	2.94202	3.33631	3.24409	3.14589
RP11-378J18.10	0	NA	NA	NA	NA	NA	-0.630303	-0.630303	-0.630303	-0.630303	-0.630303	-0.630303	-0.630303	-0.630303	-0.630303	-0.630303	-0.630303	-0.630303	-0.630303	-0.630303	-0.630303
MSTRG.3760.1	11.2725	1.36458	0.926175	1.47335	0.140658	0.591479	4.21005	-0.630303	3.48001	-0.630303	2.41393	3.95251	4.24772	3.19933	3.79508	4.5415	4.74665	2.72278	4.47185	2.62301	2.95569
MSTRG.19505.12	72.8534	-1.22948	1.5166	-0.810681	0.417549	0.830049	1.29135	8.15586	6.88176	7.08755	6.83875	-0.630303	1.46047	6.49082	6.52869	6.54267	1.57452	2.14445	7.33436	1.86616	1.74001
MSTRG.19505.13	1.04944	2.90015	3.7681	0.769659	0.441502	NA	-0.630303	-0.630303	-0.630303	-0.630303	-0.630303	3.31297	-0.630303	-0.630303	2.73064	-0.630303	-0.630303	-0.630303	-0.630303	1.47908	-0.630303
ITGA2B	0.217325	0.738386	3.83957	0.192309	0.8475	NA	-0.630303	-0.630303	-0.630303	-0.630303	-0.630303	-0.630303	-0.630303	-0.630303	-0.630303	-0.630303	-0.630303	-0.630303	-0.630303	-0.630303	2.1565
MSTRG.18101.12	25.2929	1.91035	0.568789	3.35864	0.000783284	0.046004	5.35974	4.27745	-0.630303	4.51699	5.00653	4.22077	5.32045	5.53197	4.51772	5.32658	4.97336	2.46322	5.09863	3.93075	4.77377
RNU6-948P	0	NA	NA	NA	NA	NA	-0.630303	-0.630303	-0.630303	-0.630303	-0.630303	-0.630303	-0.630303	-0.630303	-0.630303	-0.630303	-0.630303	-0.630303	-0.630303	-0.630303	-0.630303
MSTRG.20419.11	0.358965	-2.34684	3.72648	-0.629774	0.528843	NA	-0.630303	2.31725	-0.630303	-0.630303	-0.630303	-0.630303	-0.630303	-0.630303	-0.630303	-0.630303	-0.630303	-0.630303	1.45904	-0.630303	-0.630303
FAM58DP	9.33511	0.161228	0.380666	0.423542	0.6719	0.933986	2.9762	3.25617	3.16157	3.12576	4.06179	3.31297	3.44932	3.85742	3.59385	2.94721	2.93165	3.4495	3.82115	3.36471	3.14589
MSTRG.7855.14	208.642	2.23378	1.9911	1.12188	0.261913	0.72009	9.02905	7.31383	-0.630303	8.19566	5.33553	8.43318	9.03851	-0.630303	8.68763	-0.630303	8.08533	-0.630303	8.54291	-0.630303	7.63703
MSTRG.25690.13	0.709721	2.36319	1.87083	1.26318	0.206525	NA	-0.630303	-0.630303	-0.630303	-0.630303	1.08712	-0.630303	2.1443	-0.630303	-0.630303	1.27149	1.57452	-0.630303	0.906001	1.86616	-0.630303
MSTRG.25186.2	7.01383	-0.345993	0.492964	-0.701863	0.482765	0.863737	1.93933	3.46866	2.49039	2.98039	2.88927	2.75682	3.0866	3.56581	2.9158	3.17238	3.09574	3.58526	3.08463	0.921772	3.72392
MSTRG.20354.3	11.2406	2.27373	2.25783	1.00704	0.313916	0.762588	-0.630303	0.86199	1.75229	-0.630303	2.6715	-0.630303	4.71453	4.57091	-0.630303	-0.630303	-0.630303	2.72278	-0.630303	6.10318	5.37459
MSTRG.24782.1	65.7492	0.30655	0.372153	0.823721	0.410098	0.825409	5.16014	5.94703	6.09611	6.18595	5.57236	6.23897	6.41088	4.92537	6.78602	6.43882	6.50433	5.32064	5.78622	6.52013	5.73991
RN7SL187P	0	NA	NA	NA	NA	NA	-0.630303	-0.630303	-0.630303	-0.630303	-0.630303	-0.630303	-0.630303	-0.630303	-0.630303	-0.630303	-0.630303	-0.630303	-0.630303	-0.630303	-0.630303
MSTRG.5391.1	38.8032	5.18795	1.53367	3.38269	0.000717784	0.043924	6.31327	0.86199	1.13947	0.929441	5.57236	1.82528	1.84529	7.22379	1.56245	7.67661	0.99726	1.72911	2.14259	4.94929	5.95736
PHACTR4	279.264	-0.153611	0.481808	-0.318823	0.749861	0.955221	7.45119	8.47649	8.36283	8.66633	8.08685	6.47504	7.60493	6.31016	8.68447	7.98755	8.36252	7.84651	8.1233	9.0303	8.13213
PHACTR1	8.46952	0.236781	0.570397	0.415115	0.678057	0.936252	2.37565	2.70347	3.74038	2.98039	2.41393	3.42372	3.33833	2.70499	4.05228	3.53798	3.37628	2.72278	2.93992	4.50228	2.1565
NLGN3	13.4551	0.873853	0.704129	1.24104	0.21459	0.677539	2.70758	2.31725	3.74038	-0.630303	3.39399	3.52651	4.71453	4.30703	4.05228	4.89561	4.41705	3.29951	3.73641	4.33577	3.94402
PHACTR3	0.137183	0.49794	3.83957	0.129686	0.896815	NA	-0.630303	-0.630303	-0.630303	-0.630303	1.68716	-0.630303	-0.630303	-0.630303	-0.630303	-0.630303	-0.630303	-0.630303	-0.630303	-0.630303	-0.630303
PHACTR2	358.14	0.103069	0.554261	0.185958	0.852478	0.975605	8.07933	8.70511	8.24218	9.42318	8.45577	6.9135	7.23226	9.01487	9.48218	7.58228	9.35366	8.21848	7.45171	7.45694	8.51298
RP11-680G24.1	0	NA	NA	NA	NA	NA	-0.630303	-0.630303	-0.630303	-0.630303	-0.630303	-0.630303	-0.630303	-0.630303	-0.630303	-0.630303	-0.630303	-0.630303	-0.630303	-0.630303	-0.630303
KRTAP2-2	15.0726	-1.84668	0.561539	-3.28861	0.00100682	0.0551147	4.40344	4.43699	5.87047	3.59315	4.22964	1.44264	2.5988	3.71901	3.3597	2.94721	3.90326	4.92078	3.82115	2.16665	3.14589
KRTAP2-1	15.8988	-1.81262	0.593089	-3.05623	0.00224136	0.0908122	4.40344	4.38575	5.92375	3.68954	4.37994	1.44264	2.78068	3.71901	3.3597	2.67956	4.41705	5.06674	3.73641	2.41335	2.95569
NACAP7	0	NA	NA	NA	NA	NA	-0.630303	-0.630303	-0.630303	-0.630303	-0.630303	-0.630303	-0.630303	-0.630303	-0.630303	-0.630303	-0.630303	-0.630303	-0.630303	-0.630303	-0.630303
MSTRG.32303.1	4.82734	0.063495	0.937426	0.0677333	0.945998	0.992854	2.9762	3.65367	1.75229	4.02105	1.68716	2.12285	-0.630303	2.70499	1.95937	2.67956	2.28066	-0.630303	1.45904	2.62301	3.31369
RP11-680G24.4	164.762	0.23146	0.215476	1.07418	0.282742	0.737143	7.626	7.22923	7.03488	7.68555	7.51885	7.39181	7.30022	7.2491	6.92092	7.23079	7.26486	7.28559	7.23769	7.14102	8.08672
RP11-680G24.7	0	NA	NA	NA	NA	NA	-0.630303	-0.630303	-0.630303	-0.630303	-0.630303	-0.630303	-0.630303	-0.630303	-0.630303	-0.630303	-0.630303	-0.630303	-0.630303	-0.630303	-0.630303
KRTAP2-4	24.5289	-1.99373	0.598375	-3.33191	0.000862522	0.0495922	5.21269	4.83091	6.64848	4.22754	4.80879	1.82528	3.33833	4.09972	3.97156	2.67956	4.28797	5.8638	4.18297	2.96718	4.13485
RP4-724E16.2	6.13902	0.184241	0.635035	0.290127	0.771719	0.958804	2.37565	2.07499	3.48001	2.81847	3.07806	3.95251	3.44932	-0.630303	3.59385	2.67956	2.74612	2.46322	2.14259	2.62301	2.47601
MSTRG.2104.6	119.297	0.634056	0.499749	1.26875	0.204531	0.665774	6.45085	6.55711	6.86824	6.3857	7.04391	6.3125	7.35095	7.21096	5.58963	7.55273	8.0658	5.35893	7.62634	6.67915	5.87961
RNU6-1051P	0	NA	NA	NA	NA	NA	-0.630303	-0.630303	-0.630303	-0.630303	-0.630303	-0.630303	-0.630303	-0.630303	-0.630303	-0.630303	-0.630303	-0.630303	-0.630303	-0.630303	-0.630303
MIR4708	0	NA	NA	NA	NA	NA	-0.630303	-0.630303	-0.630303	-0.630303	-0.630303	-0.630303	-0.630303	-0.630303	-0.630303	-0.630303	-0.630303	-0.630303	-0.630303	-0.630303	-0.630303
MSTRG.30953.8	58.6598	2.13348	1.16771	1.82707	0.0676892	0.466884	1.93933	5.49436	1.75229	5.85384	6.36751	5.9928	5.74577	6.23612	0.987679	7.31533	1.97283	1.1208	7.13409	6.50714	6.83665
RP11-776A13.1	0	NA	NA	NA	NA	NA	-0.630303	-0.630303	-0.630303	-0.630303	-0.630303	-0.630303	-0.630303	-0.630303	-0.630303	-0.630303	-0.630303	-0.630303	-0.630303	-0.630303	-0.630303
MIR4704	0	NA	NA	NA	NA	NA	-0.630303	-0.630303	-0.630303	-0.630303	-0.630303	-0.630303	-0.630303	-0.630303	-0.630303	-0.630303	-0.630303	-0.630303	-0.630303	-0.630303	-0.630303
MIR4705	0	NA	NA	NA	NA	NA	-0.630303	-0.630303	-0.630303	-0.630303	-0.630303	-0.630303	-0.630303	-0.630303	-0.630303	-0.630303	-0.630303	-0.630303	-0.630303	-0.630303	-0.630303
MIR4706	0.0724415	0.257495	3.83957	0.0670634	0.946531	NA	-0.630303	-0.630303	-0.630303	-0.630303	-0.630303	-0.630303	-0.630303	-0.630303	-0.630303	-0.630303	-0.630303	-0.630303	-0.630303	-0.630303	1.12958
RP11-146D12.5	0	NA	NA	NA	NA	NA	-0.630303	-0.630303	-0.630303	-0.630303	-0.630303	-0.630303	-0.630303	-0.630303	-0.630303	-0.630303	-0.630303	-0.630303	-0.630303	-0.630303	-0.630303
MIR4700	0.990565	0.0130358	1.02089	0.0127691	0.989812	NA	1.29135	0.86199	1.13947	0.929441	1.08712	0.893103	0.907119	1.28951	0.987679	1.27149	0.99726	1.1208	0.906001	0.921772	1.12958
MIR4701	1.85959	0.234086	0.896104	0.261227	0.793918	NA	1.29135	1.40296	1.75229	0.929441	1.68716	1.44264	0.907119	2.37319	-0.630303	2.34906	1.57452	1.1208	0.906001	2.62301	1.12958
MSTRG.2495.1	4.99716	0.383362	0.651719	0.588232	0.556376	0.895133	2.70758	2.52358	2.17007	2.17832	1.68716	2.12285	3.21801	2.37319	2.51756	2.67956	3.61074	2.46322	2.93992	3.47594	-0.630303
RP3-523C21.3	0.71903	-1.45053	1.31992	-1.09895	0.27179	NA	-0.630303	1.78069	1.75229	0.929441	-0.630303	0.893103	1.46047	-0.630303	-0.630303	-0.630303	0.99726	-0.630303	-0.630303	-0.630303	1.74001
ZNF736P3Y	0	NA	NA	NA	NA	NA	-0.630303	-0.630303	-0.630303	-0.630303	-0.630303	-0.630303	-0.630303	-0.630303	-0.630303	-0.630303	-0.630303	-0.630303	-0.630303	-0.630303	-0.630303
RP11-3L10.2	0	NA	NA	NA	NA	NA	-0.630303	-0.630303	-0.630303	-0.630303	-0.630303	-0.630303	-0.630303	-0.630303	-0.630303	-0.630303	-0.630303	-0.630303	-0.630303	-0.630303	-0.630303
RP11-3L10.3	0.0882073	0.257495	3.83957	0.0670634	0.946531	NA	-0.630303	-0.630303	-0.630303	-0.630303	-0.630303	-0.630303	-0.630303	1.28951	-0.630303	-0.630303	-0.630303	-0.630303	-0.630303	-0.630303	-0.630303
RP11-713D19.1	1.24316	0.993482	1.73092	0.573963	0.565993	NA	-0.630303	-0.630303	1.75229	0.929441	-0.630303	1.82528	1.84529	-0.630303	-0.630303	2.34906	2.28066	-0.630303	-0.630303	2.16665	-0.630303
RP11-2C7.1	0	NA	NA	NA	NA	NA	-0.630303	-0.630303	-0.630303	-0.630303	-0.630303	-0.630303	-0.630303	-0.630303	-0.630303	-0.630303	-0.630303	-0.630303	-0.630303	-0.630303	-0.630303
MSTRG.713.14	460.814	1.13497	1.35209	0.839416	0.401236	0.819987	7.71063	8.14436	8.73483	7.40321	10.5412	8.04603	9.11388	10.6985	-0.630303	8.00946	9.0697	-0.630303	9.47831	7.64063	7.35046
SBF1P1	18.9907	-0.126201	0.398167	-0.316954	0.751279	0.955515	3.20207	4.27745	4.60779	4.40809	4.51602	5.07306	3.90327	4.09972	3.3597	4.27794	3.61074	4.43887	4.41853	4.94929	4.65428
RP11-351I21.7	0.50138	-0.616877	2.59067	-0.238115	0.811792	NA	-0.630303	-0.630303	1.75229	-0.630303	-0.630303	-0.630303	1.46047	-0.630303	-0.630303	1.27149	-0.630303	-0.630303	1.8437	-0.630303	-0.630303
RP11-351I21.6	0.418012	1.45236	3.39153	0.428232	0.668482	NA	-0.630303	-0.630303	-0.630303	-0.630303	-0.630303	1.44264	0.907119	-0.630303	-0.630303	2.34906	-0.630303	-0.630303	-0.630303	-0.630303	-0.630303
MSTRG.2648.1	3.559	4.64415	2.10727	2.20387	0.0275337	0.334285	3.86031	-0.630303	-0.630303	-0.630303	-0.630303	3.87682	1.84529	1.93708	-0.630303	3.69087	1.97283	-0.630303	3.08463	-0.630303	-0.630303
MSTRG.10434.1	3.09903	0.66218	0.865174	0.765372	0.44405	NA	2.37565	2.07499	2.17007	1.87706	1.68716	1.44264	1.84529	1.28951	2.73064	1.91504	2.53256	-0.630303	3.55027	2.16665	-0.630303
MSTRG.873.1	1.65737	-0.146798	0.975732	-0.150449	0.88041	NA	-0.630303	1.78069	1.13947	0.929441	-0.630303	1.82528	2.94185	1.28951	-0.630303	1.27149	1.97283	1.72911	1.45904	1.47908	1.12958
MSTRG.12153.9	42.5994	0.0120795	0.754477	0.0160104	0.987226	0.998242	4.98992	4.5343	5.87047	5.3351	5.60323	3.52651	5.60953	2.70499	5.8372	3.53798	4.97336	5.63334	7.29794	5.89953	4.4541
RP5-944M2.3	0	NA	NA	NA	NA	NA	-0.630303	-0.630303	-0.630303	-0.630303	-0.630303	-0.630303	-0.630303	-0.630303	-0.630303	-0.630303	-0.630303	-0.630303	-0.630303	-0.630303	-0.630303
MSTRG.7383.1	2.23584	0.0592768	1.6585	0.0357412	0.971489	NA	-0.630303	-0.630303	2.49039	1.87706	3.39399	-0.630303	2.5988	2.97352	-0.630303	-0.630303	-0.630303	1.72911	1.45904	-0.630303	1.74001
VMP1	1825	-0.394289	0.392415	-1.00478	0.315004	0.763613	10.827	11.4944	11.0681	10.6636	10.4207	11.6738	11.2695	10.1233	9.21967	11.0391	11.0609	10.7665	10.6408	10.3735	10.2286
RP11-313I2.13	0	NA	NA	NA	NA	NA	-0.630303	-0.630303	-0.630303	-0.630303	-0.630303	-0.630303	-0.630303	-0.630303	-0.630303	-0.630303	-0.630303	-0.630303	-0.630303	-0.630303	-0.630303
AC010468.1	546.698	-0.626398	0.470105	-1.33247	0.182707	0.641212	8.19482	9.59432	9.60798	9.40913	9.91028	8.55936	9.08848	8.4317	9.7274	8.68119	7.6596	9.51986	8.31771	7.61059	9.56111
MSTRG.26285.3	185.608	-0.262823	0.819077	-0.320877	0.748304	0.954715	7.68297	4.33262	8.19421	6.11847	8.18702	6.96001	8.44201	7.71659	4.05228	8.69026	7.71709	8.38075	7.02246	5.32002	6.61467
DRD2	0	NA	NA	NA	NA	NA	-0.630303	-0.630303	-0.630303	-0.630303	-0.630303	-0.630303	-0.630303	-0.630303	-0.630303	-0.630303	-0.630303	-0.630303	-0.630303	-0.630303	-0.630303
PPIAP6	230.247	-0.00745684	0.32008	-0.0232968	0.981414	0.997413	7.6065	8.0974	7.87387	7.58291	7.46105	7.47743	7.93923	7.35783	8.47019	7.43891	8.3981	7.56476	8.61276	7.76588	7.23032
PPIAP7	0.44765	1.53967	3.44381	0.447083	0.654815	NA	1.93933	-0.630303	-0.630303	-0.630303	-0.630303	-0.630303	-0.630303	1.28951	-0.630303	-0.630303	1.97283	-0.630303	-0.630303	-0.630303	-0.630303
PPIAP1	0	NA	NA	NA	NA	NA	-0.630303	-0.630303	-0.630303	-0.630303	-0.630303	-0.630303	-0.630303	-0.630303	-0.630303	-0.630303	-0.630303	-0.630303	-0.630303	-0.630303	-0.630303
MSTRG.15389.6	218.338	-0.919568	0.306317	-3.00201	0.00268204	0.101817	7.2894	8.26259	8.85626	7.57663	8.28068	7.35748	7.74699	7.56355	6.7381	7.2057	7.76026	8.15463	6.76939	7.45694	8.00364
LL0XNC01-105G4.3	0.0526546	0.257495	3.83957	0.0670634	0.946531	NA	-0.630303	-0.630303	-0.630303	-0.630303	-0.630303	0.893103	-0.630303	-0.630303	-0.630303	-0.630303	-0.630303	-0.630303	-0.630303	-0.630303	-0.630303
MSTRG.32939.4	75.7645	0.797814	0.593533	1.34418	0.178891	0.636267	6.33713	4.27745	4.73254	5.24304	7.02123	6.53771	7.86139	6.04697	5.18724	6.18005	6.26833	6.66132	6.23458	5.48814	5.95736
CA15P1	0	NA	NA	NA	NA	NA	-0.630303	-0.630303	-0.630303	-0.630303	-0.630303	-0.630303	-0.630303	-0.630303	-0.630303	-0.630303	-0.630303	-0.630303	-0.630303	-0.630303	-0.630303
AC002551.1	0	NA	NA	NA	NA	NA	-0.630303	-0.630303	-0.630303	-0.630303	-0.630303	-0.630303	-0.630303	-0.630303	-0.630303	-0.630303	-0.630303	-0.630303	-0.630303	-0.630303	-0.630303
NR1D1	170.901	3.99932	1.4486	2.76082	0.00576565	0.158079	8.30175	-0.630303	5.35386	6.82724	3.76637	6.9782	8.46851	-0.630303	7.0541	6.86464	5.92228	-0.630303	9.85559	7.41583	7.69869
NR1D2	681.206	0.301905	0.295342	1.02222	0.306676	0.756243	9.51293	9.62638	9.0303	10.145	8.67861	9.70895	9.49194	8.80897	9.24561	9.61126	9.00962	8.68941	9.46029	9.80395	9.51257
RNU6-471P	0	NA	NA	NA	NA	NA	-0.630303	-0.630303	-0.630303	-0.630303	-0.630303	-0.630303	-0.630303	-0.630303	-0.630303	-0.630303	-0.630303	-0.630303	-0.630303	-0.630303	-0.630303
MSTRG.13283.1	26.0526	-0.299555	1.3098	-0.228704	0.819099	0.969356	6.21368	4.48647	5.14534	5.47657	1.68716	4.64212	3.21801	4.72331	-0.630303	5.98736	0.99726	5.24087	2.14259	-0.630303	5.87961
RNU6-356P	0	NA	NA	NA	NA	NA	-0.630303	-0.630303	-0.630303	-0.630303	-0.630303	-0.630303	-0.630303	-0.630303	-0.630303	-0.630303	-0.630303	-0.630303	-0.630303	-0.630303	-0.630303
MSTRG.19502.1	2.37467	-0.119135	0.907808	-0.131234	0.89559	NA	1.93933	1.78069	2.17007	2.63564	1.08712	0.893103	3.21801	1.93708	0.987679	1.27149	2.28066	1.72911	0.906001	-0.630303	1.12958
MSTRG.7774.5	198.307	-0.52858	1.43921	-0.36727	0.713417	0.945407	8.56178	1.78069	8.02169	-0.630303	6.59951	5.78116	8.35947	8.19168	-0.630303	5.98736	5.27511	9.04679	7.3053	8.6119	8.63235
MSTRG.6948.3	75.061	0.729128	0.462088	1.5779	0.114589	0.556211	5.4056	5.92926	5.3145	5.67751	6.31254	7.15651	7.02473	5.20964	5.79097	6.69469	7.17655	5.66425	6.6357	6.05043	5.37459
MSTRG.6948.4	29.2335	0.835086	0.544475	1.53375	0.125092	0.570986	5.4056	4.09801	4.60779	4.16195	2.6715	5.26314	5.45906	3.98367	5.32341	5.73012	5.94385	4.02766	4.30556	5.09536	4.71526
MSTRG.6948.5	2.82355	-0.28102	3.64379	-0.0771231	0.938526	NA	-0.630303	-0.630303	3.48001	-0.630303	-0.630303	-0.630303	-0.630303	-0.630303	5.07594	5.73012	-0.630303	-0.630303	-0.630303	-0.630303	-0.630303
BTG3P1	0	NA	NA	NA	NA	NA	-0.630303	-0.630303	-0.630303	-0.630303	-0.630303	-0.630303	-0.630303	-0.630303	-0.630303	-0.630303	-0.630303	-0.630303	-0.630303	-0.630303	-0.630303
MSTRG.5994.11	65.8184	-1.23446	0.51846	-2.38101	0.0172654	0.274038	5.83231	6.75163	6.35075	6.4828	5.63345	7.03143	4.84167	5.26034	4.27039	4.76421	6.0864	7.49773	4.87947	5.75316	5.48374
RP11-390G14.1	2.54316	0.703079	0.956793	0.734829	0.462444	NA	1.29135	-0.630303	1.13947	2.17832	2.09802	1.82528	0.907119	2.70499	3.0796	-0.630303	0.99726	2.46322	2.14259	2.41335	1.12958
MSTRG.18818.3	40.6919	-0.760851	2.83574	-0.268307	0.788463	0.962513	6.47256	6.61383	-0.630303	6.23456	1.08712	-0.630303	-0.630303	-0.630303	-0.630303	7.72156	-0.630303	6.42918	-0.630303	-0.630303	5.85273
MSTRG.18818.1	59.9068	7.11409	2.26018	3.14758	0.0016463	0.0765514	-0.630303	1.40296	-0.630303	7.24611	6.95099	7.5461	1.84529	4.92537	8.10019	-0.630303	-0.630303	-0.630303	-0.630303	5.775	6.35221
MSTRG.26084.2	47.1388	0.775484	1.39414	0.556245	0.578043	0.903714	5.69132	1.40296	4.73254	5.76837	2.09802	-0.630303	3.0866	1.28951	6.84377	7.39518	3.61074	6.0153	7.59667	3.36471	3.31369
MSTRG.18818.4	4.07998	1.76739	1.28039	1.38035	0.167479	0.622793	1.29135	-0.630303	2.49039	3.48982	2.09802	3.31297	-0.630303	1.28951	3.69799	2.34906	-0.630303	-0.630303	2.77878	1.86616	3.31369
RP11-380D23.1	0.583633	0.24146	3.58981	0.0672627	0.946373	NA	-0.630303	1.40296	-0.630303	-0.630303	-0.630303	-0.630303	1.84529	-0.630303	-0.630303	-0.630303	-0.630303	-0.630303	2.59695	-0.630303	-0.630303
MSTRG.28970.5	44.7536	-3.8559	3.60917	-1.06836	NA	NA	-0.630303	-0.630303	9.03938	0.929441	8.59663	-0.630303	-0.630303	-0.630303	-0.630303	-0.630303	-0.630303	1.1208	-0.630303	-0.630303	7.18795
MSTRG.26084.3	59.517	7.75137	2.29248	3.38122	0.000721652	0.043924	7.13464	0.86199	-0.630303	-0.630303	-0.630303	7.11601	7.43396	6.38059	6.12498	-0.630303	0.99726	-0.630303	-0.630303	7.41583	6.95509
OGFR	609.245	0.152667	0.209675	0.728112	0.466545	0.856123	9.02905	9.3558	8.78247	8.7744	8.78339	9.60889	9.17147	9.06206	9.51632	9.39522	9.49548	9.19434	9.63541	9.2779	9.32244
RPS26P43	0	NA	NA	NA	NA	NA	-0.630303	-0.630303	-0.630303	-0.630303	-0.630303	-0.630303	-0.630303	-0.630303	-0.630303	-0.630303	-0.630303	-0.630303	-0.630303	-0.630303	-0.630303
RPS26P42	0	NA	NA	NA	NA	NA	-0.630303	-0.630303	-0.630303	-0.630303	-0.630303	-0.630303	-0.630303	-0.630303	-0.630303	-0.630303	-0.630303	-0.630303	-0.630303	-0.630303	-0.630303
RPS26P41	0	NA	NA	NA	NA	NA	-0.630303	-0.630303	-0.630303	-0.630303	-0.630303	-0.630303	-0.630303	-0.630303	-0.630303	-0.630303	-0.630303	-0.630303	-0.630303	-0.630303	-0.630303
RPS26P40	0	NA	NA	NA	NA	NA	-0.630303	-0.630303	-0.630303	-0.630303	-0.630303	-0.630303	-0.630303	-0.630303	-0.630303	-0.630303	-0.630303	-0.630303	-0.630303	-0.630303	-0.630303
RP11-335O13.8	0	NA	NA	NA	NA	NA	-0.630303	-0.630303	-0.630303	-0.630303	-0.630303	-0.630303	-0.630303	-0.630303	-0.630303	-0.630303	-0.630303	-0.630303	-0.630303	-0.630303	-0.630303
MSTRG.25149.8	46.1939	-2.01215	1.32422	-1.51949	0.128639	0.575466	6.23923	7.01011	7.03488	6.18595	6.43769	3.62242	2.1443	3.39426	1.56245	2.67956	-0.630303	6.51644	-0.630303	3.57917	6.21121
RPS26P45	0.295809	1.23324	3.83908	0.321234	0.748033	NA	-0.630303	-0.630303	-0.630303	0.929441	-0.630303	-0.630303	-0.630303	-0.630303	2.2663	-0.630303	-0.630303	-0.630303	-0.630303	-0.630303	-0.630303
MSTRG.31602.1	1.39567	2.28266	1.7293	1.31999	0.186839	NA	-0.630303	0.86199	-0.630303	0.929441	-0.630303	-0.630303	-0.630303	1.28951	0.987679	2.67956	1.57452	-0.630303	0.906001	3.24409	1.12958
RPS26P49	0.115725	0.49794	3.83957	0.129686	0.896815	NA	-0.630303	-0.630303	-0.630303	-0.630303	-0.630303	-0.630303	-0.630303	-0.630303	-0.630303	-0.630303	0.99726	-0.630303	-0.630303	0.921772	-0.630303
RP11-335O13.7	0	NA	NA	NA	NA	NA	-0.630303	-0.630303	-0.630303	-0.630303	-0.630303	-0.630303	-0.630303	-0.630303	-0.630303	-0.630303	-0.630303	-0.630303	-0.630303	-0.630303	-0.630303
GNL2P1	0	NA	NA	NA	NA	NA	-0.630303	-0.630303	-0.630303	-0.630303	-0.630303	-0.630303	-0.630303	-0.630303	-0.630303	-0.630303	-0.630303	-0.630303	-0.630303	-0.630303	-0.630303
MSTRG.26890.23	1253.53	0.120505	0.353698	0.340699	0.73333	0.950203	11.0291	9.34913	10.4924	9.90207	10.695	9.82279	9.87284	10.4993	10.0771	9.91589	10.1127	10.4789	9.80977	11.1238	10.0013
FAM90A10P	0	NA	NA	NA	NA	NA	-0.630303	-0.630303	-0.630303	-0.630303	-0.630303	-0.630303	-0.630303	-0.630303	-0.630303	-0.630303	-0.630303	-0.630303	-0.630303	-0.630303	-0.630303
MSTRG.20931.8	8.83609	-3.63038	0.929668	-3.90503	9.42156e-05	0.00922249	-0.630303	6.49807	3.48001	0.929441	2.09802	1.82528	1.84529	1.28951	2.2663	2.67956	2.28066	1.1208	2.59695	0.921772	2.47601
MSTRG.3756.5	66.0248	-0.128159	1.06307	-0.120556	0.904043	0.985739	4.40344	6.43651	6.78431	5.17823	4.37994	6.65543	3.33833	7.2491	8.0471	3.17238	2.53256	4.28817	2.93992	7.00902	5.17202
MSTRG.27769.1	3.63266	1.59193	1.29625	1.2281	0.21941	0.681267	3.56864	-0.630303	1.75229	-0.630303	-0.630303	4.02441	1.84529	1.28951	3.0796	1.91504	2.28066	1.72911	2.14259	2.41335	-0.630303
MSTRG.8890.5	20.3278	-1.90608	2.69163	-0.708151	0.478851	0.861364	-0.630303	6.39828	-0.630303	6.76241	4.91105	0.893103	-0.630303	-0.630303	-0.630303	4.37126	-0.630303	6.03907	-0.630303	-0.630303	1.12958
CTD-3138B18.5	69.1042	0.054694	0.290814	0.188072	0.85082	0.975546	5.86551	6.65765	5.97513	6.16937	5.69206	6.51297	6.23684	5.89486	5.56236	6.54267	6.616	5.32064	6.08872	6.18703	6.00696
CHMP1B-AS1	0	NA	NA	NA	NA	NA	-0.630303	-0.630303	-0.630303	-0.630303	-0.630303	-0.630303	-0.630303	-0.630303	-0.630303	-0.630303	-0.630303	-0.630303	-0.630303	-0.630303	-0.630303
MSTRG.4381.3	172.493	-0.438465	1.67676	-0.261496	0.79371	0.963849	-0.630303	7.46945	7.43419	7.65611	7.54293	7.58816	8.44535	-0.630303	7.44589	-0.630303	8.2545	8.26961	8.67656	6.9622	-0.630303
MSTRG.12795.2	3.02499	3.42768	3.09981	1.10577	0.268826	NA	-0.630303	0.86199	-0.630303	-0.630303	-0.630303	2.75682	-0.630303	1.28951	8.0223	-0.630303	-0.630303	-0.630303	-0.630303	0.921772	5.25649
MSTRG.12840.12	10.1538	0.585218	0.839539	0.697071	0.485759	0.865693	3.72187	3.81753	2.75102	3.25768	4.69871	5.20252	2.1443	2.97352	3.0796	-0.630303	2.28066	2.14445	3.33631	2.96718	3.94402
MSTRG.12795.1	64.0865	-0.794233	2.42331	-0.327747	0.743103	0.95291	-0.630303	7.25085	7.13992	6.37128	6.58412	7.83269	-0.630303	-0.630303	-0.630303	-0.630303	-0.630303	-0.630303	5.868	6.54577	6.90365
U95743.1	0	NA	NA	NA	NA	NA	-0.630303	-0.630303	-0.630303	-0.630303	-0.630303	-0.630303	-0.630303	-0.630303	-0.630303	-0.630303	-0.630303	-0.630303	-0.630303	-0.630303	-0.630303
MSTRG.12795.4	55.0771	-0.571085	0.919727	-0.620929	0.534647	0.885958	6.61599	4.33262	7.08251	4.96423	5.33553	7.06586	5.70177	4.86111	2.73064	-0.630303	6.64261	6.17402	5.76504	4.91034	5.33629
MSTRG.12795.5	36.6948	-0.0666518	1.13378	-0.0587871	NA	NA	6.63536	6.46145	3.96071	3.77986	4.30675	4.73067	4.75817	1.93708	4.12872	-0.630303	8.1189	3.82342	3.55027	7.54854	4.13485
RP11-816J6.3	2.82023	1.36475	1.33122	1.02519	0.305275	NA	3.39706	1.40296	-0.630303	-0.630303	1.68716	-0.630303	2.94185	-0.630303	3.0796	2.67956	1.97283	1.72911	-0.630303	1.86616	2.1565
MSTRG.26106.9	100.462	-0.236959	0.620445	-0.381917	0.702523	0.942239	5.35974	7.58743	5.69769	7.70867	7.19338	7.0139	5.65639	6.31016	5.66846	5.32658	5.66098	6.67656	5.90721	6.21925	7.95393
MIR3939	0	NA	NA	NA	NA	NA	-0.630303	-0.630303	-0.630303	-0.630303	-0.630303	-0.630303	-0.630303	-0.630303	-0.630303	-0.630303	-0.630303	-0.630303	-0.630303	-0.630303	-0.630303
MSTRG.3756.6	60.947	-0.359584	0.979267	-0.367197	0.713472	0.945407	4.5739	6.37221	6.98563	5.42164	4.22964	6.42287	3.55233	7.14505	7.56742	3.53798	2.74612	4.02766	3.21601	6.94303	5.4119
MSTRG.19394.3	0	0	0	0	1	NA	9.85205	-0.630303	-0.630303	-0.630303	-0.630303	-0.630303	-0.630303	-0.630303	-0.630303	-0.630303	-0.630303	-0.630303	-0.630303	-0.630303	-0.630303
PTCH2	10.9173	1.14628	0.615884	1.86119	0.0627177	0.455084	2.70758	2.07499	2.75102	2.63564	3.24474	4.4468	3.82324	2.70499	4.27039	3.53798	4.93078	3.29951	3.55027	4.00668	2.95569
PTCH1	69.7843	0.590908	0.476731	1.2395	0.215161	0.678283	6.21368	6.52198	5.05269	6.56113	4.7548	6.52539	6.70636	4.48821	6.55659	6.50203	6.02702	4.75836	6.18758	6.37037	6.54922
AOAH-IT1	0	NA	NA	NA	NA	NA	-0.630303	-0.630303	-0.630303	-0.630303	-0.630303	-0.630303	-0.630303	-0.630303	-0.630303	-0.630303	-0.630303	-0.630303	-0.630303	-0.630303	-0.630303
TIMM44	349.878	0.240564	0.235062	1.0234	0.306116	0.755427	7.71973	8.37185	8.11626	8.41187	8.12987	8.48498	8.50736	8.32265	8.63953	8.88855	9.07947	8.2846	8.5737	8.63597	8.13213
MSTRG.26106.4	147.52	10.0238	2.24934	4.4563	8.33844e-06	0.00106579	-0.630303	-0.630303	-0.630303	6.35671	-0.630303	6.3125	5.82993	6.74331	6.23266	9.62078	9.84258	-0.630303	5.65415	6.08581	-0.630303
MSTRG.22178.1	12.0842	0.415994	0.682911	0.609148	0.542426	0.888965	3.20207	3.65367	2.97105	1.48881	3.76637	3.71232	3.33833	3.39426	4.72874	2.67956	5.09403	3.58526	4.41853	3.93075	2.1565
RAD9B	6.21103	-1.57286	0.454927	-3.4574	0.000545421	0.0357648	2.9762	4.16034	3.85476	2.63564	1.68716	2.12285	2.1443	2.70499	3.3597	-0.630303	2.74612	3.4495	2.38814	2.16665	2.95569
RAD9A	98.5183	1.22798	0.460979	2.66384	0.00772543	0.185353	5.86551	5.31439	5.84307	5.85384	5.37184	7.00506	7.33663	5.89486	7.12103	7.14099	7.15821	5.63334	7.70076	7.0364	6.33289
ERGIC2	739.055	-0.301598	0.240473	-1.25419	0.209773	0.67152	9.83958	9.81234	9.68522	10.0407	9.6095	9.19416	9.21124	9.47801	9.23916	9.26464	9.30242	9.80101	9.55591	8.60582	9.74042
ERGIC3	2920.86	0.24749	0.222312	1.11326	0.265598	0.72354	12.149	11.0282	11.5109	11.3776	11.5415	11.6078	11.7317	11.4767	11.3332	11.5258	11.0548	11.3547	11.588	11.0035	11.916
VN2R10P	0	NA	NA	NA	NA	NA	-0.630303	-0.630303	-0.630303	-0.630303	-0.630303	-0.630303	-0.630303	-0.630303	-0.630303	-0.630303	-0.630303	-0.630303	-0.630303	-0.630303	-0.630303
ERGIC1	2908.53	0.222532	0.546259	0.407374	0.683733	0.937628	11.2805	9.83994	11.7509	12.0422	11.876	9.12849	11.475	11.732	9.97619	10.9408	11.6579	11.7056	12.0751	11.7055	12.233
MIR3165	0	NA	NA	NA	NA	NA	-0.630303	-0.630303	-0.630303	-0.630303	-0.630303	-0.630303	-0.630303	-0.630303	-0.630303	-0.630303	-0.630303	-0.630303	-0.630303	-0.630303	-0.630303
RP11-291L19.1	0.692618	-1.15662	1.21417	-0.952601	0.340792	NA	1.29135	1.40296	1.75229	-0.630303	-0.630303	-0.630303	0.907119	-0.630303	0.987679	-0.630303	0.99726	-0.630303	-0.630303	1.47908	1.12958
MIR3167	0.10969	0.49794	3.83957	0.129686	0.896815	NA	-0.630303	-0.630303	-0.630303	-0.630303	-0.630303	-0.630303	-0.630303	-0.630303	-0.630303	-0.630303	-0.630303	-0.630303	-0.630303	1.47908	-0.630303
MIR3166	0	NA	NA	NA	NA	NA	-0.630303	-0.630303	-0.630303	-0.630303	-0.630303	-0.630303	-0.630303	-0.630303	-0.630303	-0.630303	-0.630303	-0.630303	-0.630303	-0.630303	-0.630303
MIR3161	0.0536331	0.257495	3.83957	0.0670634	0.946531	NA	-0.630303	-0.630303	-0.630303	-0.630303	-0.630303	-0.630303	-0.630303	-0.630303	-0.630303	-0.630303	-0.630303	-0.630303	0.906001	-0.630303	-0.630303
MSTRG.30440.4	417.976	0.757561	1.02953	0.735832	0.461833	0.853639	7.99185	-0.630303	9.41916	7.79223	9.49897	9.80251	5.3775	7.95833	9.07767	8.83637	9.65269	6.97651	9.17119	8.49505	8.46941
MIR3163	0	NA	NA	NA	NA	NA	-0.630303	-0.630303	-0.630303	-0.630303	-0.630303	-0.630303	-0.630303	-0.630303	-0.630303	-0.630303	-0.630303	-0.630303	-0.630303	-0.630303	-0.630303
MIR3162	0	NA	NA	NA	NA	NA	-0.630303	-0.630303	-0.630303	-0.630303	-0.630303	-0.630303	-0.630303	-0.630303	-0.630303	-0.630303	-0.630303	-0.630303	-0.630303	-0.630303	-0.630303
B3GAT3	388.561	1.17975	0.369611	3.19187	0.00141353	0.0691833	9.43769	7.39374	7.53178	9.01137	8.41721	9.03167	8.28316	7.81311	8.64279	8.99124	9.36369	7.84651	9.21286	7.7272	8.13213
B3GAT2	54.3083	1.28776	0.748346	1.72081	0.0852855	0.503451	6.26434	3.46866	4.60779	2.98039	5.77573	4.33822	5.67926	6.77851	5.58963	5.9576	6.28533	5.46804	6.85209	6.9138	3.14589
B3GAT1	0.286538	-2.99246	3.71878	-0.804687	0.421	NA	-0.630303	-0.630303	-0.630303	-0.630303	-0.630303	-0.630303	-0.630303	-0.630303	-0.630303	-0.630303	-0.630303	2.46322	-0.630303	-0.630303	-0.630303
MIR3169	0	NA	NA	NA	NA	NA	-0.630303	-0.630303	-0.630303	-0.630303	-0.630303	-0.630303	-0.630303	-0.630303	-0.630303	-0.630303	-0.630303	-0.630303	-0.630303	-0.630303	-0.630303
MIR3168	0.108563	0.49794	3.83957	0.129686	0.896815	NA	-0.630303	-0.630303	-0.630303	-0.630303	-0.630303	-0.630303	0.907119	-0.630303	-0.630303	-0.630303	-0.630303	-0.630303	-0.630303	0.921772	-0.630303
RP11-166P13.3	10.6665	0.319222	0.702663	0.454303	0.649611	0.927117	2.37565	3.89295	3.16157	3.68954	-0.630303	3.19293	4.47401	2.97352	4.51772	3.36682	4.14618	2.72278	4.36315	2.62301	3.59978
RP11-150D5.2	0	NA	NA	NA	NA	NA	-0.630303	-0.630303	-0.630303	-0.630303	-0.630303	-0.630303	-0.630303	-0.630303	-0.630303	-0.630303	-0.630303	-0.630303	-0.630303	-0.630303	-0.630303
RNU6-238P	0	NA	NA	NA	NA	NA	-0.630303	-0.630303	-0.630303	-0.630303	-0.630303	-0.630303	-0.630303	-0.630303	-0.630303	-0.630303	-0.630303	-0.630303	-0.630303	-0.630303	-0.630303
MSTRG.11109.17	11.8123	-0.627676	3.6146	-0.17365	NA	NA	-0.630303	-0.630303	-0.630303	-0.630303	-0.630303	5.69578	5.53626	-0.630303	-0.630303	-0.630303	-0.630303	5.66425	-0.630303	5.06021	-0.630303
CALM2	10165.6	-0.593763	0.214884	-2.76317	0.00572425	0.15743	13.1475	14.129	13.427	13.6523	13.6303	12.9066	12.8016	13.2555	13.0878	12.8888	13.199	13.6488	13.1219	12.7783	13.2688
CALM3	1002.78	-0.393613	0.270422	-1.45555	0.145517	0.597528	9.84167	10.8161	9.80541	10.2929	10.1616	9.88797	9.42925	10.0423	9.49845	9.59202	10.0606	9.99881	9.67995	9.29122	10.368
SPG21	766.616	0.0551779	0.309932	0.178032	0.858698	0.977232	9.51031	9.40162	9.93431	8.9997	9.51529	9.84029	9.81077	10.1199	10.1794	9.8054	8.6777	9.17837	9.66573	9.10116	9.126
SPG20	1212.76	0.0392959	0.18347	0.214182	0.830405	0.971305	10.097	10.0456	10.1467	10.0509	10.1924	10.6565	10.5139	10.3855	10.0856	10.6208	10.281	10.4236	10.0564	9.84969	9.98588
RP11-357N13.1	0	NA	NA	NA	NA	NA	-0.630303	-0.630303	-0.630303	-0.630303	-0.630303	-0.630303	-0.630303	-0.630303	-0.630303	-0.630303	-0.630303	-0.630303	-0.630303	-0.630303	-0.630303
GSDMA	0	NA	NA	NA	NA	NA	-0.630303	-0.630303	-0.630303	-0.630303	-0.630303	-0.630303	-0.630303	-0.630303	-0.630303	-0.630303	-0.630303	-0.630303	-0.630303	-0.630303	-0.630303
GSDMB	296.593	1.49697	0.576295	2.59758	0.00938831	0.203904	8.44587	6.09781	6.98563	6.31211	6.90218	9.37836	9.53332	7.6421	8.66858	8.68573	8.70637	7.41839	8.22378	7.89116	7.45244
GSDMC	0.394126	1.23373	3.83907	0.321362	0.747936	NA	1.93933	-0.630303	-0.630303	-0.630303	-0.630303	-0.630303	-0.630303	-0.630303	-0.630303	-0.630303	-0.630303	-0.630303	-0.630303	-0.630303	2.1565
GSDMD	192.117	0.527883	0.287355	1.83704	0.0662038	0.463855	7.88261	7.116	7.32951	7.00589	7.50257	7.9617	8.08335	6.7958	7.71088	8.21833	8.0756	7.02493	7.45833	7.25419	7.55604
UPK1A	3.68281	-0.257634	0.86812	-0.296772	0.76664	0.958292	2.70758	2.07499	2.17007	-0.630303	2.88927	1.44264	3.21801	-0.630303	-0.630303	2.67956	2.93165	2.94202	1.8437	2.41335	2.1565
UPK1B	4.8551	-0.839204	1.29736	-0.646853	0.517727	0.881196	-0.630303	3.81753	2.49039	3.68954	1.68716	-0.630303	-0.630303	-0.630303	3.59385	-0.630303	3.71501	2.72278	2.77878	2.62301	2.1565
RP11-357N13.6	1.6296	1.41951	1.58123	0.897723	0.369333	NA	2.37565	-0.630303	1.75229	-0.630303	-0.630303	1.82528	1.84529	-0.630303	-0.630303	2.67956	1.57452	-0.630303	2.59695	1.47908	-0.630303
DLGAP2	0.531439	1.93231	3.82747	0.504853	0.613662	NA	-0.630303	-0.630303	-0.630303	-0.630303	-0.630303	2.36745	-0.630303	-0.630303	-0.630303	-0.630303	-0.630303	-0.630303	2.38814	-0.630303	-0.630303
DLGAP3	1.18045	-0.797004	1.84042	-0.433056	0.664974	NA	-0.630303	1.78069	-0.630303	-0.630303	-0.630303	2.36745	2.38993	-0.630303	-0.630303	-0.630303	1.57452	2.14445	1.8437	-0.630303	-0.630303
MSTRG.22146.1	4.47136	1.55332	1.30066	1.19426	0.232377	0.692088	3.39706	-0.630303	2.17007	-0.630303	-0.630303	2.91751	4.52544	-0.630303	3.2265	2.67956	2.28066	1.72911	1.8437	1.47908	2.1565
DLGAP1	23.372	1.06248	1.38338	0.768034	0.442467	0.843555	6.816	2.86304	3.85476	6.78435	1.68716	3.19293	2.78068	-0.630303	4.27039	2.94721	4.21882	4.28817	1.45904	-0.630303	5.12786
MSTRG.26494.3	68.5721	-0.864427	1.29226	-0.668929	0.503541	0.875109	5.57573	7.22923	6.48086	5.52949	6.92679	6.25398	5.60953	6.63224	-0.630303	-0.630303	-0.630303	6.42918	5.60729	6.72475	6.95509
DLGAP4	1525.28	-0.838683	0.331359	-2.53104	0.0113725	0.226492	9.74466	10.4726	11.5617	10.3062	10.3812	10.0189	10.8669	10.0692	10.0784	10.141	11.0836	11.3612	11.0067	10.0364	9.81192
DLGAP5	64.927	-4.04383	1.42378	-2.84021	NA	NA	-0.630303	9.50868	5.2324	8.56227	2.09802	4.59572	-0.630303	3.39426	3.69799	-0.630303	5.5245	4.43887	3.64636	2.16665	6.07831
KB-1507C5.4	0	NA	NA	NA	NA	NA	-0.630303	-0.630303	-0.630303	-0.630303	-0.630303	-0.630303	-0.630303	-0.630303	-0.630303	-0.630303	-0.630303	-0.630303	-0.630303	-0.630303	-0.630303
MIR7973-1	0	NA	NA	NA	NA	NA	-0.630303	-0.630303	-0.630303	-0.630303	-0.630303	-0.630303	-0.630303	-0.630303	-0.630303	-0.630303	-0.630303	-0.630303	-0.630303	-0.630303	-0.630303
MIR7973-2	0	NA	NA	NA	NA	NA	-0.630303	-0.630303	-0.630303	-0.630303	-0.630303	-0.630303	-0.630303	-0.630303	-0.630303	-0.630303	-0.630303	-0.630303	-0.630303	-0.630303	-0.630303
RP11-554D14.7	0	NA	NA	NA	NA	NA	-0.630303	-0.630303	-0.630303	-0.630303	-0.630303	-0.630303	-0.630303	-0.630303	-0.630303	-0.630303	-0.630303	-0.630303	-0.630303	-0.630303	-0.630303
RP11-554D14.6	0	NA	NA	NA	NA	NA	-0.630303	-0.630303	-0.630303	-0.630303	-0.630303	-0.630303	-0.630303	-0.630303	-0.630303	-0.630303	-0.630303	-0.630303	-0.630303	-0.630303	-0.630303
RP11-554D14.5	0	NA	NA	NA	NA	NA	-0.630303	-0.630303	-0.630303	-0.630303	-0.630303	-0.630303	-0.630303	-0.630303	-0.630303	-0.630303	-0.630303	-0.630303	-0.630303	-0.630303	-0.630303
RP11-554D14.4	0	NA	NA	NA	NA	NA	-0.630303	-0.630303	-0.630303	-0.630303	-0.630303	-0.630303	-0.630303	-0.630303	-0.630303	-0.630303	-0.630303	-0.630303	-0.630303	-0.630303	-0.630303
MIR503	0.847319	-0.254438	1.06284	-0.239394	0.8108	NA	-0.630303	0.86199	1.13947	0.929441	1.08712	0.893103	0.907119	1.28951	0.987679	1.27149	0.99726	1.1208	0.906001	-0.630303	1.12958
RP5-881P19.7	1.3936	1.50757	1.34579	1.12021	0.262622	NA	-0.630303	1.40296	-0.630303	1.48881	-0.630303	1.44264	1.84529	1.93708	1.56245	-0.630303	1.97283	-0.630303	1.45904	2.62301	-0.630303
OIP5	13.3258	-0.769216	1.61436	-0.476483	0.63373	0.92264	-0.630303	5.79835	-0.630303	5.47657	-0.630303	2.36745	3.44932	-0.630303	4.95533	-0.630303	4.53549	2.72278	4.24557	3.11234	2.95569
MSTRG.22431.2	180.136	0.543581	1.15346	0.47126	0.637455	0.923248	5.6153	6.29106	7.37804	6.50939	7.99091	7.63477	6.22134	7.10402	9.2584	6.1006	9.39925	7.27562	2.77878	7.24639	-0.630303
MSTRG.14492.1	672.834	0.136133	1.02553	0.132744	0.894396	0.983684	8.73789	9.07393	10.1799	5.1447	9.44462	6.39606	5.26104	10.0332	9.99288	10.5847	10.5114	7.45419	10.661	6.85349	7.31152
RP11-215I16.2	0	NA	NA	NA	NA	NA	-0.630303	-0.630303	-0.630303	-0.630303	-0.630303	-0.630303	-0.630303	-0.630303	-0.630303	-0.630303	-0.630303	-0.630303	-0.630303	-0.630303	-0.630303
RNU1-134P	0.313597	0.978832	3.83957	0.254932	0.798775	NA	-0.630303	-0.630303	-0.630303	-0.630303	1.68716	-0.630303	-0.630303	1.93708	-0.630303	-0.630303	-0.630303	-0.630303	-0.630303	-0.630303	-0.630303
AC004160.4	0.265202	0.738386	3.83957	0.192309	0.8475	NA	2.37565	-0.630303	-0.630303	-0.630303	-0.630303	-0.630303	-0.630303	-0.630303	-0.630303	-0.630303	-0.630303	-0.630303	-0.630303	-0.630303	-0.630303
MIR501	0	NA	NA	NA	NA	NA	-0.630303	-0.630303	-0.630303	-0.630303	-0.630303	-0.630303	-0.630303	-0.630303	-0.630303	-0.630303	-0.630303	-0.630303	-0.630303	-0.630303	-0.630303
FAM169A	5.34105	-2.45259	2.03549	-1.20491	0.228237	0.688392	-0.630303	-0.630303	2.49039	2.81847	-0.630303	-0.630303	-0.630303	3.19933	3.0796	-0.630303	-0.630303	5.43258	-0.630303	3.11234	2.73607
INO80B-WBP1	0	0	0	0	1	NA	-0.630303	-0.630303	-0.630303	-0.630303	-0.630303	-0.630303	-0.630303	-0.630303	-0.630303	-0.630303	8.33014	-0.630303	-0.630303	-0.630303	-0.630303
MSTRG.14492.3	324.936	-0.0365565	1.6131	-0.0226623	0.98192	0.997557	10.354	6.92302	-0.630303	6.42812	7.71528	8.46899	6.60252	8.22396	-0.630303	-0.630303	8.095	9.7747	8.05075	9.36867	8.39685
MSTRG.31780.1	145.247	0.26857	0.503067	0.533866	0.593434	0.909057	7.12096	5.99906	7.71672	6.84822	7.28188	7.33649	7.7791	7.18496	6.85505	6.58221	7.20361	6.70655	7.09217	5.1632	8.45608
FBXL18	85.6939	-0.633769	0.516953	-1.22597	0.22021	0.682189	6.18767	7.36098	6.64848	7.41731	6.82573	5.10653	5.26104	6.55313	5.29056	5.54242	5.34162	6.61463	5.74353	6.54577	7.17715
MIR507	0	NA	NA	NA	NA	NA	-0.630303	-0.630303	-0.630303	-0.630303	-0.630303	-0.630303	-0.630303	-0.630303	-0.630303	-0.630303	-0.630303	-0.630303	-0.630303	-0.630303	-0.630303
RP11-542K23.9	0	NA	NA	NA	NA	NA	-0.630303	-0.630303	-0.630303	-0.630303	-0.630303	-0.630303	-0.630303	-0.630303	-0.630303	-0.630303	-0.630303	-0.630303	-0.630303	-0.630303	-0.630303
RP11-708H21.1	0	NA	NA	NA	NA	NA	-0.630303	-0.630303	-0.630303	-0.630303	-0.630303	-0.630303	-0.630303	-0.630303	-0.630303	-0.630303	-0.630303	-0.630303	-0.630303	-0.630303	-0.630303
PTPN18	132.763	0.813932	0.389249	2.09103	0.0365254	0.372557	7.13464	6.70018	6.63257	7.34536	7.27231	7.18027	7.36512	6.86294	6.19765	5.69449	7.72956	5.60176	7.80304	7.50347	7.05279
NDUFB5P2	0	NA	NA	NA	NA	NA	-0.630303	-0.630303	-0.630303	-0.630303	-0.630303	-0.630303	-0.630303	-0.630303	-0.630303	-0.630303	-0.630303	-0.630303	-0.630303	-0.630303	-0.630303
MSTRG.28567.16	0	0	0	0	1	NA	-0.630303	-0.630303	-0.630303	-0.630303	-0.630303	4.89295	-0.630303	-0.630303	-0.630303	-0.630303	-0.630303	-0.630303	-0.630303	-0.630303	-0.630303
AC063980.3	0	NA	NA	NA	NA	NA	-0.630303	-0.630303	-0.630303	-0.630303	-0.630303	-0.630303	-0.630303	-0.630303	-0.630303	-0.630303	-0.630303	-0.630303	-0.630303	-0.630303	-0.630303
PTPN13	754.57	-0.389525	0.348105	-1.11899	0.263145	0.721365	9.45959	10.7083	9.19915	10.1702	9.68177	9.45666	8.8896	8.9737	9.53747	8.96904	9.32724	9.06138	9.28534	9.77309	9.64378
PTPN12	1440.42	-0.456149	0.310926	-1.46707	0.142358	0.59385	11.0255	10.5732	11.0443	10.6063	10.6551	10.4755	10.1475	10.8725	9.54967	10.0974	9.51901	10.8811	9.99063	10.7167	10.1508
PTPN11	2282.66	-0.615389	0.52065	-1.18196	0.23722	0.697389	11.2152	11.9453	11.4078	11.9992	11.4357	10.764	10.5792	10.68	10.7286	10.2073	10.6686	11.4641	8.10234	11.2989	11.6978
MSTRG.1650.2	0.730564	2.37382	3.81873	0.621625	0.534189	NA	-0.630303	-0.630303	-0.630303	-0.630303	-0.630303	-0.630303	-0.630303	-0.630303	-0.630303	-0.630303	3.61074	-0.630303	-0.630303	-0.630303	-0.630303
RP11-1028N23.3	0	NA	NA	NA	NA	NA	-0.630303	-0.630303	-0.630303	-0.630303	-0.630303	-0.630303	-0.630303	-0.630303	-0.630303	-0.630303	-0.630303	-0.630303	-0.630303	-0.630303	-0.630303
MSTRG.24795.1	9.01064	0.740387	0.698099	1.06058	0.288882	0.742727	2.9762	3.00648	2.97105	1.87706	2.6715	3.95251	5.06655	2.97352	4.05228	3.36682	2.53256	2.46322	3.21601	3.47594	2.1565
RNU6-960P	0	NA	NA	NA	NA	NA	-0.630303	-0.630303	-0.630303	-0.630303	-0.630303	-0.630303	-0.630303	-0.630303	-0.630303	-0.630303	-0.630303	-0.630303	-0.630303	-0.630303	-0.630303
RPL32P31	0.245281	0.978843	3.33377	0.293614	0.769053	NA	-0.630303	-0.630303	-0.630303	-0.630303	-0.630303	0.893103	-0.630303	-0.630303	1.56245	-0.630303	-0.630303	-0.630303	-0.630303	-0.630303	1.12958
TTTY15	0	NA	NA	NA	NA	NA	-0.630303	-0.630303	-0.630303	-0.630303	-0.630303	-0.630303	-0.630303	-0.630303	-0.630303	-0.630303	-0.630303	-0.630303	-0.630303	-0.630303	-0.630303
MSTRG.2600.16	52.3739	-1.98812	2.44493	-0.813158	NA	NA	6.57644	8.61629	-0.630303	4.16195	4.22964	5.13924	5.63315	-0.630303	-0.630303	-0.630303	7.32361	-0.630303	-0.630303	-0.630303	4.71526
AC004156.3	2.98352	0.0854407	1.18602	0.07204	0.94257	NA	3.20207	2.86304	1.75229	-0.630303	-0.630303	2.36745	2.1443	2.70499	1.95937	2.34906	2.74612	-0.630303	2.38814	-0.630303	-0.630303
LYAR	399.068	-0.26775	0.404675	-0.661641	0.508201	0.877279	8.02895	8.24474	8.81103	8.07627	9.42316	7.89625	7.78438	9.52281	8.66538	8.41176	8.51436	9.31363	9.00494	8.40688	7.90244
KB-1043D8.8	2.00607	-1.24276	1.29246	-0.961546	0.336277	NA	-0.630303	1.40296	2.49039	0.929441	-0.630303	-0.630303	2.5988	2.37319	2.73064	1.27149	-0.630303	2.72278	-0.630303	1.86616	-0.630303
AC007326.12	0	NA	NA	NA	NA	NA	-0.630303	-0.630303	-0.630303	-0.630303	-0.630303	-0.630303	-0.630303	-0.630303	-0.630303	-0.630303	-0.630303	-0.630303	-0.630303	-0.630303	-0.630303
RP11-716O23.1	0	NA	NA	NA	NA	NA	-0.630303	-0.630303	-0.630303	-0.630303	-0.630303	-0.630303	-0.630303	-0.630303	-0.630303	-0.630303	-0.630303	-0.630303	-0.630303	-0.630303	-0.630303
RP11-9L18.2	153.015	-0.555508	0.347999	-1.59629	0.110424	0.549229	7.17491	7.83174	7.49705	7.36733	7.86922	6.01058	7.16094	6.40332	6.06796	7.26763	7.36416	7.72721	7.10065	7.46368	7.31152
AC002465.2	0	NA	NA	NA	NA	NA	-0.630303	-0.630303	-0.630303	-0.630303	-0.630303	-0.630303	-0.630303	-0.630303	-0.630303	-0.630303	-0.630303	-0.630303	-0.630303	-0.630303	-0.630303
CH17-353B19.1	1.22203	0.00927411	0.935513	0.00991339	0.99209	NA	1.29135	1.40296	1.13947	0.929441	-0.630303	0.893103	0.907119	-0.630303	1.56245	1.27149	1.57452	1.1208	1.8437	1.86616	1.12958
AC138035.2	0.329069	1.39004	3.837	0.362272	0.717149	NA	-0.630303	-0.630303	-0.630303	-0.630303	-0.630303	-0.630303	-0.630303	-0.630303	-0.630303	-0.630303	-0.630303	-0.630303	-0.630303	2.62301	-0.630303
AC138035.3	1.80045	1.72365	1.15947	1.48659	0.137123	NA	1.29135	0.86199	1.13947	0.929441	1.68716	0.893103	1.84529	1.28951	1.56245	2.34906	0.99726	-0.630303	1.45904	2.62301	2.1565
MSTRG.25862.11	17.8222	-0.279988	0.613018	-0.456737	0.64786	0.926557	4.49119	4.97648	3.96071	3.48982	5.052	3.71232	3.44932	4.2071	3.0796	2.94721	3.09574	4.20647	3.82115	4.07879	5.79742
MIR508	0	NA	NA	NA	NA	NA	-0.630303	-0.630303	-0.630303	-0.630303	-0.630303	-0.630303	-0.630303	-0.630303	-0.630303	-0.630303	-0.630303	-0.630303	-0.630303	-0.630303	-0.630303
MSTRG.27082.9	0	0	0	0	1	NA	-0.630303	-0.630303	-0.630303	9.00905	9.24626	-0.630303	-0.630303	-0.630303	-0.630303	-0.630303	-0.630303	-0.630303	-0.630303	8.94858	-0.630303
MSTRG.27082.8	346.823	-0.729237	2.43065	-0.300017	0.764164	0.957281	-0.630303	9.64826	-0.630303	8.22	8.37312	9.94458	-0.630303	9.5763	-0.630303	9.41725	-0.630303	9.50073	-0.630303	7.96427	8.55109
CTD-2566J3.1	0.086328	0.257495	3.83957	0.0670634	0.946531	NA	-0.630303	-0.630303	-0.630303	-0.630303	-0.630303	-0.630303	-0.630303	-0.630303	-0.630303	1.27149	-0.630303	-0.630303	-0.630303	-0.630303	-0.630303
MSTRG.15560.5	76.3596	-0.0467778	0.296917	-0.157545	0.874815	0.979637	5.72788	6.51007	6.11913	5.55524	6.93894	6.14548	6.66113	6.94269	6.0086	6.12757	6.19829	6.27757	6.18758	5.99568	6.00696
MSTRG.27082.1	18.3424	-2.51104	3.61093	-0.695401	NA	NA	6.28901	7.34767	-0.630303	-0.630303	-0.630303	-0.630303	-0.630303	-0.630303	-0.630303	-0.630303	9.37366	-0.630303	5.09863	-0.630303	-0.630303
MSTRG.25862.13	1.28325	-0.521937	0.890305	-0.586246	0.55771	NA	1.29135	0.86199	1.75229	11.2922	-0.630303	0.893103	0.907119	1.93708	-0.630303	10.8415	1.57452	1.72911	0.906001	1.47908	1.74001
TTTY16	0	NA	NA	NA	NA	NA	-0.630303	-0.630303	-0.630303	-0.630303	-0.630303	-0.630303	-0.630303	-0.630303	-0.630303	-0.630303	-0.630303	-0.630303	-0.630303	-0.630303	-0.630303
C2orf81	86.8627	0.282444	0.222286	1.27063	0.203859	0.66499	6.36061	6.47376	6.02474	6.31211	6.19589	6.73246	6.93257	6.18456	6.66308	6.9875	6.14343	6.15238	6.44904	6.21925	6.64631
C2orf80	0	NA	NA	NA	NA	NA	-0.630303	-0.630303	-0.630303	-0.630303	-0.630303	-0.630303	-0.630303	-0.630303	-0.630303	-0.630303	-0.630303	-0.630303	-0.630303	-0.630303	-0.630303
DMRTB1	0	NA	NA	NA	NA	NA	-0.630303	-0.630303	-0.630303	-0.630303	-0.630303	-0.630303	-0.630303	-0.630303	-0.630303	-0.630303	-0.630303	-0.630303	-0.630303	-0.630303	-0.630303
C2orf82	12.6212	1.35912	0.504348	2.69481	0.00704298	0.177482	3.86031	2.86304	2.97105	3.12576	2.6715	4.73067	4.36531	3.71901	4.57345	3.36682	3.81221	2.46322	4.11753	4.14747	3.83818
RP11-192H6.2	0	NA	NA	NA	NA	NA	-0.630303	-0.630303	-0.630303	-0.630303	-0.630303	-0.630303	-0.630303	-0.630303	-0.630303	-0.630303	-0.630303	-0.630303	-0.630303	-0.630303	-0.630303
SNORA84	0.53368	-0.0258481	1.72889	-0.0149507	0.988072	NA	1.29135	1.40296	-0.630303	1.48881	-0.630303	0.893103	-0.630303	-0.630303	1.56245	-0.630303	0.99726	-0.630303	-0.630303	-0.630303	-0.630303
FAM210CP	0.22809	-0.223382	3.36171	-0.0664488	0.947021	NA	-0.630303	0.86199	-0.630303	-0.630303	-0.630303	1.44264	-0.630303	-0.630303	-0.630303	-0.630303	-0.630303	-0.630303	-0.630303	-0.630303	1.12958
RP1-184J9.2	0	NA	NA	NA	NA	NA	-0.630303	-0.630303	-0.630303	-0.630303	-0.630303	-0.630303	-0.630303	-0.630303	-0.630303	-0.630303	-0.630303	-0.630303	-0.630303	-0.630303	-0.630303
RP11-415A20.1	0	NA	NA	NA	NA	NA	-0.630303	-0.630303	-0.630303	-0.630303	-0.630303	-0.630303	-0.630303	-0.630303	-0.630303	-0.630303	-0.630303	-0.630303	-0.630303	-0.630303	-0.630303
RNU6-417P	0	NA	NA	NA	NA	NA	-0.630303	-0.630303	-0.630303	-0.630303	-0.630303	-0.630303	-0.630303	-0.630303	-0.630303	-0.630303	-0.630303	-0.630303	-0.630303	-0.630303	-0.630303
CTD-2230M5.1	0.373802	0.265373	1.98998	0.133354	0.893913	NA	-0.630303	-0.630303	1.13947	1.48881	1.08712	-0.630303	-0.630303	-0.630303	0.987679	-0.630303	0.99726	-0.630303	-0.630303	-0.630303	-0.630303
CTD-2230M5.3	0	NA	NA	NA	NA	NA	-0.630303	-0.630303	-0.630303	-0.630303	-0.630303	-0.630303	-0.630303	-0.630303	-0.630303	-0.630303	-0.630303	-0.630303	-0.630303	-0.630303	-0.630303
TRAPPC6A	109.643	0.292606	0.343173	0.852649	0.393854	0.815487	6.42881	6.43651	6.48086	6.31211	7.06623	7.41203	7.30022	7.10402	5.94669	7.49176	6.57513	6.73594	6.48835	6.03241	6.95509
RP11-556H2.3	0	NA	NA	NA	NA	NA	-0.630303	-0.630303	-0.630303	-0.630303	-0.630303	-0.630303	-0.630303	-0.630303	-0.630303	-0.630303	-0.630303	-0.630303	-0.630303	-0.630303	-0.630303
MZB1	0	NA	NA	NA	NA	NA	-0.630303	-0.630303	-0.630303	-0.630303	-0.630303	-0.630303	-0.630303	-0.630303	-0.630303	-0.630303	-0.630303	-0.630303	-0.630303	-0.630303	-0.630303
AC006116.22	4.37733	-0.20084	0.567135	-0.354131	0.72324	0.948264	2.37565	3.00648	2.17007	2.63564	2.88927	3.06186	2.1443	1.93708	1.56245	2.67956	0.99726	2.46322	1.8437	3.11234	2.73607
TRAPPC6B	520.409	-0.208131	0.284755	-0.730912	0.464833	0.855168	9.20791	9.40644	9.21527	9.40737	8.94571	9.03384	7.92016	9.02955	9.4694	8.86069	8.73138	8.90524	8.25071	9.26445	8.97219
RNU4-56P	0	NA	NA	NA	NA	NA	-0.630303	-0.630303	-0.630303	-0.630303	-0.630303	-0.630303	-0.630303	-0.630303	-0.630303	-0.630303	-0.630303	-0.630303	-0.630303	-0.630303	-0.630303
CYP3A54P	0	NA	NA	NA	NA	NA	-0.630303	-0.630303	-0.630303	-0.630303	-0.630303	-0.630303	-0.630303	-0.630303	-0.630303	-0.630303	-0.630303	-0.630303	-0.630303	-0.630303	-0.630303
RN7SL480P	0	NA	NA	NA	NA	NA	-0.630303	-0.630303	-0.630303	-0.630303	-0.630303	-0.630303	-0.630303	-0.630303	-0.630303	-0.630303	-0.630303	-0.630303	-0.630303	-0.630303	-0.630303
HLA-DQB1	0.64471	-4.16584	3.68312	-1.13106	0.258028	NA	-0.630303	-0.630303	-0.630303	-0.630303	-0.630303	-0.630303	-0.630303	-0.630303	-0.630303	-0.630303	-0.630303	3.4495	-0.630303	-0.630303	-0.630303
MSMB	0	NA	NA	NA	NA	NA	-0.630303	-0.630303	-0.630303	-0.630303	-0.630303	-0.630303	-0.630303	-0.630303	-0.630303	-0.630303	-0.630303	-0.630303	-0.630303	-0.630303	-0.630303
MSTRG.21806.5	212.476	0.389132	0.285423	1.36335	0.172772	0.629506	7.84981	7.43209	7.61512	7.52546	8.5259	7.70198	7.7791	7.53296	8.18307	6.65817	7.59293	7.19327	8.06815	7.76588	7.80766
HLA-DQB2	0	NA	NA	NA	NA	NA	-0.630303	-0.630303	-0.630303	-0.630303	-0.630303	-0.630303	-0.630303	-0.630303	-0.630303	-0.630303	-0.630303	-0.630303	-0.630303	-0.630303	-0.630303
MSTRG.20576.1	17.9641	0.500709	0.512758	0.976503	0.328815	0.772774	4.21005	2.86304	4.15171	1.48881	4.14816	4.59572	4.36531	4.92537	3.88603	4.5415	4.47749	4.28817	4.36315	4.33577	4.83
MSTRG.23277.10	5.45248	-1.89491	1.2213	-1.55156	0.120768	0.565756	-0.630303	1.78069	5.2324	2.81847	2.6715	2.75682	1.46047	2.97352	1.95937	-0.630303	3.09574	1.1208	-0.630303	3.11234	-0.630303
MTCO3P31	0	NA	NA	NA	NA	NA	-0.630303	-0.630303	-0.630303	-0.630303	-0.630303	-0.630303	-0.630303	-0.630303	-0.630303	-0.630303	-0.630303	-0.630303	-0.630303	-0.630303	-0.630303
AC004837.3	2.4482	-1.48955	1.20083	-1.24044	0.214813	NA	1.93933	-0.630303	3.32963	1.48881	3.24474	1.44264	1.46047	-0.630303	-0.630303	-0.630303	1.97283	2.94202	-0.630303	0.921772	1.74001
HSPE1P16	0	NA	NA	NA	NA	NA	-0.630303	-0.630303	-0.630303	-0.630303	-0.630303	-0.630303	-0.630303	-0.630303	-0.630303	-0.630303	-0.630303	-0.630303	-0.630303	-0.630303	-0.630303
HSPE1P14	0	NA	NA	NA	NA	NA	-0.630303	-0.630303	-0.630303	-0.630303	-0.630303	-0.630303	-0.630303	-0.630303	-0.630303	-0.630303	-0.630303	-0.630303	-0.630303	-0.630303	-0.630303
MSTRG.14577.1	139.333	-0.153795	0.508136	-0.302664	0.762146	0.957057	7.37256	7.01011	7.29959	7.3004	7.8944	5.9928	6.42448	6.68884	6.4858	5.9576	6.48974	7.42742	7.10908	6.41278	8.5385
HSPE1P12	0	NA	NA	NA	NA	NA	-0.630303	-0.630303	-0.630303	-0.630303	-0.630303	-0.630303	-0.630303	-0.630303	-0.630303	-0.630303	-0.630303	-0.630303	-0.630303	-0.630303	-0.630303
MSTRG.25515.3	101.854	-0.236922	1.85936	-0.127421	NA	NA	-0.630303	0.86199	-0.630303	7.66796	6.34942	8.9964	5.3775	5.40254	2.73064	5.07265	8.02592	8.44444	2.38814	2.80552	-0.630303
ATP2B1-AS1	65.0883	0.0707246	0.515683	0.137147	0.890914	0.983091	6.42881	4.16034	6.11913	5.211	6.34942	4.96772	5.67926	6.59323	6.92092	6.60158	5.58065	6.70655	6.18758	5.37827	5.29694
MSTRG.13530.1	45.4747	-0.0423385	0.53496	-0.0791433	0.936919	0.991355	5.96074	5.46999	5.4295	4.75789	5.37184	5.88122	5.74577	4.30703	2.73064	6.01651	5.87816	5.80954	4.79833	6.21925	5.95736
RP11-51L5.7	0	NA	NA	NA	NA	NA	-0.630303	-0.630303	-0.630303	-0.630303	-0.630303	-0.630303	-0.630303	-0.630303	-0.630303	-0.630303	-0.630303	-0.630303	-0.630303	-0.630303	-0.630303
SEPT14P4	1.27033	0.436078	1.03507	0.421303	0.673534	NA	1.29135	0.86199	1.13947	0.929441	1.08712	-0.630303	1.46047	1.93708	0.987679	1.91504	1.97283	1.1208	0.906001	1.47908	-0.630303
RP11-51L5.5	2.56395	4.17789	3.80121	1.0991	0.271726	NA	-0.630303	-0.630303	-0.630303	-0.630303	-0.630303	3.19293	-0.630303	-0.630303	3.48155	-0.630303	-0.630303	-0.630303	-0.630303	-0.630303	4.4541
RP11-51L5.4	0	NA	NA	NA	NA	NA	-0.630303	-0.630303	-0.630303	-0.630303	-0.630303	-0.630303	-0.630303	-0.630303	-0.630303	-0.630303	-0.630303	-0.630303	-0.630303	-0.630303	-0.630303
RP11-51L5.3	0	NA	NA	NA	NA	NA	-0.630303	-0.630303	-0.630303	-0.630303	-0.630303	-0.630303	-0.630303	-0.630303	-0.630303	-0.630303	-0.630303	-0.630303	-0.630303	-0.630303	-0.630303
RP11-51L5.2	0.757574	1.29062	2.29	0.563589	0.573034	NA	-0.630303	-0.630303	1.13947	-0.630303	-0.630303	-0.630303	-0.630303	1.93708	1.95937	-0.630303	1.97283	-0.630303	-0.630303	-0.630303	1.74001
MSTRG.25515.8	5.54028	-3.54427	1.6502	-2.14778	0.031731	0.350862	-0.630303	2.31725	-0.630303	-0.630303	1.68716	1.44264	-0.630303	-0.630303	0.987679	1.27149	-0.630303	5.89018	1.45904	0.921772	3.83818
AC008060.7	0	NA	NA	NA	NA	NA	-0.630303	-0.630303	-0.630303	-0.630303	-0.630303	-0.630303	-0.630303	-0.630303	-0.630303	-0.630303	-0.630303	-0.630303	-0.630303	-0.630303	-0.630303
RPL23AP27	0	NA	NA	NA	NA	NA	-0.630303	-0.630303	-0.630303	-0.630303	-0.630303	-0.630303	-0.630303	-0.630303	-0.630303	-0.630303	-0.630303	-0.630303	-0.630303	-0.630303	-0.630303
SOX21	0.359056	1.23373	3.83907	0.321362	0.747936	NA	-0.630303	-0.630303	-0.630303	-0.630303	-0.630303	-0.630303	-0.630303	1.93708	-0.630303	-0.630303	1.97283	-0.630303	-0.630303	-0.630303	-0.630303
HAPLN4	0	NA	NA	NA	NA	NA	-0.630303	-0.630303	-0.630303	-0.630303	-0.630303	-0.630303	-0.630303	-0.630303	-0.630303	-0.630303	-0.630303	-0.630303	-0.630303	-0.630303	-0.630303
CTD-2267G17.2	0	NA	NA	NA	NA	NA	-0.630303	-0.630303	-0.630303	-0.630303	-0.630303	-0.630303	-0.630303	-0.630303	-0.630303	-0.630303	-0.630303	-0.630303	-0.630303	-0.630303	-0.630303
TUBB3P1	9.4456	-1.17025	0.573392	-2.04093	0.0412579	0.391042	1.93933	4.5806	3.96071	3.12576	3.52915	1.82528	2.78068	4.09972	2.51756	2.34906	3.37628	3.92917	4.24557	3.36471	1.74001
MSTRG.29050.1	5.15535	-1.16924	0.861869	-1.35663	0.174898	0.630928	3.39706	0.86199	4.15171	-0.630303	2.88927	3.06186	1.46047	1.28951	1.56245	2.67956	1.97283	3.58526	2.93992	2.96718	1.12958
RPL23AP25	14.0857	-0.175422	0.299907	-0.584921	0.558601	0.895526	4.10265	4.33262	4.15171	4.35039	3.52915	3.95251	3.90327	3.39426	3.88603	3.95506	4.28797	3.58526	3.73641	3.67546	3.83818
MSTRG.16981.16	415.551	0.498061	0.356759	1.39607	0.162693	0.617203	8.27111	8.02397	8.52244	8.008	8.23707	8.70845	8.75616	8.56872	9.35689	8.96904	9.17145	8.29451	9.18721	9.44898	7.62119
AGAP14	22.2089	-0.072768	1.52753	-0.0476378	0.962005	0.994265	4.21005	3.56415	5.09976	3.94506	4.51602	-0.630303	-0.630303	3.39426	6.14349	6.04509	-0.630303	4.75836	-0.630303	5.87951	3.46387
CHORDC2P	1.9577	-1.17856	1.21813	-0.967511	0.333289	NA	-0.630303	2.86304	2.49039	2.42557	1.68716	-0.630303	-0.630303	1.93708	-0.630303	1.91504	2.28066	-0.630303	-0.630303	1.47908	1.74001
MSTRG.16981.15	359.167	0.307819	0.399784	0.769962	0.441323	0.842775	7.88261	7.60433	8.58165	7.87633	7.9733	8.30213	8.44201	8.38679	9.33692	8.86069	8.42518	8.37609	9.14067	9.20536	7.379
HMGB3P3	0	NA	NA	NA	NA	NA	-0.630303	-0.630303	-0.630303	-0.630303	-0.630303	-0.630303	-0.630303	-0.630303	-0.630303	-0.630303	-0.630303	-0.630303	-0.630303	-0.630303	-0.630303
RPL23AP23	0.32145	1.2299	3.37943	0.363936	0.715906	NA	-0.630303	-0.630303	-0.630303	-0.630303	-0.630303	-0.630303	-0.630303	-0.630303	1.95937	1.27149	-0.630303	-0.630303	-0.630303	0.921772	-0.630303
MIR4312	0.0548448	0.257495	3.83957	0.0670634	0.946531	NA	-0.630303	-0.630303	-0.630303	-0.630303	-0.630303	-0.630303	-0.630303	-0.630303	-0.630303	-0.630303	-0.630303	-0.630303	-0.630303	0.921772	-0.630303
RP11-263K4.3	0.0537185	0.257495	3.83957	0.0670634	0.946531	NA	-0.630303	-0.630303	-0.630303	-0.630303	-0.630303	-0.630303	0.907119	-0.630303	-0.630303	-0.630303	-0.630303	-0.630303	-0.630303	-0.630303	-0.630303
RP4-706G24.1	0	NA	NA	NA	NA	NA	-0.630303	-0.630303	-0.630303	-0.630303	-0.630303	-0.630303	-0.630303	-0.630303	-0.630303	-0.630303	-0.630303	-0.630303	-0.630303	-0.630303	-0.630303
RPL23AP22	0	NA	NA	NA	NA	NA	-0.630303	-0.630303	-0.630303	-0.630303	-0.630303	-0.630303	-0.630303	-0.630303	-0.630303	-0.630303	-0.630303	-0.630303	-0.630303	-0.630303	-0.630303
NDUFA3P3	0	NA	NA	NA	NA	NA	-0.630303	-0.630303	-0.630303	-0.630303	-0.630303	-0.630303	-0.630303	-0.630303	-0.630303	-0.630303	-0.630303	-0.630303	-0.630303	-0.630303	-0.630303
CAMKK2	331.59	-1.63515	1.03519	-1.57956	0.114207	0.555375	7.25224	9.822	9.78035	8.99736	10.1249	7.58223	4.52544	4.64912	6.33287	4.17816	6.23374	8.62018	5.50875	7.18246	8.74989
CAMKK1	61.0179	-0.154081	0.805823	-0.19121	0.848361	0.974712	3.39706	2.70347	6.38913	4.844	4.30675	7.31518	5.65639	6.95812	4.67882	5.41683	5.46608	6.82067	6.57613	5.22799	6.53238
MYDGF	3968.45	0.155147	0.336124	0.461577	0.644385	0.925677	12.9547	11.5978	11.8996	11.8371	12.0503	11.7677	11.8601	11.8898	11.6424	11.823	11.6886	11.9649	12.066	10.6954	12.4829
MSTRG.26875.10	38.0065	1.7806	2.44136	0.729346	0.46579	0.855717	4.30999	-0.630303	-0.630303	-0.630303	-0.630303	-0.630303	3.73849	7.6891	4.2013	7.26763	-0.630303	5.32064	4.57292	-0.630303	6.7076
NDUFA3P4	0.592393	-1.1378	2.0468	-0.555893	0.578284	NA	-0.630303	-0.630303	1.75229	-0.630303	-0.630303	-0.630303	1.46047	-0.630303	1.95937	1.27149	-0.630303	1.1208	-0.630303	-0.630303	-0.630303
MSTRG.681.1	4.8566	2.54205	1.06385	2.38948	0.0168724	0.27104	1.29135	-0.630303	1.75229	1.87706	1.68716	2.36745	2.1443	1.28951	3.79508	3.82903	3.4983	1.1208	2.77878	3.57917	2.1565
PPP1R1AP2	0	NA	NA	NA	NA	NA	-0.630303	-0.630303	-0.630303	-0.630303	-0.630303	-0.630303	-0.630303	-0.630303	-0.630303	-0.630303	-0.630303	-0.630303	-0.630303	-0.630303	-0.630303
RPL23AP20	0.108478	0.49794	3.83957	0.129686	0.896815	NA	-0.630303	-0.630303	-0.630303	-0.630303	-0.630303	-0.630303	-0.630303	-0.630303	-0.630303	-0.630303	-0.630303	-0.630303	0.906001	0.921772	-0.630303
MSTRG.27103.1	3180.83	-0.169547	0.80242	-0.211294	0.832658	0.971618	11.9183	9.75676	11.2777	11.5675	12.5715	11.1229	11.4473	11.8928	10.3152	11.5403	8.9942	12.7992	10.2707	8.34982	13.154
RP11-409K20.6	0	NA	NA	NA	NA	NA	-0.630303	-0.630303	-0.630303	-0.630303	-0.630303	-0.630303	-0.630303	-0.630303	-0.630303	-0.630303	-0.630303	-0.630303	-0.630303	-0.630303	-0.630303
LINC00158	0.107266	0.49794	3.83957	0.129686	0.896815	NA	-0.630303	-0.630303	-0.630303	-0.630303	-0.630303	-0.630303	-0.630303	-0.630303	-0.630303	-0.630303	-0.630303	-0.630303	1.45904	-0.630303	-0.630303
TTTY12	0	NA	NA	NA	NA	NA	-0.630303	-0.630303	-0.630303	-0.630303	-0.630303	-0.630303	-0.630303	-0.630303	-0.630303	-0.630303	-0.630303	-0.630303	-0.630303	-0.630303	-0.630303
RNU6-1310P	0.141926	0.49794	3.83957	0.129686	0.896815	NA	-0.630303	-0.630303	-0.630303	-0.630303	-0.630303	-0.630303	0.907119	1.28951	-0.630303	-0.630303	-0.630303	-0.630303	-0.630303	-0.630303	-0.630303
MIR4311	0	NA	NA	NA	NA	NA	-0.630303	-0.630303	-0.630303	-0.630303	-0.630303	-0.630303	-0.630303	-0.630303	-0.630303	-0.630303	-0.630303	-0.630303	-0.630303	-0.630303	-0.630303
RNU6-938P	0	NA	NA	NA	NA	NA	-0.630303	-0.630303	-0.630303	-0.630303	-0.630303	-0.630303	-0.630303	-0.630303	-0.630303	-0.630303	-0.630303	-0.630303	-0.630303	-0.630303	-0.630303
MSTRG.26437.1	31.7023	-0.0947454	0.442369	-0.214177	0.830409	0.971305	5.45005	4.48647	5.2324	4.61823	4.80879	5.53303	5.5611	4.64912	4.2013	5.32658	5.49559	5.46804	4.18297	3.47594	5.4119
MSX2	63.4563	-0.232156	0.60974	-0.380746	0.703392	0.9428	5.53504	3.25617	6.93463	4.71283	6.82573	5.9928	5.88998	6.44774	4.99667	6.74781	5.40519	6.46472	6.51398	5.19596	5.48374
CHST1	11.4589	-2.36572	1.53454	-1.54165	0.123158	0.568703	3.98658	-0.630303	6.49853	-0.630303	2.41393	3.62242	3.55233	2.97352	3.0796	4.07093	-0.630303	3.13193	2.77878	-0.630303	-0.630303
RP11-73B2.2	0	NA	NA	NA	NA	NA	-0.630303	-0.630303	-0.630303	-0.630303	-0.630303	-0.630303	-0.630303	-0.630303	-0.630303	-0.630303	-0.630303	-0.630303	-0.630303	-0.630303	-0.630303
U47924.27	0	NA	NA	NA	NA	NA	-0.630303	-0.630303	-0.630303	-0.630303	-0.630303	-0.630303	-0.630303	-0.630303	-0.630303	-0.630303	-0.630303	-0.630303	-0.630303	-0.630303	-0.630303
TTTY25P	0	NA	NA	NA	NA	NA	-0.630303	-0.630303	-0.630303	-0.630303	-0.630303	-0.630303	-0.630303	-0.630303	-0.630303	-0.630303	-0.630303	-0.630303	-0.630303	-0.630303	-0.630303
CHMP3	1843.01	-0.417207	0.22946	-1.81821	0.069032	0.468086	10.6574	11.4338	10.9358	11.1558	11.2372	10.7065	10.4955	10.8847	10.4487	10.4118	10.4047	11.101	10.5746	10.4185	11.2396
RPL36AL	2794.32	0.045128	0.260498	0.173238	0.862465	0.977979	11.0419	11.4152	11.3217	11.0523	11.3168	11.711	11.9921	11.4592	11.3735	11.8496	11.6977	11.4961	11.6828	10.5358	11.163
U47924.29	0	NA	NA	NA	NA	NA	-0.630303	-0.630303	-0.630303	-0.630303	-0.630303	-0.630303	-0.630303	-0.630303	-0.630303	-0.630303	-0.630303	-0.630303	-0.630303	-0.630303	-0.630303
CHMP7	321.865	-0.287079	0.52777	-0.543947	0.586478	0.906727	9.22719	8.89327	8.21573	8.9903	8.72144	7.24179	8.23381	8.45908	6.79776	6.84852	7.02293	8.48826	7.52286	8.58124	8.83817
CHMP6	536.816	-0.179123	0.159092	-1.12591	0.260204	0.718563	8.71986	9.36409	9.07219	8.97607	9.32705	8.63869	9.01174	9.41509	9.09204	8.91588	8.84747	9.18371	9.21872	9.0189	9.0333
CHMP5	1056.18	-0.244255	0.384221	-0.635716	0.524961	0.882673	10.5807	10.5253	10.0822	9.90958	9.96328	10.2923	10.2926	9.85097	7.68583	10.0329	9.83395	10.0567	9.99632	9.87898	10.2129
OR52N4	1.12334	2.97797	2.3681	1.25754	0.208558	NA	-0.630303	-0.630303	-0.630303	1.87706	-0.630303	1.82528	-0.630303	-0.630303	1.56245	3.17238	-0.630303	-0.630303	1.8437	-0.630303	-0.630303
OR52N5	0.0526546	0.257495	3.83957	0.0670634	0.946531	NA	-0.630303	-0.630303	-0.630303	-0.630303	-0.630303	0.893103	-0.630303	-0.630303	-0.630303	-0.630303	-0.630303	-0.630303	-0.630303	-0.630303	-0.630303
OR52N2	0.172656	0.49794	3.83957	0.129686	0.896815	NA	-0.630303	-0.630303	-0.630303	-0.630303	-0.630303	-0.630303	-0.630303	-0.630303	-0.630303	1.91504	-0.630303	-0.630303	-0.630303	-0.630303	-0.630303
AC005757.6	0	NA	NA	NA	NA	NA	-0.630303	-0.630303	-0.630303	-0.630303	-0.630303	-0.630303	-0.630303	-0.630303	-0.630303	-0.630303	-0.630303	-0.630303	-0.630303	-0.630303	-0.630303
RNU7-140P	0.142119	0.49794	3.83957	0.129686	0.896815	NA	1.29135	-0.630303	-0.630303	-0.630303	-0.630303	-0.630303	0.907119	-0.630303	-0.630303	-0.630303	-0.630303	-0.630303	-0.630303	-0.630303	-0.630303
OR52N1	0	NA	NA	NA	NA	NA	-0.630303	-0.630303	-0.630303	-0.630303	-0.630303	-0.630303	-0.630303	-0.630303	-0.630303	-0.630303	-0.630303	-0.630303	-0.630303	-0.630303	-0.630303
NCLP2	0	NA	NA	NA	NA	NA	-0.630303	-0.630303	-0.630303	-0.630303	-0.630303	-0.630303	-0.630303	-0.630303	-0.630303	-0.630303	-0.630303	-0.630303	-0.630303	-0.630303	-0.630303
SPDYE12P	1.51554	0.579752	3.12365	0.185601	0.852758	NA	-0.630303	-0.630303	2.17007	-0.630303	3.24474	2.36745	3.0866	-0.630303	-0.630303	-0.630303	-0.630303	-0.630303	-0.630303	-0.630303	-0.630303
LY6G6C	1.40782	-0.44371	3.67675	-0.12068	0.903944	NA	-0.630303	-0.630303	-0.630303	-0.630303	3.87173	1.82528	-0.630303	-0.630303	-0.630303	-0.630303	-0.630303	2.72278	-0.630303	-0.630303	-0.630303
LY6G6D	0	NA	NA	NA	NA	NA	-0.630303	-0.630303	-0.630303	-0.630303	-0.630303	-0.630303	-0.630303	-0.630303	-0.630303	-0.630303	-0.630303	-0.630303	-0.630303	-0.630303	-0.630303
MSTRG.5707.5	160.595	0.54925	1.73751	0.316114	0.751916	0.955712	8.75127	6.91401	7.86708	6.06571	7.31954	-0.630303	6.8136	7.42602	8.88758	-0.630303	8.23277	-0.630303	7.36987	-0.630303	7.54768
HOXA11	156.69	0.866657	0.477409	1.81534	0.0694724	0.468979	8.09341	5.67582	6.96035	6.42812	6.42046	8.14596	7.76314	7.5017	7.22899	8.13439	6.0864	6.80689	7.7229	6.57095	7.23032
HOXA10	439.568	0.590226	0.34446	1.71348	0.0866243	0.507181	8.7993	7.90174	8.28862	8.46716	8.57344	9.21732	9.2249	9.07627	8.23578	8.80748	8.09018	8.61228	8.91643	8.29419	9.87171
RN7SL320P	0.0716345	-0.944722	3.83957	-0.246049	0.805645	NA	-0.630303	-0.630303	-0.630303	-0.630303	-0.630303	-0.630303	-0.630303	-0.630303	-0.630303	-0.630303	-0.630303	1.1208	-0.630303	-0.630303	-0.630303
MSTRG.10177.3	0	0	0	0	1	NA	-0.630303	-0.630303	-0.630303	-0.630303	4.86083	-0.630303	-0.630303	-0.630303	-0.630303	-0.630303	-0.630303	-0.630303	-0.630303	-0.630303	-0.630303
MSTRG.20587.5	58.9691	22.0121	3.79444	5.80114	6.58659e-09	2.60046e-06	-0.630303	-0.630303	-0.630303	-0.630303	8.39973	7.70745	-0.630303	-0.630303	-0.630303	-0.630303	-0.630303	-0.630303	7.59066	7.23067	-0.630303
LIPT1P1	0	NA	NA	NA	NA	NA	-0.630303	-0.630303	-0.630303	-0.630303	-0.630303	-0.630303	-0.630303	-0.630303	-0.630303	-0.630303	-0.630303	-0.630303	-0.630303	-0.630303	-0.630303
MSTRG.29103.8	14.6112	6.68736	3.18244	2.10133	0.035612	0.370415	6.07866	-0.630303	-0.630303	-0.630303	-0.630303	5.23315	3.73849	-0.630303	-0.630303	5.41683	6.00667	-0.630303	-0.630303	-0.630303	-0.630303
MIR1294	0.086328	0.257495	3.83957	0.0670634	0.946531	NA	-0.630303	-0.630303	-0.630303	-0.630303	-0.630303	-0.630303	-0.630303	-0.630303	-0.630303	1.27149	-0.630303	-0.630303	-0.630303	-0.630303	-0.630303
COX4I1P2	0	NA	NA	NA	NA	NA	-0.630303	-0.630303	-0.630303	-0.630303	-0.630303	-0.630303	-0.630303	-0.630303	-0.630303	-0.630303	-0.630303	-0.630303	-0.630303	-0.630303	-0.630303
GALNTL5	0	NA	NA	NA	NA	NA	-0.630303	-0.630303	-0.630303	-0.630303	-0.630303	-0.630303	-0.630303	-0.630303	-0.630303	-0.630303	-0.630303	-0.630303	-0.630303	-0.630303	-0.630303
RPS4XP2	9.80961	-0.49843	0.705991	-0.706	0.480188	0.862266	3.98658	2.52358	4.39773	2.17832	4.22964	2.36745	3.90327	4.2071	1.56245	3.69087	3.90326	3.92917	1.8437	2.80552	2.1565
GALNTL6	0.107266	0.49794	3.83957	0.129686	0.896815	NA	-0.630303	-0.630303	-0.630303	-0.630303	-0.630303	-0.630303	-0.630303	-0.630303	-0.630303	-0.630303	-0.630303	-0.630303	1.45904	-0.630303	-0.630303
RP11-338E21.2	0.0608803	0.257495	3.83957	0.0670634	0.946531	NA	-0.630303	-0.630303	-0.630303	-0.630303	-0.630303	-0.630303	-0.630303	-0.630303	-0.630303	-0.630303	0.99726	-0.630303	-0.630303	-0.630303	-0.630303
RP11-338E21.3	0.226289	0.738386	3.83957	0.192309	0.8475	NA	-0.630303	-0.630303	-0.630303	-0.630303	-0.630303	-0.630303	-0.630303	-0.630303	-0.630303	1.91504	-0.630303	-0.630303	0.906001	-0.630303	-0.630303
RP11-338E21.1	0	NA	NA	NA	NA	NA	-0.630303	-0.630303	-0.630303	-0.630303	-0.630303	-0.630303	-0.630303	-0.630303	-0.630303	-0.630303	-0.630303	-0.630303	-0.630303	-0.630303	-0.630303
MSTRG.6915.16	47.8827	0.0280217	3.21317	0.00872091	0.993042	0.999082	8.14838	-0.630303	6.22904	-0.630303	-0.630303	-0.630303	-0.630303	6.31016	7.2203	-0.630303	6.12467	6.10812	-0.630303	-0.630303	-0.630303
MSTRG.12329.14	160.339	-0.710163	0.6336	-1.12084	0.262356	0.720537	7.40678	7.92434	8.0399	7.20605	6.95099	4.77299	6.66113	7.55342	7.43841	5.54242	6.8046	7.61307	4.91839	8.34252	8.12091
MSTRG.6915.11	138.559	1.64061	1.89948	0.863715	0.387745	0.812127	-0.630303	0.86199	6.49853	0.929441	6.13382	9.0053	6.05645	6.72538	0.987679	1.91504	-0.630303	6.03907	8.10234	1.47908	9.80493
RNU6-1092P	0	NA	NA	NA	NA	NA	-0.630303	-0.630303	-0.630303	-0.630303	-0.630303	-0.630303	-0.630303	-0.630303	-0.630303	-0.630303	-0.630303	-0.630303	-0.630303	-0.630303	-0.630303
MSTRG.6915.13	216.851	2.38248	1.33927	1.77894	0.0752488	0.480253	4.21005	-0.630303	6.25005	2.17832	6.27469	8.9807	6.14125	6.67022	10.0119	9.8054	6.48974	6.23703	7.63221	4.39344	6.7076
LINC02018	1.23583	-1.45625	1.11939	-1.30094	0.19328	NA	-0.630303	1.78069	1.75229	-0.630303	-0.630303	0.893103	-0.630303	1.28951	-0.630303	1.27149	0.99726	2.14445	1.8437	2.41335	-0.630303
LINC02019	39.2365	1.05983	0.629901	1.68254	0.0924641	0.517744	5.16014	2.86304	4.54112	2.98039	5.47558	6.04551	6.3693	4.86111	5.79097	6.25535	5.6347	5.19927	4.87947	5.59023	3.94402
MSTRG.20407.2	48.4208	-0.681097	0.853693	-0.797825	0.424972	0.834611	4.86414	4.66895	5.46588	1.87706	6.74499	4.64212	4.42069	5.9266	4.72874	6.41713	4.53549	7.15026	6.92075	4.07879	3.72392
AC004837.4	0.140226	-0.704276	3.83957	-0.183426	0.854464	NA	-0.630303	-0.630303	-0.630303	-0.630303	1.08712	-0.630303	-0.630303	-0.630303	-0.630303	-0.630303	-0.630303	1.1208	-0.630303	-0.630303	-0.630303
MIR6864	1.44087	0.61753	1.0194	0.605777	0.544663	NA	2.37565	0.86199	1.13947	0.929441	-0.630303	0.893103	1.46047	1.28951	0.987679	2.34906	1.57452	1.1208	0.906001	1.47908	1.12958
MSTRG.20407.9	86.2892	-0.022775	0.528404	-0.0431014	0.965621	0.995187	5.35974	5.44519	7.04694	5.67751	7.13121	6.58595	5.85023	7.43708	6.36478	6.78217	6.78083	6.49941	6.64733	6.03241	4.30331
RP11-442O18.1	0	NA	NA	NA	NA	NA	-0.630303	-0.630303	-0.630303	-0.630303	-0.630303	-0.630303	-0.630303	-0.630303	-0.630303	-0.630303	-0.630303	-0.630303	-0.630303	-0.630303	-0.630303
LINC02012	0.686999	2.28534	2.22568	1.0268	0.304512	NA	-0.630303	-0.630303	-0.630303	-0.630303	-0.630303	0.893103	-0.630303	-0.630303	-0.630303	1.91504	2.28066	-0.630303	0.906001	1.86616	-0.630303
SPECC1	319.159	-0.208341	0.421587	-0.494183	0.621177	0.919399	8.91081	8.58259	8.11626	7.87122	8.45153	8.26557	7.66345	8.85504	6.95277	8.3672	8.35046	8.6969	7.72838	7.1241	9.12881
LINC02014	1.52014	-1.31668	1.64847	-0.798729	0.424448	NA	2.70758	-0.630303	2.97105	1.48881	2.09802	1.44264	1.84529	-0.630303	-0.630303	-0.630303	-0.630303	1.72911	-0.630303	-0.630303	-0.630303
LINC02015	18.5831	0.818899	0.992415	0.825157	0.409282	0.824949	5.96074	2.70347	3.85476	3.25768	2.41393	3.87682	3.97907	3.85742	2.51756	4.17816	5.43596	4.11984	2.93992	-0.630303	5.93191
LINC02016	0	NA	NA	NA	NA	NA	-0.630303	-0.630303	-0.630303	-0.630303	-0.630303	-0.630303	-0.630303	-0.630303	-0.630303	-0.630303	-0.630303	-0.630303	-0.630303	-0.630303	-0.630303
LINC02017	0	NA	NA	NA	NA	NA	-0.630303	-0.630303	-0.630303	-0.630303	-0.630303	-0.630303	-0.630303	-0.630303	-0.630303	-0.630303	-0.630303	-0.630303	-0.630303	-0.630303	-0.630303
CTD-2547G23.4	13.3448	1.1122	0.587654	1.89261	0.0584094	0.44333	3.56864	2.31725	3.61609	4.09323	3.39399	2.12285	3.55233	3.98367	4.51772	3.82903	4.53549	2.94202	4.75598	4.78672	2.95569
TDH	0	NA	NA	NA	NA	NA	-0.630303	-0.630303	-0.630303	-0.630303	-0.630303	-0.630303	-0.630303	-0.630303	-0.630303	-0.630303	-0.630303	-0.630303	-0.630303	-0.630303	-0.630303
MSTRG.1557.3	53.8026	1.76843	3.17836	0.556396	0.57794	0.903662	-0.630303	5.81779	-0.630303	5.6054	6.77241	8.02432	-0.630303	7.51219	-0.630303	-0.630303	7.29873	-0.630303	-0.630303	-0.630303	-0.630303
MSTRG.20586.7	328.308	-0.605826	0.540108	-1.12168	0.262	0.720125	8.63579	8.47649	8.31378	9.34969	7.37425	8.32363	7.90083	8.32265	8.2741	7.65823	6.02702	9.42382	8.37827	6.76896	8.87203
CTD-2547G23.2	0	NA	NA	NA	NA	NA	-0.630303	-0.630303	-0.630303	-0.630303	-0.630303	-0.630303	-0.630303	-0.630303	-0.630303	-0.630303	-0.630303	-0.630303	-0.630303	-0.630303	-0.630303
MSTRG.23737.1	27.4333	-0.276427	0.585935	-0.471771	0.63709	0.923122	2.70758	5.25855	5.4295	4.46357	5.29828	3.87682	4.80052	4.09972	5.03685	3.82903	5.80933	4.20647	5.25882	5.66232	3.46387
TDG	143.586	-0.381103	0.569745	-0.668902	0.503558	0.875109	6.51501	6.9497	7.44334	8.10705	8.38649	7.25677	6.15763	6.21057	4.91277	6.95775	6.12467	7.8798	6.72619	7.27732	7.27149
SCAMP1-AS1	32.5883	-0.157761	0.386633	-0.408039	0.683245	0.937628	4.9284	5.34151	5.50137	6.01094	4.51602	5.32131	4.84167	5.04588	4.86892	4.45889	5.20538	4.63893	4.24557	5.63869	4.38068
MSTRG.20587.7	0.417959	1.50886	3.41996	0.441191	0.659075	NA	1.93933	-0.630303	-0.630303	-0.630303	-0.630303	-0.630303	-0.630303	4.92537	1.95937	-0.630303	0.99726	-0.630303	-0.630303	-0.630303	-0.630303
HN1	862.466	-0.307442	0.19426	-1.58263	0.113507	0.553857	9.62378	10.1548	9.93269	9.96465	10.0258	9.30279	9.15932	9.85921	9.88286	9.3587	9.80626	9.88045	9.93124	9.44558	9.57762
RP11-527N22.1	8.10754	-1.94623	2.60966	-0.745776	0.455803	0.851303	-0.630303	1.78069	4.73254	5.17823	-0.630303	-0.630303	-0.630303	-0.630303	2.9158	-0.630303	-0.630303	5.06674	-0.630303	4.44889	-0.630303
RNU6-1329P	0	NA	NA	NA	NA	NA	-0.630303	-0.630303	-0.630303	-0.630303	-0.630303	-0.630303	-0.630303	-0.630303	-0.630303	-0.630303	-0.630303	-0.630303	-0.630303	-0.630303	-0.630303
RP1-59D14.8	0	NA	NA	NA	NA	NA	-0.630303	-0.630303	-0.630303	-0.630303	-0.630303	-0.630303	-0.630303	-0.630303	-0.630303	-0.630303	-0.630303	-0.630303	-0.630303	-0.630303	-0.630303
AP001468.58	0	NA	NA	NA	NA	NA	-0.630303	-0.630303	-0.630303	-0.630303	-0.630303	-0.630303	-0.630303	-0.630303	-0.630303	-0.630303	-0.630303	-0.630303	-0.630303	-0.630303	-0.630303
GOLGA8IP	3.98442	1.28298	0.975876	1.31469	0.188613	0.647334	1.93933	1.78069	1.13947	1.48881	2.09802	1.82528	3.82324	1.28951	1.95937	1.91504	1.97283	1.72911	2.38814	0.921772	4.22154
MSTRG.32913.1	33.7721	-0.312692	0.298174	-1.04869	0.294321	0.746848	4.72632	5.20047	5.35386	4.92526	5.69206	5.00369	4.80052	5.76045	4.777	4.45889	4.69669	5.53645	5.37528	5.28999	4.52396
MSTRG.18789.5	42.6942	-26.0781	3.65487	-7.13518	NA	NA	-0.630303	-0.630303	-0.630303	-0.630303	-0.630303	-0.630303	-0.630303	-0.630303	-0.630303	-0.630303	-0.630303	9.32576	-0.630303	-0.630303	-0.630303
MSTRG.18789.4	195.137	0.776657	0.465584	1.66814	0.0952889	0.522235	6.33713	7.1002	7.34912	8.67516	8.04249	7.65187	7.92016	7.52261	8.62971	7.3386	6.8046	6.25744	6.61217	7.75494	7.68352
ENTPD5	329.385	-0.0142851	0.253099	-0.0564408	0.954991	0.993363	8.29567	8.79123	7.99082	8.80422	8.15092	8.32718	8.02653	7.67982	8.81436	7.84857	8.49623	8.23915	8.44306	8.60886	8.44263
TBX2	496.735	-0.749782	0.703843	-1.06527	0.286755	0.740767	8.61154	8.43302	9.97589	7.57034	9.81462	8.18564	7.72518	9.26804	8.94147	8.42269	9.32107	9.74249	5.02922	9.94789	7.36955
MSTRG.31669.3	52.5399	-2.61318	2.86893	-0.910852	NA	NA	-0.630303	4.94145	3.16157	4.61823	-0.630303	-0.630303	-0.630303	3.39426	8.09068	-0.630303	-0.630303	8.78388	-0.630303	-0.630303	9.21311
LOXHD1	0	NA	NA	NA	NA	NA	-0.630303	-0.630303	-0.630303	-0.630303	-0.630303	-0.630303	-0.630303	-0.630303	-0.630303	-0.630303	-0.630303	-0.630303	-0.630303	-0.630303	-0.630303
LRRC26	0	NA	NA	NA	NA	NA	-0.630303	-0.630303	-0.630303	-0.630303	-0.630303	-0.630303	-0.630303	-0.630303	-0.630303	-0.630303	-0.630303	-0.630303	-0.630303	-0.630303	-0.630303
KIAA1524	84.9406	-1.15911	0.734269	-1.57859	0.11443	0.55608	5.83231	8.42036	5.66677	7.78681	5.82893	4.73067	4.36531	5.53197	6.21526	4.07093	6.16195	6.06245	6.85209	5.34944	6.427
LRRC24	6.65862	0.794855	0.660348	1.20369	0.228709	0.689039	2.9762	3.00648	1.75229	2.17832	3.07806	3.06186	3.64843	3.19933	4.2013	2.94721	3.71501	2.14445	1.8437	2.41335	1.74001
LRRC23	117.551	0.640122	0.341291	1.87559	0.0607119	0.449866	6.51501	6.34566	6.27076	6.67118	6.29374	7.73979	7.93923	6.77851	6.76226	7.18016	6.8046	6.48217	6.57613	6.67915	7.02898
MSTRG.18694.1	5996.58	-0.570408	0.53372	-1.06874	0.285187	0.739406	11.7729	11.2439	14.1264	11.2321	12.0852	13.0709	12.9396	12.3497	12.6044	12.6323	13.0706	11.9826	12.4174	11.3209	12.1273
MPDU1	321.933	0.14485	0.328677	0.440706	0.659426	0.930196	8.04352	7.69123	8.12197	8.45695	8.64563	7.67993	8.60015	9.15874	8.5064	8.10076	7.70451	8.6781	8.78578	7.99716	7.84223
LRRC20	59.2607	0.416985	0.426454	0.977797	0.328175	0.772203	5.53504	6.53378	4.60779	6.4828	5.33553	6.09636	5.94763	5.15709	6.19765	5.73012	5.6347	4.69988	5.9641	6.39878	6.64631
CTD-3126B10.2	2.81689	1.70504	1.00586	1.6951	0.0900566	NA	2.9762	-0.630303	1.13947	1.48881	1.08712	1.44264	2.1443	2.70499	1.95937	1.91504	2.53256	1.72911	2.93992	2.16665	-0.630303
TMEM38A	34.1243	0.23425	0.40479	0.578696	0.562794	0.896833	5.99114	5.39428	4.23847	4.61823	4.30675	5.17123	5.13434	5.65073	4.45976	5.65795	4.84165	4.9711	4.41853	5.19596	5.64909
CTD-3126B10.1	0	NA	NA	NA	NA	NA	-0.630303	-0.630303	-0.630303	-0.630303	-0.630303	-0.630303	-0.630303	-0.630303	-0.630303	-0.630303	-0.630303	-0.630303	-0.630303	-0.630303	-0.630303
CTD-3126B10.4	17.978	-0.271315	0.42249	-0.642181	0.520755	0.882121	4.30999	3.13678	4.90148	3.25768	4.86083	4.02441	4.05108	4.98689	4.05228	3.69087	4.21882	4.81456	4.30556	4.14747	3.72392
LRRC28	120.424	-0.0176555	0.291857	-0.0604937	0.951762	0.993115	7.14819	7.37417	6.92159	6.67118	6.78592	6.53771	6.61443	6.46944	7.48996	6.76509	7.59293	6.3363	6.92075	7.04542	6.48065
MSTRG.19844.5	1.84524	-0.567968	1.4681	-0.386872	0.698851	NA	1.93933	2.07499	-0.630303	-0.630303	2.41393	-0.630303	-0.630303	-0.630303	-0.630303	2.67956	1.97283	2.46322	1.8437	-0.630303	2.1565
GCNT4	130.351	-0.0935665	0.615258	-0.152077	0.879126	0.980623	5.45005	7.57606	7.03488	8.44667	6.50461	5.88122	6.83412	5.98804	7.44589	6.92738	7.92653	6.54992	4.91839	7.24639	6.87722
AC024560.3	40.4557	0.818282	1.03907	0.787514	0.430981	0.837199	2.9762	3.73794	2.49039	2.81847	3.07806	6.40953	5.72394	1.93708	3.48155	3.82903	6.475	5.91609	6.18758	6.89398	6.23222
AC024560.2	2.08291	0.263763	2.71003	0.0973285	0.922465	NA	-0.630303	-0.630303	2.17007	-0.630303	-0.630303	-0.630303	3.0866	-0.630303	4.05228	-0.630303	-0.630303	1.72911	2.14259	-0.630303	-0.630303
GCNT1	333.532	-0.274666	0.780526	-0.351899	0.724914	0.948477	8.25242	5.73839	9.20992	6.90938	8.58508	7.78182	3.82324	8.60349	7.28009	8.47088	8.57088	9.02315	9.72454	8.61795	8.203
ENTPD1	82.8593	-0.518839	0.379209	-1.36821	0.171245	0.627629	6.31327	6.47376	7.04694	6.90938	6.27469	6.11292	6.07381	6.51189	6.59745	5.86447	6.93952	6.79297	6.20342	4.55376	5.64909
AC010086.5	0	NA	NA	NA	NA	NA	-0.630303	-0.630303	-0.630303	-0.630303	-0.630303	-0.630303	-0.630303	-0.630303	-0.630303	-0.630303	-0.630303	-0.630303	-0.630303	-0.630303	-0.630303
GCNT2	1.75185	-1.59608	3.08281	-0.517736	0.604642	NA	-0.630303	3.65367	-0.630303	2.17832	-0.630303	1.44264	-0.630303	-0.630303	-0.630303	-0.630303	3.4983	-0.630303	-0.630303	-0.630303	-0.630303
RP11-115H13.1	0	NA	NA	NA	NA	NA	-0.630303	-0.630303	-0.630303	-0.630303	-0.630303	-0.630303	-0.630303	-0.630303	-0.630303	-0.630303	-0.630303	-0.630303	-0.630303	-0.630303	-0.630303
MSTRG.4447.3	4.66855	-1.44005	2.41851	-0.595428	0.551557	0.893277	-0.630303	4.38575	-0.630303	-0.630303	-0.630303	-0.630303	3.97907	2.97352	-0.630303	3.95506	-0.630303	3.29951	2.93992	-0.630303	-0.630303
MSTRG.4447.4	38.4482	0.721019	0.445823	1.61728	0.105818	0.54281	4.65212	4.48647	4.60779	4.22754	5.22077	5.97479	5.65639	5.35668	6.08722	4.37126	6.14343	5.06674	5.60729	5.61467	4.52396
PARD6B	2.58203	0.888137	1.29541	0.685604	0.492963	NA	-0.630303	1.40296	-0.630303	2.17832	-0.630303	3.06186	2.5988	-0.630303	2.51756	-0.630303	2.28066	2.14445	2.77878	2.62301	-0.630303
MSTRG.4447.6	113.927	-1.29849	2.27941	-0.569662	NA	NA	1.93933	9.33402	2.97105	9.54703	3.52915	8.87545	-0.630303	1.93708	1.56245	-0.630303	2.74612	-0.630303	-0.630303	1.86616	8.99695
MSTRG.4447.7	33.1518	-1.13092	2.68679	-0.42092	NA	NA	-0.630303	-0.630303	7.47045	-0.630303	1.08712	7.65753	6.55385	1.28951	-0.630303	1.27149	-0.630303	-0.630303	-0.630303	3.76569	9.08618
AC144450.1	0	NA	NA	NA	NA	NA	-0.630303	-0.630303	-0.630303	-0.630303	-0.630303	-0.630303	-0.630303	-0.630303	-0.630303	-0.630303	-0.630303	-0.630303	-0.630303	-0.630303	-0.630303
AC144450.2	0	NA	NA	NA	NA	NA	-0.630303	-0.630303	-0.630303	-0.630303	-0.630303	-0.630303	-0.630303	-0.630303	-0.630303	-0.630303	-0.630303	-0.630303	-0.630303	-0.630303	-0.630303
RP11-569A11.1	0.338241	1.41449	3.83659	0.368683	0.712364	NA	-0.630303	-0.630303	-0.630303	-0.630303	-0.630303	1.82528	-0.630303	-0.630303	1.95937	-0.630303	-0.630303	-0.630303	-0.630303	-0.630303	-0.630303
LPCAT2	172.091	0.165818	0.748322	0.221586	0.824636	0.970194	9.41545	8.14436	6.66422	7.41731	7.36527	7.48381	5.13434	6.33402	6.45648	5.17965	6.85099	6.48217	8.17642	6.60793	7.54768
LPCAT3	94.0978	-0.139421	0.313225	-0.445115	0.656237	0.929256	6.40643	7.25085	6.42653	7.02444	6.83875	6.68895	6.5905	7.17178	5.71872	6.23068	5.98603	6.10812	6.46226	6.37037	6.46299
RPL35AP	0	NA	NA	NA	NA	NA	-0.630303	-0.630303	-0.630303	-0.630303	-0.630303	-0.630303	-0.630303	-0.630303	-0.630303	-0.630303	-0.630303	-0.630303	-0.630303	-0.630303	-0.630303
LPCAT1	1012.85	0.518852	0.329325	1.5755	0.11514	0.556828	10.1752	9.77552	10.027	9.8406	10.4905	10.2414	10.416	10.2712	9.75174	10.0594	10.1687	8.41294	10.0575	9.98115	8.8787
NDUFB11P1	0	NA	NA	NA	NA	NA	-0.630303	-0.630303	-0.630303	-0.630303	-0.630303	-0.630303	-0.630303	-0.630303	-0.630303	-0.630303	-0.630303	-0.630303	-0.630303	-0.630303	-0.630303
MSTRG.4458.15	25.0823	3.92332	3.07919	1.27414	0.202614	0.663762	-0.630303	2.86304	-0.630303	-0.630303	-0.630303	-0.630303	9.71719	-0.630303	0.987679	-0.630303	6.57513	-0.630303	6.83185	-0.630303	7.26131
MSTRG.20058.2	17.5383	4.00975	1.45082	2.76378	0.0057136	0.157259	5.79834	2.31725	-0.630303	2.17832	2.88927	1.82528	3.55233	3.98367	5.44783	-0.630303	1.57452	-0.630303	6.01883	5.83861	2.47601
RNU6-1021P	0	NA	NA	NA	NA	NA	-0.630303	-0.630303	-0.630303	-0.630303	-0.630303	-0.630303	-0.630303	-0.630303	-0.630303	-0.630303	-0.630303	-0.630303	-0.630303	-0.630303	-0.630303
MSTRG.3080.27	1.11965	2.99406	2.95485	1.01327	0.310932	NA	-0.630303	-0.630303	-0.630303	-0.630303	-0.630303	1.44264	1.46047	-0.630303	3.0796	-0.630303	2.93165	-0.630303	-0.630303	-0.630303	-0.630303
RP11-134C1.1	0	NA	NA	NA	NA	NA	-0.630303	-0.630303	-0.630303	-0.630303	-0.630303	-0.630303	-0.630303	-0.630303	-0.630303	-0.630303	-0.630303	-0.630303	-0.630303	-0.630303	-0.630303
RP11-129J12.1	0	NA	NA	NA	NA	NA	-0.630303	-0.630303	-0.630303	-0.630303	-0.630303	-0.630303	-0.630303	-0.630303	-0.630303	-0.630303	-0.630303	-0.630303	-0.630303	-0.630303	-0.630303
MSTRG.9715.1	1.74311	1.46822	2.39937	0.611918	0.540592	NA	3.98658	-0.630303	1.13947	-0.630303	2.09802	-0.630303	-0.630303	1.93708	-0.630303	-0.630303	2.28066	1.1208	-0.630303	-0.630303	-0.630303
MSTRG.20587.2	92.2021	-1.07711	1.44948	-0.743097	0.457423	0.852149	2.9762	7.185	2.49039	7.63212	7.4526	2.57555	2.1443	1.93708	2.51756	8.33285	2.28066	8.36673	2.14259	4.14747	7.40698
RP11-227H4.1	0	NA	NA	NA	NA	NA	-0.630303	-0.630303	-0.630303	-0.630303	-0.630303	-0.630303	-0.630303	-0.630303	-0.630303	-0.630303	-0.630303	-0.630303	-0.630303	-0.630303	-0.630303
MSTRG.22395.18	86.8907	1.76045	1.28272	1.37243	0.169929	0.625845	7.07912	5.61042	-0.630303	7.131	-0.630303	6.67786	6.73937	-0.630303	7.08316	6.63955	7.86004	5.43258	7.00449	6.17065	6.21121
CTD-2506P8.6	3.95087	-0.500551	1.24889	-0.400797	0.68857	0.938617	-0.630303	3.36636	-0.630303	3.86483	2.09802	-0.630303	2.94185	-0.630303	-0.630303	1.91504	2.28066	2.94202	2.14259	2.62301	2.95569
RP11-48L13.1	0	NA	NA	NA	NA	NA	-0.630303	-0.630303	-0.630303	-0.630303	-0.630303	-0.630303	-0.630303	-0.630303	-0.630303	-0.630303	-0.630303	-0.630303	-0.630303	-0.630303	-0.630303
RP11-498M5.2	0	NA	NA	NA	NA	NA	-0.630303	-0.630303	-0.630303	-0.630303	-0.630303	-0.630303	-0.630303	-0.630303	-0.630303	-0.630303	-0.630303	-0.630303	-0.630303	-0.630303	-0.630303
MSTRG.17811.1	14.1035	-0.610112	0.796466	-0.766024	0.443662	0.844343	5.4056	3.65367	5.2324	3.77986	2.6715	4.33822	-0.630303	2.70499	4.39936	3.69087	3.90326	3.58526	3.08463	7.50999	2.73607
TAGLN	36044.2	-0.617812	0.361599	-1.70855	0.0875335	0.508257	14.5027	16.0937	15.5037	15.3273	14.9985	14.2566	14.3524	14.8937	15.6545	14.2346	15.7494	15.0325	15.0447	14.5528	15.2514
CCDC178	0	NA	NA	NA	NA	NA	-0.630303	-0.630303	-0.630303	-0.630303	-0.630303	-0.630303	-0.630303	-0.630303	-0.630303	-0.630303	-0.630303	-0.630303	-0.630303	-0.630303	-0.630303
CCDC179	0	NA	NA	NA	NA	NA	-0.630303	-0.630303	-0.630303	-0.630303	-0.630303	-0.630303	-0.630303	-0.630303	-0.630303	-0.630303	-0.630303	-0.630303	-0.630303	-0.630303	-0.630303
ALPP	0	NA	NA	NA	NA	NA	-0.630303	-0.630303	-0.630303	-0.630303	-0.630303	-0.630303	-0.630303	-0.630303	-0.630303	-0.630303	-0.630303	-0.630303	-0.630303	-0.630303	-0.630303
RP11-357H14.16	5.45469	0.514062	0.751809	0.683768	0.494122	0.869729	2.9762	1.40296	2.97105	1.48881	2.09802	3.42372	3.44932	1.28951	2.9158	4.07093	3.09574	2.46322	1.8437	1.47908	2.47601
RP11-357H14.17	31.9714	0.653722	1.11976	0.583807	0.55935	0.895604	6.21368	5.91127	2.17007	4.5685	3.39399	6.40953	4.57509	-0.630303	5.44783	4.45889	6.02702	2.14445	3.55027	1.47908	6.03114
RP5-837M10.4	0	NA	NA	NA	NA	NA	-0.630303	-0.630303	-0.630303	-0.630303	-0.630303	-0.630303	-0.630303	-0.630303	-0.630303	-0.630303	-0.630303	-0.630303	-0.630303	-0.630303	-0.630303
MIR513C	0	NA	NA	NA	NA	NA	-0.630303	-0.630303	-0.630303	-0.630303	-0.630303	-0.630303	-0.630303	-0.630303	-0.630303	-0.630303	-0.630303	-0.630303	-0.630303	-0.630303	-0.630303
CCDC170	11.806	0.200026	0.741737	0.269673	0.787412	0.962275	4.40344	3.81753	3.74038	3.77986	2.41393	4.02441	3.55233	3.56581	2.2663	4.07093	4.35396	2.94202	-0.630303	2.96718	4.88412
CCDC171	37.5698	1.14845	0.464287	2.47358	0.0133765	0.243635	4.49119	4.90553	3.32963	5.83294	5.00653	5.60504	5.29105	4.48821	5.882	4.17816	5.58065	4.36549	5.84799	6.25077	5.37459
CCDC172	0	NA	NA	NA	NA	NA	-0.630303	-0.630303	-0.630303	-0.630303	-0.630303	-0.630303	-0.630303	-0.630303	-0.630303	-0.630303	-0.630303	-0.630303	-0.630303	-0.630303	-0.630303
CCDC173	4.14161	0.664015	1.11844	0.593696	0.552716	0.893332	-0.630303	2.07499	1.75229	1.48881	4.30675	2.12285	1.46047	2.70499	2.9158	-0.630303	3.4983	2.14445	-0.630303	1.47908	2.73607
CCDC174	249.579	0.366841	0.256796	1.42853	0.153139	0.60731	7.26473	7.743	7.57405	8.00333	7.94346	8.45282	8.03098	7.60336	7.59459	8.24321	8.01067	7.69764	8.69908	8.18831	7.82159
CCDC175	0	NA	NA	NA	NA	NA	-0.630303	-0.630303	-0.630303	-0.630303	-0.630303	-0.630303	-0.630303	-0.630303	-0.630303	-0.630303	-0.630303	-0.630303	-0.630303	-0.630303	-0.630303
CCDC177	0.530405	1.75565	3.83071	0.458308	0.646731	NA	3.20207	-0.630303	-0.630303	-0.630303	-0.630303	-0.630303	-0.630303	-0.630303	-0.630303	-0.630303	-0.630303	-0.630303	-0.630303	-0.630303	-0.630303
PDK1	281.869	0.043561	0.743507	0.0585886	0.95328	0.993258	7.14819	9.17727	6.00015	8.88257	7.98507	7.98438	7.38612	5.79525	7.71707	5.17965	8.3824	7.53999	8.5553	9.38474	8.81399
CTD-2303H24.2	82.8971	0.83752	0.591483	1.41597	0.156785	0.610792	8.01423	5.17052	5.3145	7.53842	5.47558	6.60949	6.00307	4.86111	6.52869	6.07311	6.39898	6.3363	5.9641	6.37037	5.21488
PDK3	64.272	-0.27149	0.347526	-0.781209	0.43468	0.839226	5.79834	6.33221	6.22904	6.44198	5.13885	5.58143	5.88998	4.98689	5.96762	6.15405	5.43596	6.17402	6.26509	6.87388	6.07831
PDK2	169.785	0.389991	0.250757	1.55525	0.119886	0.564264	7.63565	7.40664	7.01046	7.8349	6.96293	7.71831	7.61683	6.67022	7.24622	7.18016	7.29033	6.82067	7.78737	7.63467	7.78652
EBP	205.645	-0.176519	0.292158	-0.60419	0.545718	0.890153	7.61628	7.90174	7.90732	7.08755	7.49436	7.32232	7.03363	7.67048	8.12369	7.31533	8.10461	7.67507	8.43302	7.64063	7.27149
MSTRG.14513.9	588.651	0.128674	0.921487	0.139638	0.888946	0.982921	9.31391	9.23626	8.56078	-0.630303	9.24136	9.64349	9.45598	9.384	9.81662	9.29172	7.01276	9.38028	9.68701	9.18715	9.49964
LNPEP	670.44	-0.214995	0.288473	-0.745286	0.456099	0.851632	9.79505	10.0518	9.25738	9.99553	9.46576	9.20385	8.99589	8.95843	9.08248	8.67206	9.212	9.20751	9.05816	9.32862	9.7784
MSTRG.14513.5	269.143	0.364635	0.272713	1.33706	0.181202	0.639263	8.05076	7.68595	7.10575	8.61524	8.45153	8.1379	7.98583	7.77876	7.88601	8.06633	8.15632	8.30924	8.25831	8.53079	7.38839
MSTRG.14513.6	172.395	0.19918	0.818171	0.243446	0.80766	0.967964	5.35974	7.19989	5.14534	7.97976	7.68675	5.60504	8.45532	7.43708	7.76569	8.55772	5.24067	8.14918	8.43972	5.63869	5.21488
MSTRG.14513.7	7.64779	-0.0368039	1.52326	-0.0241613	0.980724	0.997226	-0.630303	0.86199	3.48001	4.5685	4.14816	-0.630303	-0.630303	2.97352	4.27039	-0.630303	-0.630303	3.82342	3.73641	2.80552	3.46387
SEC61A1	4193.59	-0.0516033	0.523673	-0.098541	0.921503	0.988973	12.6168	11.5662	12.3872	12.6546	12.9167	10.7468	11.5548	12.5342	10.7842	10.7854	11.4103	12.1546	11.038	11.6887	12.814
SEC61A2	48.2538	-0.0989673	0.682944	-0.144913	0.88478	0.981851	4.10265	4.7522	6.76983	5.47657	5.85481	4.64212	4.36531	6.91131	4.45976	5.73012	6.56124	4.36549	4.36315	4.91034	6.33289
MSTRG.14513.3	37.4451	0.151803	0.847055	0.179212	0.857771	0.977158	5.16014	5.63255	-0.630303	2.81847	5.92978	5.91938	4.30771	4.09972	5.66846	4.76421	6.25114	5.80954	6.139	5.02418	3.94402
MSTRG.5413.26	17.3019	-0.537105	0.919573	-0.58408	0.559166	0.895598	2.9762	5.28674	3.32963	4.29027	5.22077	6.17732	3.21801	2.97352	4.05228	3.69087	2.28066	4.57528	0.906001	2.80552	2.95569
PECR	66.9217	0.409271	0.244019	1.67721	0.0935015	0.519854	5.96074	6.30491	4.95367	6.1011	6.34942	6.28354	6.03887	6.18456	6.16177	6.07311	6.12467	5.66425	6.20342	5.73098	6.61467
RP11-127O4.2	0	NA	NA	NA	NA	NA	-0.630303	-0.630303	-0.630303	-0.630303	-0.630303	-0.630303	-0.630303	-0.630303	-0.630303	-0.630303	-0.630303	-0.630303	-0.630303	-0.630303	-0.630303
PKP4P1	13.9724	0.418133	0.405986	1.02992	0.303048	0.753209	4.21005	4.03285	3.61609	4.22754	3.9699	3.95251	4.11966	3.39426	3.97156	2.94721	3.61074	2.94202	3.73641	3.93075	4.98661
MIR193A	1.86913	0.160304	0.832792	0.192489	0.847359	NA	1.29135	-0.630303	2.17007	1.87706	2.09802	1.44264	1.46047	2.37319	0.987679	1.27149	0.99726	1.72911	1.8437	0.921772	1.74001
MIR193B	0	NA	NA	NA	NA	NA	-0.630303	-0.630303	-0.630303	-0.630303	-0.630303	-0.630303	-0.630303	-0.630303	-0.630303	-0.630303	-0.630303	-0.630303	-0.630303	-0.630303	-0.630303
AC005009.1	0	NA	NA	NA	NA	NA	-0.630303	-0.630303	-0.630303	-0.630303	-0.630303	-0.630303	-0.630303	-0.630303	-0.630303	-0.630303	-0.630303	-0.630303	-0.630303	-0.630303	-0.630303
MSTRG.15826.5	20.0571	-2.08618	2.54437	-0.819917	NA	NA	-0.630303	7.23648	2.75102	-0.630303	-0.630303	2.57555	-0.630303	-0.630303	3.48155	-0.630303	4.64494	-0.630303	5.69953	5.85921	-0.630303
MSTRG.15750.8	25.7012	7.50242	1.86034	4.03282	5.51126e-05	0.00593429	4.65212	-0.630303	-0.630303	-0.630303	5.29828	5.55743	4.71453	6.2859	-0.630303	4.95707	6.02702	-0.630303	5.09863	5.66232	-0.630303
RN7SKP158	0.137183	0.49794	3.83957	0.129686	0.896815	NA	-0.630303	-0.630303	-0.630303	-0.630303	1.68716	-0.630303	-0.630303	-0.630303	-0.630303	-0.630303	-0.630303	-0.630303	-0.630303	-0.630303	-0.630303
RN7SKP159	0	NA	NA	NA	NA	NA	-0.630303	-0.630303	-0.630303	-0.630303	-0.630303	-0.630303	-0.630303	-0.630303	-0.630303	-0.630303	-0.630303	-0.630303	-0.630303	-0.630303	-0.630303
HAS2-AS1	43.1941	-0.527383	0.830107	-0.63532	0.52522	0.882853	6.07866	5.20047	6.38913	5.27439	6.53694	4.4468	3.90327	-0.630303	4.67882	3.17238	5.27511	5.78163	4.91839	6.08581	6.37128
RN7SKP157	0	NA	NA	NA	NA	NA	-0.630303	-0.630303	-0.630303	-0.630303	-0.630303	-0.630303	-0.630303	-0.630303	-0.630303	-0.630303	-0.630303	-0.630303	-0.630303	-0.630303	-0.630303
RN7SKP154	0.0716345	-0.944722	3.83957	-0.246049	0.805645	NA	-0.630303	-0.630303	-0.630303	-0.630303	-0.630303	-0.630303	-0.630303	-0.630303	-0.630303	-0.630303	-0.630303	1.1208	-0.630303	-0.630303	-0.630303
MSTRG.8366.3	218.987	-0.82636	1.13899	-0.725523	0.468131	0.856265	8.08639	8.40758	8.34829	8.14145	7.9733	6.57404	-0.630303	8.38679	7.66035	-0.630303	7.50137	8.43998	8.35364	7.72159	7.04093
MEF2BNBP1	0.0608803	0.257495	3.83957	0.0670634	0.946531	NA	-0.630303	-0.630303	-0.630303	-0.630303	-0.630303	-0.630303	-0.630303	-0.630303	-0.630303	-0.630303	0.99726	-0.630303	-0.630303	-0.630303	-0.630303
RN7SKP153	0	NA	NA	NA	NA	NA	-0.630303	-0.630303	-0.630303	-0.630303	-0.630303	-0.630303	-0.630303	-0.630303	-0.630303	-0.630303	-0.630303	-0.630303	-0.630303	-0.630303	-0.630303
RN7SKP150	1.7876	1.85446	1.27054	1.45959	0.144403	NA	1.29135	1.40296	-0.630303	1.48881	-0.630303	1.82528	1.46047	-0.630303	1.95937	2.34906	0.99726	-0.630303	2.77878	2.41335	1.12958
RN7SKP151	0.201561	-1.77748	3.77972	-0.470269	0.638163	NA	-0.630303	-0.630303	1.75229	-0.630303	-0.630303	-0.630303	-0.630303	-0.630303	-0.630303	-0.630303	-0.630303	-0.630303	-0.630303	0.921772	-0.630303
LINC01091	1.20273	-2.2077	2.75222	-0.802153	0.422464	NA	-0.630303	3.13678	1.75229	2.81847	-0.630303	-0.630303	-0.630303	-0.630303	-0.630303	-0.630303	-0.630303	-0.630303	-0.630303	1.86616	-0.630303
LINC01090	0.107266	0.49794	3.83957	0.129686	0.896815	NA	-0.630303	-0.630303	-0.630303	-0.630303	-0.630303	-0.630303	-0.630303	-0.630303	-0.630303	-0.630303	-0.630303	-0.630303	1.45904	-0.630303	-0.630303
LINC01093	0	NA	NA	NA	NA	NA	-0.630303	-0.630303	-0.630303	-0.630303	-0.630303	-0.630303	-0.630303	-0.630303	-0.630303	-0.630303	-0.630303	-0.630303	-0.630303	-0.630303	-0.630303
LINC01095	0	NA	NA	NA	NA	NA	-0.630303	-0.630303	-0.630303	-0.630303	-0.630303	-0.630303	-0.630303	-0.630303	-0.630303	-0.630303	-0.630303	-0.630303	-0.630303	-0.630303	-0.630303
RP3-453C12.15	0	NA	NA	NA	NA	NA	-0.630303	-0.630303	-0.630303	-0.630303	-0.630303	-0.630303	-0.630303	-0.630303	-0.630303	-0.630303	-0.630303	-0.630303	-0.630303	-0.630303	-0.630303
LINC01097	0	NA	NA	NA	NA	NA	-0.630303	-0.630303	-0.630303	-0.630303	-0.630303	-0.630303	-0.630303	-0.630303	-0.630303	-0.630303	-0.630303	-0.630303	-0.630303	-0.630303	-0.630303
LINC01096	0	NA	NA	NA	NA	NA	-0.630303	-0.630303	-0.630303	-0.630303	-0.630303	-0.630303	-0.630303	-0.630303	-0.630303	-0.630303	-0.630303	-0.630303	-0.630303	-0.630303	-0.630303
RP11-304L19.11	12.7089	1.455	0.643411	2.26139	0.023735	0.314341	3.56864	3.36636	-0.630303	3.59315	2.09802	3.62242	4.42069	3.56581	4.27039	4.61963	3.98887	2.94202	4.62091	4.60346	2.95569
LINC01098	0	NA	NA	NA	NA	NA	-0.630303	-0.630303	-0.630303	-0.630303	-0.630303	-0.630303	-0.630303	-0.630303	-0.630303	-0.630303	-0.630303	-0.630303	-0.630303	-0.630303	-0.630303
RP11-304L19.13	7.53259	1.2776	0.761281	1.67823	0.0933032	0.519617	3.72187	2.07499	2.97105	0.929441	2.41393	3.71232	3.82324	2.37319	3.48155	3.17238	4.53549	1.1208	2.93992	3.11234	2.1565
RP11-304L19.12	2.99922	0.56474	1.30546	0.432599	0.665306	NA	-0.630303	1.78069	-0.630303	2.98039	-0.630303	0.893103	-0.630303	1.93708	3.0796	-0.630303	2.74612	2.46322	3.44728	1.47908	2.47601
CTAGE11P	9.2161	-0.39997	0.415577	-0.962445	0.335826	0.779012	4.10265	3.73794	3.16157	3.59315	3.65266	2.91751	3.33833	3.39426	1.95937	2.67956	3.37628	3.92917	2.77878	3.11234	3.72392
MSTRG.12689.4	11.4056	-1.54208	2.41245	-0.639218	0.522681	0.882474	8.35531	5.28674	-0.630303	1.48881	8.66038	5.84202	-0.630303	-0.630303	4.51772	-0.630303	-0.630303	5.15643	-0.630303	-0.630303	-0.630303
MSTRG.12689.5	7.5328	-0.213111	1.63948	-0.129987	0.896577	0.98455	-0.630303	1.40296	3.74038	4.22754	1.68716	4.22077	1.46047	4.92537	-0.630303	1.91504	4.21882	3.70928	-0.630303	-0.630303	-0.630303
RP11-255M2.2	0	NA	NA	NA	NA	NA	-0.630303	-0.630303	-0.630303	-0.630303	-0.630303	-0.630303	-0.630303	-0.630303	-0.630303	-0.630303	-0.630303	-0.630303	-0.630303	-0.630303	-0.630303
HMGN2P18	0.0884008	0.257495	3.83957	0.0670634	0.946531	NA	1.29135	-0.630303	-0.630303	-0.630303	-0.630303	-0.630303	-0.630303	-0.630303	-0.630303	-0.630303	-0.630303	-0.630303	-0.630303	-0.630303	-0.630303
RP11-727A23.8	1.23489	1.02236	1.31865	0.775305	0.438159	NA	1.29135	-0.630303	1.75229	-0.630303	1.68716	1.44264	1.84529	-0.630303	1.56245	2.34906	-0.630303	-0.630303	1.45904	1.47908	-0.630303
MSTRG.28264.1	2.98833	2.71444	1.8014	1.50685	0.131849	NA	-0.630303	1.40296	-0.630303	2.42557	-0.630303	1.82528	2.94185	-0.630303	-0.630303	-0.630303	2.28066	-0.630303	2.14259	3.67546	3.72392
MSTRG.19657.2	0.302038	-3.08824	3.71469	-0.831358	0.405771	NA	-0.630303	2.52358	-0.630303	-0.630303	-0.630303	-0.630303	-0.630303	-0.630303	-0.630303	-0.630303	-0.630303	-0.630303	5.34703	-0.630303	-0.630303
MSTRG.12689.3	176.185	-0.128799	1.03435	-0.124522	0.900902	0.985128	2.37565	1.78069	7.86027	6.18595	3.87173	7.21903	7.12807	8.66591	7.46073	7.63961	7.84865	8.39002	8.75656	6.7798	7.27149
D21S2088E	0	NA	NA	NA	NA	NA	-0.630303	-0.630303	-0.630303	-0.630303	-0.630303	-0.630303	-0.630303	-0.630303	-0.630303	-0.630303	-0.630303	-0.630303	-0.630303	-0.630303	-0.630303
RP5-882O7.4	0.462083	0.672134	1.76949	0.379846	0.70406	NA	-0.630303	0.86199	-0.630303	0.929441	1.68716	1.44264	0.907119	-0.630303	0.987679	-0.630303	-0.630303	-0.630303	-0.630303	-0.630303	-0.630303
HMGN2P11	0	NA	NA	NA	NA	NA	-0.630303	-0.630303	-0.630303	-0.630303	-0.630303	-0.630303	-0.630303	-0.630303	-0.630303	-0.630303	-0.630303	-0.630303	-0.630303	-0.630303	-0.630303
HMGN2P10	0	NA	NA	NA	NA	NA	-0.630303	-0.630303	-0.630303	-0.630303	-0.630303	-0.630303	-0.630303	-0.630303	-0.630303	-0.630303	-0.630303	-0.630303	-0.630303	-0.630303	-0.630303
RP5-882O7.1	1.37108	1.33732	1.32345	1.01048	0.312267	NA	2.37565	1.40296	-0.630303	-0.630303	-0.630303	1.44264	-0.630303	2.37319	1.56245	1.27149	1.57452	-0.630303	1.45904	0.921772	1.74001
HMGN2P16	0	NA	NA	NA	NA	NA	-0.630303	-0.630303	-0.630303	-0.630303	-0.630303	-0.630303	-0.630303	-0.630303	-0.630303	-0.630303	-0.630303	-0.630303	-0.630303	-0.630303	-0.630303
HMGN2P15	28.4613	-0.234348	0.390187	-0.600603	0.548104	0.891699	3.72187	5.58794	4.73254	5.6054	5.40725	4.73067	5.16707	4.57091	4.2013	4.61963	5.09403	4.69988	5.16486	4.14747	4.59059
MSTRG.24315.2	0.073358	-0.944722	3.83957	-0.246049	0.805645	NA	-0.630303	-0.630303	1.13947	-0.630303	-0.630303	-0.630303	-0.630303	-0.630303	-0.630303	-0.630303	-0.630303	-0.630303	-0.630303	6.10318	-0.630303
DDIT3	121.672	-0.479825	0.456978	-1.05	0.29372	0.746094	6.78164	7.50587	7.45243	6.1526	5.66305	6.19298	7.23226	5.95765	7.44589	8.00219	7.28189	6.88766	6.35291	6.84319	6.10133
DDIT4	1016.31	1.48575	0.63663	2.33377	0.0196077	0.290058	11.0051	9.31191	7.09418	9.90333	7.21352	9.45829	10.8706	9.30473	10.6212	11.2517	9.05491	8.90847	9.87796	9.78793	10.3124
SURF6P1	0	NA	NA	NA	NA	NA	-0.630303	-0.630303	-0.630303	-0.630303	-0.630303	-0.630303	-0.630303	-0.630303	-0.630303	-0.630303	-0.630303	-0.630303	-0.630303	-0.630303	-0.630303
DOCK9-AS1	0.0548448	0.257495	3.83957	0.0670634	0.946531	NA	-0.630303	-0.630303	-0.630303	-0.630303	-0.630303	-0.630303	-0.630303	-0.630303	-0.630303	-0.630303	-0.630303	-0.630303	-0.630303	0.921772	-0.630303
RIIAD1	0	NA	NA	NA	NA	NA	-0.630303	-0.630303	-0.630303	-0.630303	-0.630303	-0.630303	-0.630303	-0.630303	-0.630303	-0.630303	-0.630303	-0.630303	-0.630303	-0.630303	-0.630303
MSTRG.16472.3	815.428	-1.44302	0.610222	-2.36475	0.0180423	0.277939	6.47256	10.9777	10.555	9.78184	10.4326	8.68649	8.34524	9.2773	9.53046	8.60647	7.31537	10.4844	8.88486	9.77309	9.89495
RNU6-816P	0	NA	NA	NA	NA	NA	-0.630303	-0.630303	-0.630303	-0.630303	-0.630303	-0.630303	-0.630303	-0.630303	-0.630303	-0.630303	-0.630303	-0.630303	-0.630303	-0.630303	-0.630303
RP1-308E4.1	0.95076	0.725454	1.31294	0.552543	0.580577	NA	-0.630303	0.86199	-0.630303	0.929441	-0.630303	1.82528	0.907119	-0.630303	-0.630303	2.34906	1.57452	1.1208	0.906001	0.921772	1.12958
MSTRG.26659.21	0	0	0	0	1	NA	-0.630303	-0.630303	-0.630303	-0.630303	-0.630303	-0.630303	-0.630303	-0.630303	-0.630303	-0.630303	-0.630303	-0.630303	-0.630303	5.09536	-0.630303
MSTRG.26659.20	34.1396	1.04444	0.595584	1.75364	0.079493	0.490884	5.69132	4.79209	4.90148	4.75789	4.69871	4.81409	5.87024	4.57091	5.58963	6.1006	5.16921	-0.630303	5.55887	4.91034	4.77377
CTHRC1P1	0	NA	NA	NA	NA	NA	-0.630303	-0.630303	-0.630303	-0.630303	-0.630303	-0.630303	-0.630303	-0.630303	-0.630303	-0.630303	-0.630303	-0.630303	-0.630303	-0.630303	-0.630303
MSTRG.7797.1	2.74755	2.37754	1.63488	1.45425	0.145876	NA	2.70758	0.86199	1.13947	-0.630303	4.06179	0.893103	2.94185	-0.630303	0.987679	3.17238	-0.630303	-0.630303	0.906001	0.921772	1.12958
RP11-152P23.2	1.05524	-0.00360591	1.45812	-0.00247299	0.998027	NA	1.93933	-0.630303	1.75229	-0.630303	-0.630303	1.82528	-0.630303	-0.630303	0.987679	1.91504	-0.630303	1.1208	2.14259	0.921772	-0.630303
RP11-170M17.1	0	NA	NA	NA	NA	NA	-0.630303	-0.630303	-0.630303	-0.630303	-0.630303	-0.630303	-0.630303	-0.630303	-0.630303	-0.630303	-0.630303	-0.630303	-0.630303	-0.630303	-0.630303
MSTRG.23739.1	8.47182	-0.894755	0.494557	-1.8092	0.0704193	0.470517	3.39706	2.86304	3.85476	3.86483	2.88927	2.75682	3.44932	3.56581	2.51756	2.67956	2.74612	4.50869	1.8437	3.47594	2.47601
RP11-125F14.2	0.121761	0.49794	3.83957	0.129686	0.896815	NA	-0.630303	-0.630303	-0.630303	-0.630303	-0.630303	-0.630303	-0.630303	-0.630303	-0.630303	-0.630303	1.57452	-0.630303	-0.630303	-0.630303	-0.630303
GOLGA8T	3.00885	-0.364154	0.648939	-0.561153	0.574693	NA	1.93933	1.40296	2.49039	1.87706	2.09802	2.36745	2.1443	1.93708	0.987679	1.27149	1.97283	2.72278	1.45904	1.47908	3.14589
OR5R1	0	NA	NA	NA	NA	NA	-0.630303	-0.630303	-0.630303	-0.630303	-0.630303	-0.630303	-0.630303	-0.630303	-0.630303	-0.630303	-0.630303	-0.630303	-0.630303	-0.630303	-0.630303
GOLGA8Q	20.8321	1.23894	0.449382	2.75699	0.00583368	0.158841	4.21005	3.13678	3.32963	4.09323	4.06179	5.07306	5.3775	3.71901	4.2013	5.07265	5.09403	3.92917	4.30556	4.07879	5.0823
GOLGA8S	12.4886	1.31701	0.514311	2.56072	0.0104456	0.216118	3.72187	2.70347	1.75229	2.63564	4.37994	3.79693	4.62309	2.70499	3.88603	4.27794	4.21882	3.4495	3.90116	3.76569	4.22154
GOLGA8R	36.2886	1.44044	0.527763	2.72933	0.00634625	0.167014	4.49119	3.89295	3.48001	4.66631	5.22077	5.90043	6.35517	3.85742	4.67882	6.1006	5.85558	4.57528	5.02922	4.78672	5.90599
GOLGA8M	14.492	1.05271	0.683753	1.53961	0.123656	0.569248	3.20207	3.25617	1.75229	2.42557	3.9699	4.39353	5.13434	1.93708	3.88603	4.07093	4.21882	3.82342	4.11753	3.57917	5.29694
GOLGA8O	35.1456	1.31109	0.534459	2.45312	0.0141624	0.250864	5.1056	3.81753	3.16157	4.71283	5.37184	5.53303	6.26734	3.56581	4.62709	5.54242	5.96509	4.86865	5.34703	4.33577	5.95736
GOLGA8N	125.208	1.42719	0.480273	2.97162	0.00296234	0.108966	6.63536	5.20047	5.69769	5.87444	6.34942	7.84761	7.99953	6.01781	7.5467	7.59199	7.79033	6.23703	7.17482	6.59571	6.64631
GOLGA8H	2.6191	0.572224	0.746951	0.766079	0.443629	NA	1.93933	1.78069	1.13947	1.48881	2.41393	2.12285	2.5988	1.93708	0.987679	1.91504	0.99726	1.72911	2.14259	1.47908	2.73607
GOLGA8K	7.94521	1.41506	0.696857	2.03064	0.0422919	0.394182	2.37565	2.31725	1.75229	2.17832	3.52915	3.52651	4.47401	1.93708	3.59385	2.94721	4.41705	2.46322	2.93992	2.62301	3.31369
GOLGA8J	2.44937	0.767422	0.80882	0.948816	0.342714	NA	1.29135	1.40296	1.13947	1.48881	1.68716	2.36745	2.38993	1.93708	0.987679	1.91504	0.99726	1.72911	2.59695	1.47908	2.73607
RP11-726G23.8	0	NA	NA	NA	NA	NA	-0.630303	-0.630303	-0.630303	-0.630303	-0.630303	-0.630303	-0.630303	-0.630303	-0.630303	-0.630303	-0.630303	-0.630303	-0.630303	-0.630303	-0.630303
GOLGA8G	1.3977	-0.699875	0.821508	-0.85194	0.394248	NA	1.93933	0.86199	1.75229	0.929441	1.08712	0.893103	1.46047	1.28951	-0.630303	1.27149	0.99726	2.14445	1.45904	1.47908	1.12958
GOLGA8F	2.41869	-1.55084	1.04939	-1.47785	0.139448	NA	2.70758	-0.630303	2.75102	-0.630303	1.68716	0.893103	0.907119	2.37319	0.987679	-0.630303	2.53256	3.4495	0.906001	0.921772	1.12958
GOLGA8A	198.821	2.32207	0.6003	3.86818	0.000109652	0.0104514	7.03604	5.31439	4.47121	5.211	6.77241	8.90428	7.6577	6.98851	8.12369	8.0802	8.09018	6.39275	8.53041	7.84028	8.44713
COX6CP16	0.14184	0.49794	3.83957	0.129686	0.896815	NA	-0.630303	-0.630303	-0.630303	-0.630303	-0.630303	-0.630303	-0.630303	1.28951	-0.630303	-0.630303	-0.630303	-0.630303	0.906001	-0.630303	-0.630303
GOLGA8B	72.9905	0.609832	0.454694	1.34119	0.179858	0.637249	6.53578	5.01069	5.56982	4.96423	5.57236	6.29809	6.22134	5.30931	6.24985	7.15416	6.8046	6.29741	6.44904	6.97168	5.58521
CT45A9	0	NA	NA	NA	NA	NA	-0.630303	-0.630303	-0.630303	-0.630303	-0.630303	-0.630303	-0.630303	-0.630303	-0.630303	-0.630303	-0.630303	-0.630303	-0.630303	-0.630303	-0.630303
CT45A8	0	NA	NA	NA	NA	NA	-0.630303	-0.630303	-0.630303	-0.630303	-0.630303	-0.630303	-0.630303	-0.630303	-0.630303	-0.630303	-0.630303	-0.630303	-0.630303	-0.630303	-0.630303
EPHB1	24.2611	-1.6657	0.612046	-2.72153	0.00649802	0.168908	4.40344	5.65435	5.97513	4.35039	5.13885	2.12285	2.78068	3.98367	3.88603	3.17238	3.37628	5.6945	5.09863	5.19596	3.14589
MSTRG.3718.1	7.25514	-1.19383	1.14529	-1.04238	0.297235	0.748621	2.37565	1.78069	4.54112	1.48881	4.37994	0.893103	-0.630303	4.64912	1.56245	3.17238	2.28066	4.02766	2.38814	1.86616	-0.630303
MSTRG.4374.5	368.409	-2.08823	2.09616	-0.996218	0.319144	0.766422	4.98992	9.22174	10.2597	9.52277	9.24136	1.44264	-0.630303	2.70499	-0.630303	1.27149	-0.630303	10.0064	1.8437	10.3216	4.4541
MSTRG.4374.4	354.894	2.91963	1.46374	1.99463	0.0460828	0.407025	10.4391	7.08423	3.32963	5.52949	6.52086	4.59572	2.78068	3.85742	10.6278	3.53798	10.1127	4.81456	3.82115	5.51435	9.70704
PTPMT1	676.968	0.330013	0.175268	1.88291	0.0597132	0.447352	9.62378	9.15068	8.87329	9.13389	9.23645	9.58089	9.56589	9.00376	9.4694	9.61126	9.60442	9.34734	9.85434	9.42673	9.25476
CT45A2	0	NA	NA	NA	NA	NA	-0.630303	-0.630303	-0.630303	-0.630303	-0.630303	-0.630303	-0.630303	-0.630303	-0.630303	-0.630303	-0.630303	-0.630303	-0.630303	-0.630303	-0.630303
MSTRG.4374.1	2.43588	-1.39735	1.49753	-0.933108	0.350764	NA	-0.630303	2.86304	-0.630303	2.98039	1.68716	10.3923	2.38993	1.93708	-0.630303	-0.630303	-0.630303	3.29951	-0.630303	2.62301	-0.630303
MSTRG.5392.3	170.424	0.189585	0.380199	0.498646	0.618029	0.918891	7.2894	6.51007	7.71672	6.64744	7.87556	6.82582	7.72518	7.29844	7.89697	7.98017	7.44199	7.344	7.76085	6.08581	7.55604
CT45A7	0	NA	NA	NA	NA	NA	-0.630303	-0.630303	-0.630303	-0.630303	-0.630303	-0.630303	-0.630303	-0.630303	-0.630303	-0.630303	-0.630303	-0.630303	-0.630303	-0.630303	-0.630303
MSTRG.4374.2	4.6329	-2.51691	2.11146	-1.19202	0.233252	0.692642	-0.630303	4.38575	-0.630303	-0.630303	-0.630303	4.49817	0.907119	-0.630303	-0.630303	-0.630303	1.97283	4.50869	10.2689	-0.630303	1.12958
FTCDNL1	14.3202	0.539461	0.396043	1.36213	0.173157	0.629506	4.65212	3.89295	3.61609	3.37845	4.14816	4.15825	3.82324	3.39426	4.57345	3.95506	3.81221	2.94202	4.62091	3.57917	3.72392
VMO1	14.9474	2.22438	1.13804	1.95458	0.0506329	0.421067	5.89796	2.31725	1.75229	2.42557	-0.630303	4.85406	4.47401	-0.630303	4.12872	5.37241	4.53549	2.72278	4.04896	2.62301	2.1565
RP11-310H4.3	0	NA	NA	NA	NA	NA	-0.630303	-0.630303	-0.630303	-0.630303	-0.630303	-0.630303	-0.630303	-0.630303	-0.630303	-0.630303	-0.630303	-0.630303	-0.630303	-0.630303	-0.630303
GTF3AP2	0	NA	NA	NA	NA	NA	-0.630303	-0.630303	-0.630303	-0.630303	-0.630303	-0.630303	-0.630303	-0.630303	-0.630303	-0.630303	-0.630303	-0.630303	-0.630303	-0.630303	-0.630303
RP11-347D21.1	0	NA	NA	NA	NA	NA	-0.630303	-0.630303	-0.630303	-0.630303	-0.630303	-0.630303	-0.630303	-0.630303	-0.630303	-0.630303	-0.630303	-0.630303	-0.630303	-0.630303	-0.630303
GTF3AP1	0	NA	NA	NA	NA	NA	-0.630303	-0.630303	-0.630303	-0.630303	-0.630303	-0.630303	-0.630303	-0.630303	-0.630303	-0.630303	-0.630303	-0.630303	-0.630303	-0.630303	-0.630303
LRRC53	0	NA	NA	NA	NA	NA	-0.630303	-0.630303	-0.630303	-0.630303	-0.630303	-0.630303	-0.630303	-0.630303	-0.630303	-0.630303	-0.630303	-0.630303	-0.630303	-0.630303	-0.630303
GTF3AP5	0.0608803	0.257495	3.83957	0.0670634	0.946531	NA	-0.630303	-0.630303	-0.630303	-0.630303	-0.630303	-0.630303	-0.630303	-0.630303	-0.630303	-0.630303	0.99726	-0.630303	-0.630303	-0.630303	-0.630303
ATP5C1	864.837	-0.107062	0.212492	-0.503841	0.614373	0.917842	9.2712	10.17	9.76766	9.80617	9.33397	9.62196	10.02	9.36097	10.0529	9.71048	10.0294	9.51563	10.0477	9.49576	9.76224
RP4-806M20.4	3.21023	2.49875	1.49147	1.67536	0.0938645	NA	-0.630303	-0.630303	1.75229	1.48881	1.68716	2.75682	2.78068	2.37319	-0.630303	1.91504	3.71501	-0.630303	3.55027	-0.630303	1.74001
RP11-298A10.1	23.722	-0.205395	0.700143	-0.293361	0.769246	0.95862	4.72632	5.92926	3.48001	5.76837	2.41393	4.39353	4.30771	3.56581	4.05228	3.95506	3.4983	3.4495	4.41853	5.63869	5.25649
MTCO3P18	0	NA	NA	NA	NA	NA	-0.630303	-0.630303	-0.630303	-0.630303	-0.630303	-0.630303	-0.630303	-0.630303	-0.630303	-0.630303	-0.630303	-0.630303	-0.630303	-0.630303	-0.630303
MIR639	0.990565	0.0130358	1.02089	0.0127691	0.989812	NA	1.29135	0.86199	1.13947	0.929441	1.08712	0.893103	0.907119	1.28951	0.987679	1.27149	0.99726	1.1208	0.906001	0.921772	1.12958
MSTRG.2218.1	59.7275	0.245794	0.345754	0.710894	0.47715	0.860838	6.02091	6.17523	5.35386	5.58054	5.09608	5.9928	6.03887	5.35668	6.38047	5.89619	6.21612	5.53645	6.76939	6.20323	5.25649
MSTRG.26794.8	266.688	-4.74898	3.6073	-1.31649	0.188009	0.646704	6.816	11.7152	-0.630303	10.7787	-0.630303	-0.630303	-0.630303	-0.630303	-0.630303	-0.630303	8.5778	6.9391	-0.630303	-0.630303	-0.630303
MIR634	0.0548448	0.257495	3.83957	0.0670634	0.946531	NA	-0.630303	-0.630303	-0.630303	-0.630303	-0.630303	-0.630303	-0.630303	-0.630303	-0.630303	-0.630303	-0.630303	-0.630303	-0.630303	0.921772	-0.630303
RP11-42I10.3	0	NA	NA	NA	NA	NA	-0.630303	-0.630303	-0.630303	-0.630303	-0.630303	-0.630303	-0.630303	-0.630303	-0.630303	-0.630303	-0.630303	-0.630303	-0.630303	-0.630303	-0.630303
MIR636	0.990565	0.0130358	1.02089	0.0127691	0.989812	NA	1.29135	0.86199	1.13947	0.929441	1.08712	0.893103	0.907119	1.28951	0.987679	1.27149	0.99726	1.1208	0.906001	0.921772	1.12958
MTCO3P17	0	NA	NA	NA	NA	NA	-0.630303	-0.630303	-0.630303	-0.630303	-0.630303	-0.630303	-0.630303	-0.630303	-0.630303	-0.630303	-0.630303	-0.630303	-0.630303	-0.630303	-0.630303
RNU6-143P	0	NA	NA	NA	NA	NA	-0.630303	-0.630303	-0.630303	-0.630303	-0.630303	-0.630303	-0.630303	-0.630303	-0.630303	-0.630303	-0.630303	-0.630303	-0.630303	-0.630303	-0.630303
MIR633	0	NA	NA	NA	NA	NA	-0.630303	-0.630303	-0.630303	-0.630303	-0.630303	-0.630303	-0.630303	-0.630303	-0.630303	-0.630303	-0.630303	-0.630303	-0.630303	-0.630303	-0.630303
MIR632	0.990565	0.0130358	1.02089	0.0127691	0.989812	NA	1.29135	0.86199	1.13947	0.929441	1.08712	0.893103	0.907119	1.28951	0.987679	1.27149	0.99726	1.1208	0.906001	0.921772	1.12958
MSTRG.26913.1	0.548731	1.94833	3.8271	0.509088	0.61069	NA	-0.630303	-0.630303	-0.630303	-0.630303	3.24474	6.56203	-0.630303	-0.630303	-0.630303	6.78217	-0.630303	-0.630303	-0.630303	-0.630303	-0.630303
NPC2	1276.1	0.514288	0.398892	1.28929	0.197296	0.659195	10.4892	9.69764	9.98218	9.58345	9.52338	11.0131	10.5407	10.7779	10.2038	10.9876	10.3653	9.98511	11.0916	9.29689	9.47782
NPC1	735.953	-0.596296	0.332131	-1.79537	0.0725953	0.475243	9.96929	9.46311	10.1255	8.68394	10.0526	9.89158	9.31161	8.71216	8.88483	9.50471	9.1391	10.2397	9.0318	8.89224	9.61608
GATA3-AS1	1.02184	-4.83095	3.67255	-1.31542	0.188369	NA	-0.630303	-0.630303	3.74038	-0.630303	-0.630303	-0.630303	-0.630303	-0.630303	-0.630303	-0.630303	-0.630303	2.14445	-0.630303	-0.630303	-0.630303
MSTRG.7607.2	53.8002	-0.338383	1.20836	-0.280035	0.779451	0.960288	6.88237	-0.630303	6.89516	4.02105	3.9699	5.13924	6.86437	4.79386	6.93162	-0.630303	4.47749	6.27757	6.12243	6.20323	3.31369
MSTRG.16511.9	16.7096	5.91394	2.07518	2.84985	0.00437403	0.13643	-0.630303	0.86199	-0.630303	-0.630303	6.3311	0.893103	5.88998	1.28951	2.2663	6.62069	1.97283	-0.630303	1.45904	2.16665	1.74001
LINC00326	0	NA	NA	NA	NA	NA	-0.630303	-0.630303	-0.630303	-0.630303	-0.630303	-0.630303	-0.630303	-0.630303	-0.630303	-0.630303	-0.630303	-0.630303	-0.630303	-0.630303	-0.630303
LINC00327	22.7839	0.182582	0.489778	0.372785	0.709308	0.944317	4.98992	4.33262	4.3203	4.75789	5.26005	4.39353	4.36531	5.44698	3.2265	4.83141	4.21882	4.63893	3.82115	2.96718	5.12786
MSTRG.24213.1	1.25744	3.15732	3.80846	0.829029	0.407088	NA	-0.630303	-0.630303	-0.630303	-0.630303	-0.630303	-0.630303	-0.630303	-0.630303	3.59385	-0.630303	-0.630303	-0.630303	3.21601	-0.630303	-0.630303
MSTRG.16511.6	152.301	-0.749616	0.301411	-2.48702	0.0128818	0.238029	7.71063	8.26966	7.45243	7.65015	7.4096	6.84577	6.86437	7.01826	6.42656	6.79904	7.16741	7.60513	6.83185	6.35595	7.19866
RP4-660H19.1	0	NA	NA	NA	NA	NA	-0.630303	-0.630303	-0.630303	-0.630303	-0.630303	-0.630303	-0.630303	-0.630303	-0.630303	-0.630303	-0.630303	-0.630303	-0.630303	-0.630303	-0.630303
OR11H12	0.0536331	0.257495	3.83957	0.0670634	0.946531	NA	-0.630303	-0.630303	-0.630303	-0.630303	-0.630303	-0.630303	-0.630303	-0.630303	-0.630303	-0.630303	-0.630303	-0.630303	0.906001	-0.630303	-0.630303
MTCYBP12	0	NA	NA	NA	NA	NA	-0.630303	-0.630303	-0.630303	-0.630303	-0.630303	-0.630303	-0.630303	-0.630303	-0.630303	-0.630303	-0.630303	-0.630303	-0.630303	-0.630303	-0.630303
C3orf58	386.916	0.245307	0.350044	0.70079	0.483434	0.864078	9.2681	8.55679	8.17236	9.0817	7.60524	8.61273	8.83973	7.71659	8.42928	8.90813	8.09018	8.44888	8.11076	9.22533	8.72418
MSTRG.51.1	17.4739	-1.88454	1.7574	-1.07235	NA	NA	1.93933	-0.630303	-0.630303	-0.630303	1.08712	3.79693	-0.630303	5.61222	5.22251	1.27149	2.74612	6.98877	1.8437	2.16665	4.65428
MTCYBP11	0	NA	NA	NA	NA	NA	-0.630303	-0.630303	-0.630303	-0.630303	-0.630303	-0.630303	-0.630303	-0.630303	-0.630303	-0.630303	-0.630303	-0.630303	-0.630303	-0.630303	-0.630303
MSTRG.51.7	78.9741	-0.608344	0.56259	-1.08133	0.279552	0.734507	6.51501	7.30007	6.31131	7.3961	6.00105	6.51297	4.57509	4.72331	7.167	5.37241	5.96509	6.54992	5.09863	5.56538	9.43995
MTCYBP17	0	NA	NA	NA	NA	NA	-0.630303	-0.630303	-0.630303	-0.630303	-0.630303	-0.630303	-0.630303	-0.630303	-0.630303	-0.630303	-0.630303	-0.630303	-0.630303	-0.630303	-0.630303
MSTRG.51.5	35.481	-0.0497399	1.07617	-0.0462196	NA	NA	3.56864	4.09801	3.16157	3.37845	3.52915	2.57555	7.55016	3.56581	4.82369	6.73032	4.59125	6.44706	2.59695	3.47594	9.7873
RAB3GAP1	1339.65	-0.344007	0.577559	-0.595621	0.551428	0.893277	10.6359	11.4334	9.95845	11.6042	10.3023	9.64349	9.63624	10.0038	8.89306	9.19303	9.06479	10.0813	9.58189	10.9855	11.1616
MSTRG.13049.1	242.117	-0.356454	0.486574	-0.732579	0.463815	0.854741	7.96148	6.76171	8.31378	6.72887	8.58894	7.6405	8.11724	8.48595	8.17859	8.02389	7.78437	8.83908	6.62398	7.8506	6.4981
IGBP1P1	26.7717	0.330862	0.369563	0.895281	0.370637	0.800366	5.04892	4.09801	4.79108	4.8852	5.09608	5.40439	5.45906	4.79386	4.45976	5.17965	4.53549	4.69988	3.97696	3.85059	4.77377
MTCYBP18	2.46672	1.4833	0.979607	1.51418	0.129979	NA	2.37565	-0.630303	2.17007	1.48881	1.08712	1.44264	2.1443	1.93708	2.51756	2.94721	1.57452	-0.630303	2.14259	1.86616	1.12958
C3orf52	87.5272	-1.55397	0.831693	-1.86844	0.0617002	0.452506	4.72632	6.49807	7.86708	6.21854	7.8944	5.00369	4.66954	7.45894	4.72874	3.36682	5.92228	7.8798	4.36315	4.33577	5.95736
C3orf56	0	NA	NA	NA	NA	NA	-0.630303	-0.630303	-0.630303	-0.630303	-0.630303	-0.630303	-0.630303	-0.630303	-0.630303	-0.630303	-0.630303	-0.630303	-0.630303	-0.630303	-0.630303
XX-FW83563B9.5	10.8225	0.207299	0.517	0.400964	0.688446	0.93861	4.79687	3.36636	3.74038	2.81847	3.07806	2.57555	4.42069	3.71901	3.48155	2.94721	3.98887	3.13193	3.21601	3.11234	3.59978
DAG1	821.317	-0.609762	1.00611	-0.606058	0.544476	0.889961	10.5492	9.89818	10.3956	10.1806	6.50461	9.70622	10.589	9.17864	3.3597	9.21206	4.64494	10.1096	10.2679	10.2108	7.50517
MSTRG.8114.1	2.86914	-1.27385	0.825063	-1.54394	0.122602	NA	-0.630303	3.00648	1.75229	2.63564	1.68716	2.36745	2.38993	-0.630303	2.2663	1.91504	2.28066	3.13193	-0.630303	1.47908	-0.630303
CTD-2587H24.1	0	NA	NA	NA	NA	NA	-0.630303	-0.630303	-0.630303	-0.630303	-0.630303	-0.630303	-0.630303	-0.630303	-0.630303	-0.630303	-0.630303	-0.630303	-0.630303	-0.630303	-0.630303
GS1-114I9.3	0.237295	0.738386	3.83957	0.192309	0.8475	NA	-0.630303	-0.630303	-0.630303	-0.630303	-0.630303	-0.630303	-0.630303	1.93708	-0.630303	-0.630303	0.99726	-0.630303	-0.630303	-0.630303	-0.630303
MSTRG.19826.26	35.7935	-0.00934559	1.1809	-0.00791393	0.993686	0.999082	1.93933	2.31725	-0.630303	4.96423	2.6715	3.06186	6.18983	6.44774	4.62709	6.01651	6.54722	6.72132	3.44728	3.24409	4.93627
RP11-597M12.1	0	NA	NA	NA	NA	NA	-0.630303	-0.630303	-0.630303	-0.630303	-0.630303	-0.630303	-0.630303	-0.630303	-0.630303	-0.630303	-0.630303	-0.630303	-0.630303	-0.630303	-0.630303
ETHE1	297.049	0.0591497	0.273531	0.216245	0.828797	0.971074	7.98432	8.1861	8.06383	8.32475	8.44303	7.98887	8.66746	7.9429	8.37155	8.11431	7.94803	8.26457	8.64501	7.08092	8.60442
CTD-3233P19.7	0	NA	NA	NA	NA	NA	-0.630303	-0.630303	-0.630303	-0.630303	-0.630303	-0.630303	-0.630303	-0.630303	-0.630303	-0.630303	-0.630303	-0.630303	-0.630303	-0.630303	-0.630303
MSTRG.27807.5	33.8265	0.0810727	0.485984	0.166822	0.86751	0.978879	5.31237	4.90553	5.18953	3.77986	6.11252	5.32131	5.26104	4.98689	5.64266	4.45889	5.30874	5.11229	4.99321	5.37827	2.95569
RP11-187C18.3	22.401	-0.0779086	0.488066	-0.159627	0.873175	0.979637	5.04892	5.63255	3.61609	5.39337	4.91105	4.15825	4.57509	3.85742	4.12872	4.69373	4.35396	3.4495	3.73641	4.21301	4.65428
RP11-187C18.4	0.39337	1.43106	3.33025	0.429715	0.667403	NA	-0.630303	-0.630303	-0.630303	-0.630303	-0.630303	-0.630303	-0.630303	1.93708	-0.630303	-0.630303	-0.630303	-0.630303	1.45904	1.47908	-0.630303
RP11-187C18.5	0	NA	NA	NA	NA	NA	-0.630303	-0.630303	-0.630303	-0.630303	-0.630303	-0.630303	-0.630303	-0.630303	-0.630303	-0.630303	-0.630303	-0.630303	-0.630303	-0.630303	-0.630303
MSTRG.27478.12	138.874	-0.712949	3.01718	-0.236297	0.813202	0.968832	8.82484	-0.630303	8.61442	-0.630303	7.81093	9.21732	6.93257	6.46944	-0.630303	-0.630303	-0.630303	7.75618	-0.630303	-0.630303	-0.630303
MSTRG.27478.13	172.83	0.391468	0.395783	0.989098	0.322615	0.768536	7.72878	6.91401	7.42498	7.30799	7.05511	7.02269	6.3409	8.55863	7.64093	7.90422	7.2734	6.97651	7.39077	6.55841	7.94123
RP11-370B11.3	1.57761	-0.839398	1.11782	-0.750925	0.452698	NA	2.70758	0.86199	2.17007	-0.630303	1.68716	0.893103	1.46047	1.28951	-0.630303	-0.630303	2.28066	2.14445	-0.630303	1.47908	-0.630303
HTR5A-AS1	0	NA	NA	NA	NA	NA	-0.630303	-0.630303	-0.630303	-0.630303	-0.630303	-0.630303	-0.630303	-0.630303	-0.630303	-0.630303	-0.630303	-0.630303	-0.630303	-0.630303	-0.630303
MSTRG.7095.12	21.5491	-1.77179	3.40347	-0.520582	0.602658	0.913265	6.74644	6.44904	6.00015	-0.630303	-0.630303	5.7391	-0.630303	-0.630303	4.12872	-0.630303	-0.630303	-0.630303	-0.630303	-0.630303	-0.630303
MSTRG.20752.1	4.40793	1.17174	0.771721	1.51835	0.128926	0.575808	2.70758	1.78069	-0.630303	2.17832	3.24474	1.82528	1.46047	2.37319	3.79508	1.91504	2.53256	2.46322	2.14259	3.11234	2.47601
RNU6-621P	0	NA	NA	NA	NA	NA	-0.630303	-0.630303	-0.630303	-0.630303	-0.630303	-0.630303	-0.630303	-0.630303	-0.630303	-0.630303	-0.630303	-0.630303	-0.630303	-0.630303	-0.630303
MSTRG.7095.15	3.16061	3.47551	3.80004	0.914597	0.360403	NA	-0.630303	-0.630303	1.13947	7.08755	-0.630303	-0.630303	7.18511	5.57265	-0.630303	-0.630303	-0.630303	-0.630303	-0.630303	-0.630303	-0.630303
RER1	903.43	0.509853	0.503126	1.01337	0.310883	0.7599	10.1636	8.58826	10.024	8.95688	11.2682	10.2489	9.66516	10.6375	9.45464	9.67206	9.12737	9.23349	9.11788	8.91209	9.44446
RP11-349A22.3	0	NA	NA	NA	NA	NA	-0.630303	-0.630303	-0.630303	-0.630303	-0.630303	-0.630303	-0.630303	-0.630303	-0.630303	-0.630303	-0.630303	-0.630303	-0.630303	-0.630303	-0.630303
RP11-349A22.2	0	NA	NA	NA	NA	NA	-0.630303	-0.630303	-0.630303	-0.630303	-0.630303	-0.630303	-0.630303	-0.630303	-0.630303	-0.630303	-0.630303	-0.630303	-0.630303	-0.630303	-0.630303
RP11-757G14.3	0.552191	1.98683	2.04556	0.971289	0.331404	NA	-0.630303	-0.630303	-0.630303	-0.630303	1.08712	-0.630303	-0.630303	-0.630303	-0.630303	-0.630303	1.57452	-0.630303	1.45904	1.47908	1.74001
AC069277.2	0	NA	NA	NA	NA	NA	-0.630303	-0.630303	-0.630303	-0.630303	-0.630303	-0.630303	-0.630303	-0.630303	-0.630303	-0.630303	-0.630303	-0.630303	-0.630303	-0.630303	-0.630303
KDM1A	456.918	-0.0444568	0.256832	-0.173097	0.862575	0.97798	9.14171	8.87946	8.72735	9.36615	8.74239	8.94184	8.8945	8.54847	9.06801	8.90813	8.29701	9.00516	7.81855	8.92435	8.73525
KDM1B	75.9471	-1.16928	1.60321	-0.729342	0.465793	0.855717	6.78164	7.60433	6.18607	6.80595	5.74837	-0.630303	4.95849	7.40365	6.67586	-0.630303	-0.630303	7.19327	6.9303	-0.630303	5.29694
MSTRG.13661.1	5.0843	0.485365	0.959857	0.505664	0.613093	0.917699	2.37565	-0.630303	2.75102	2.42557	-0.630303	4.22077	1.84529	1.93708	2.2663	2.94721	2.93165	2.94202	3.73641	2.41335	1.12958
RP11-301N24.3	0	NA	NA	NA	NA	NA	-0.630303	-0.630303	-0.630303	-0.630303	-0.630303	-0.630303	-0.630303	-0.630303	-0.630303	-0.630303	-0.630303	-0.630303	-0.630303	-0.630303	-0.630303
RP11-1E11.1	3.587	-0.155113	0.584974	-0.265162	0.790885	0.963258	2.70758	2.31725	2.17007	0.929441	2.88927	1.82528	1.84529	2.70499	2.51756	1.91504	1.57452	2.46322	2.14259	1.86616	2.73607
RP11-455J20.3	2.79202	0.393779	1.02516	0.384117	0.700892	NA	1.93933	1.78069	2.49039	-0.630303	-0.630303	2.12285	0.907119	1.93708	3.3597	2.94721	2.28066	-0.630303	1.45904	2.41335	1.12958
CTC-510F12.4	0	NA	NA	NA	NA	NA	-0.630303	-0.630303	-0.630303	-0.630303	-0.630303	-0.630303	-0.630303	-0.630303	-0.630303	-0.630303	-0.630303	-0.630303	-0.630303	-0.630303	-0.630303
CD93	109.129	-6.34378	1.33316	-4.75845	1.95085e-06	0.000266613	-0.630303	4.7522	10.3814	3.48982	4.69871	2.36745	1.84529	3.39426	3.0796	-0.630303	3.61074	7.66746	-0.630303	3.24409	-0.630303
CKS1B	154.078	-0.354752	0.388355	-0.913473	0.360994	0.795446	6.91444	8.34195	6.89516	8.13293	7.26268	7.13234	6.97939	7.2616	7.2717	6.86464	6.83953	6.90069	7.73385	6.21925	6.90365
MSTRG.12546.16	72.9677	0.513296	1.68912	0.303884	0.761216	0.956839	-0.630303	5.01069	6.58375	5.1447	5.50857	-0.630303	8.04865	5.9266	8.11434	6.78217	-0.630303	5.28131	-0.630303	6.49403	5.85273
RP1-20N18.10	0	NA	NA	NA	NA	NA	-0.630303	-0.630303	-0.630303	-0.630303	-0.630303	-0.630303	-0.630303	-0.630303	-0.630303	-0.630303	-0.630303	-0.630303	-0.630303	-0.630303	-0.630303
OR1S2	0	NA	NA	NA	NA	NA	-0.630303	-0.630303	-0.630303	-0.630303	-0.630303	-0.630303	-0.630303	-0.630303	-0.630303	-0.630303	-0.630303	-0.630303	-0.630303	-0.630303	-0.630303
MIR2355	0.322743	-1.25904	2.4072	-0.52303	0.600954	NA	-0.630303	-0.630303	1.13947	-0.630303	-0.630303	1.44264	-0.630303	-0.630303	-0.630303	-0.630303	-0.630303	1.1208	-0.630303	-0.630303	1.12958
MSTRG.12546.10	31.611	0.986577	0.401903	2.45476	0.0140977	0.250632	4.10265	4.5806	2.97105	5.67751	4.95958	5.13924	4.57509	5.10256	5.114	5.01602	5.68679	4.63893	5.45684	5.75316	4.77377
RP11-85B7.4	0	NA	NA	NA	NA	NA	-0.630303	-0.630303	-0.630303	-0.630303	-0.630303	-0.630303	-0.630303	-0.630303	-0.630303	-0.630303	-0.630303	-0.630303	-0.630303	-0.630303	-0.630303
RP11-85B7.5	0.479362	0.645884	3.56984	0.180928	0.856424	NA	-0.630303	-0.630303	-0.630303	-0.630303	-0.630303	-0.630303	-0.630303	-0.630303	2.51756	-0.630303	-0.630303	1.1208	1.45904	-0.630303	-0.630303
MSTRG.30776.1	5.65639	-0.384946	3.62459	-0.106204	NA	NA	-0.630303	-0.630303	4.47121	-0.630303	-0.630303	-0.630303	-0.630303	4.30703	-0.630303	-0.630303	-0.630303	-0.630303	4.91839	4.14747	-0.630303
HIST1H3H	7.07408	0.104852	0.560674	0.187011	0.851652	0.97556	4.40344	3.13678	3.16157	2.81847	2.09802	2.36745	3.0866	2.70499	1.95937	3.36682	3.71501	2.46322	2.93992	2.80552	2.73607
RP11-85B7.2	0	NA	NA	NA	NA	NA	-0.630303	-0.630303	-0.630303	-0.630303	-0.630303	-0.630303	-0.630303	-0.630303	-0.630303	-0.630303	-0.630303	-0.630303	-0.630303	-0.630303	-0.630303
MSTRG.12546.19	1.68973	-2.79884	2.4532	-1.1409	0.253913	NA	1.29135	-0.630303	1.13947	-0.630303	-0.630303	6.74314	-0.630303	-0.630303	-0.630303	1.27149	-0.630303	4.02766	-0.630303	2.96718	-0.630303
RNU6-28P	0	NA	NA	NA	NA	NA	-0.630303	-0.630303	-0.630303	-0.630303	-0.630303	-0.630303	-0.630303	-0.630303	-0.630303	-0.630303	-0.630303	-0.630303	-0.630303	-0.630303	-0.630303
MSTRG.32443.7	5.01294	0.334175	0.766492	0.43598	0.662851	0.931204	1.93933	0.86199	2.97105	0.929441	2.6715	3.19293	2.38993	2.70499	1.56245	3.82903	3.09574	2.72278	3.44728	1.47908	2.1565
FCER1G	10.9332	0.408482	0.693789	0.58877	0.556016	0.895107	4.10265	2.07499	4.23847	2.81847	3.07806	3.62242	2.1443	5.20964	3.48155	4.27794	2.93165	2.72278	3.82115	3.11234	2.47601
BTG4	0	NA	NA	NA	NA	NA	-0.630303	-0.630303	-0.630303	-0.630303	-0.630303	-0.630303	-0.630303	-0.630303	-0.630303	-0.630303	-0.630303	-0.630303	-0.630303	-0.630303	-0.630303
BTG3	571.878	-0.170499	0.163024	-1.04585	0.295629	0.747365	9.42104	8.96697	9.31584	8.72422	9.27769	9.19998	9.01848	9.31075	9.16181	9.22148	9.12737	9.55119	9.03401	9.13322	8.72788
RN7SL818P	0.0548448	0.257495	3.83957	0.0670634	0.946531	NA	-0.630303	-0.630303	-0.630303	-0.630303	-0.630303	-0.630303	-0.630303	-0.630303	-0.630303	-0.630303	-0.630303	-0.630303	-0.630303	0.921772	-0.630303
SOSTDC1	0.364293	1.21143	3.83929	0.315534	0.752356	NA	-0.630303	-0.630303	-0.630303	-0.630303	-0.630303	1.44264	-0.630303	-0.630303	-0.630303	2.34906	-0.630303	-0.630303	-0.630303	-0.630303	-0.630303
NMD3P1	13.8707	-0.857596	0.821872	-1.04347	0.296733	0.747946	2.70758	4.09801	5.00403	4.96423	5.26005	3.71232	2.1443	3.39426	2.9158	3.69087	-0.630303	4.28817	2.38814	3.24409	4.13485
DENND5B-AS1	1.37724	1.11425	1.57747	0.706355	0.479968	NA	2.37565	-0.630303	1.13947	1.48881	-0.630303	-0.630303	0.907119	-0.630303	-0.630303	2.94721	2.28066	1.1208	-0.630303	6.49403	6.48065
AC020550.7	0.144076	-0.704276	3.83957	-0.183426	0.854464	NA	-0.630303	-0.630303	-0.630303	-0.630303	-0.630303	-0.630303	-0.630303	-0.630303	-0.630303	-0.630303	-0.630303	1.1208	-0.630303	-0.630303	1.12958
SRD5A3	341.922	-0.238502	0.364569	-0.654202	0.512982	0.878646	8.33175	8.7412	8.59813	8.93988	7.96738	7.55825	7.57476	8.16532	8.63953	7.46028	8.27165	8.4796	8.76459	9.28743	8.23977
SRD5A2	0	NA	NA	NA	NA	NA	-0.630303	-0.630303	-0.630303	-0.630303	-0.630303	-0.630303	-0.630303	-0.630303	-0.630303	-0.630303	-0.630303	-0.630303	-0.630303	-0.630303	-0.630303
SRD5A1	421.762	-0.248215	0.252996	-0.981102	0.326542	0.770949	8.43485	9.22356	8.75701	9.14028	8.9427	8.46899	8.40476	8.37534	8.47019	8.05934	8.77414	8.71914	8.41953	8.71435	9.3322
AC009963.4	0.714176	-0.902078	1.25081	-0.721194	0.47079	NA	-0.630303	1.78069	-0.630303	1.48881	1.08712	0.893103	-0.630303	-0.630303	-0.630303	-0.630303	0.99726	1.1208	0.906001	-0.630303	1.74001
AC009963.3	0.852776	-0.0882545	1.13306	-0.0778905	0.937915	NA	-0.630303	1.40296	1.13947	-0.630303	-0.630303	1.44264	0.907119	1.28951	0.987679	1.27149	1.57452	-0.630303	0.906001	1.47908	-0.630303
ZFP14	46.7177	0.863723	0.582655	1.48239	0.138236	0.588183	4.9284	5.61042	3.61609	6.01094	3.76637	6.46217	6.28236	3.56581	5.92545	5.7649	5.87816	4.75836	5.40298	6.34138	5.58521
ARMT1	570.72	-0.0945733	0.464911	-0.203422	0.838805	0.97299	9.5919	10.0028	9.24958	9.96345	9.24381	8.80841	8.78807	9.28344	7.85826	8.5823	8.90357	7.42742	8.60384	9.54901	9.34672
RP11-770G2.5	0	NA	NA	NA	NA	NA	-0.630303	-0.630303	-0.630303	-0.630303	-0.630303	-0.630303	-0.630303	-0.630303	-0.630303	-0.630303	-0.630303	-0.630303	-0.630303	-0.630303	-0.630303
EIF1AX-AS1	0.100679	-1.55372	3.82214	-0.406505	0.684372	NA	-0.630303	1.40296	-0.630303	-0.630303	-0.630303	-0.630303	-0.630303	-0.630303	-0.630303	-0.630303	-0.630303	-0.630303	-0.630303	-0.630303	-0.630303
MSTRG.21480.12	11.5175	1.16127	1.0317	1.1256	0.260336	0.718563	2.70758	3.56415	1.75229	2.63564	2.09802	4.09288	3.33833	6.18456	2.73064	-0.630303	3.09574	2.46322	4.47185	3.24409	2.47601
RP11-6O2.4	1.8624	1.01109	1.2966	0.779806	0.435505	NA	1.29135	-0.630303	2.17007	2.17832	-0.630303	2.12285	-0.630303	2.37319	2.2663	-0.630303	1.97283	-0.630303	2.14259	2.16665	-0.630303
GGA1	254.318	-0.0538194	0.215863	-0.249322	0.803111	0.967415	8.2271	8.30798	7.64715	8.45353	7.64286	7.85747	7.41365	7.96599	8.12369	8.18662	7.79627	8.08212	7.73385	8.21652	7.90898
RP11-644A7.2	0.822455	0.235997	1.88805	0.124995	0.900527	NA	1.93933	-0.630303	1.75229	-0.630303	-0.630303	1.82528	1.46047	-0.630303	-0.630303	1.91504	0.99726	-0.630303	-0.630303	-0.630303	-0.630303
GGA3	223.904	-0.169513	0.473363	-0.358103	0.720266	0.947358	7.67363	8.28371	7.79743	8.15835	6.59951	8.24318	7.73066	7.42602	8.0273	7.87268	8.03599	7.69016	6.0542	6.55841	8.79647
GGA2	514.465	0.196443	0.188133	1.04417	0.296407	0.747743	9.25563	9.24167	8.67005	9.14453	8.52187	9.14871	9.12016	9.01487	8.76739	9.2152	9.02234	8.53498	8.7322	9.28743	9.14551
MSTRG.22130.5	755.125	-0.8994	1.24377	-0.723123	0.469604	0.857386	9.44594	10.3494	9.16361	7.43822	3.65266	10.3658	10.3265	10.6742	3.2265	3.36682	10.0078	10.7549	9.83921	9.31564	4.0426
RP11-461F16.3	0	NA	NA	NA	NA	NA	-0.630303	-0.630303	-0.630303	-0.630303	-0.630303	-0.630303	-0.630303	-0.630303	-0.630303	-0.630303	-0.630303	-0.630303	-0.630303	-0.630303	-0.630303
MSTRG.633.10	0.0716345	-0.944722	3.83957	-0.246049	0.805645	NA	-0.630303	-0.630303	-0.630303	-0.630303	-0.630303	-0.630303	-0.630303	-0.630303	-0.630303	-0.630303	-0.630303	1.1208	-0.630303	-0.630303	-0.630303
MSTRG.22130.9	19.4399	-24.9982	3.65539	-6.83872	NA	NA	-0.630303	-0.630303	8.19421	10.4851	-0.630303	-0.630303	-0.630303	-0.630303	-0.630303	-0.630303	-0.630303	-0.630303	-0.630303	-0.630303	-0.630303
MSTRG.13675.1	2.23808	1.2495	1.76234	0.709	0.478325	NA	1.93933	-0.630303	2.17007	-0.630303	1.08712	2.36745	3.73849	1.93708	-0.630303	2.34906	-0.630303	-0.630303	2.38814	-0.630303	-0.630303
MSTRG.15911.9	89.6743	-0.0620846	0.602268	-0.103085	0.917896	0.988605	5.96074	7.20729	6.40795	6.79519	4.37994	7.5277	6.93257	4.92537	6.4416	5.65795	5.46608	5.63334	7.44507	6.03241	7.01692
FHOD1	329.201	0.23341	0.669147	0.348817	0.727227	0.948477	6.67334	9.02667	7.70155	8.61217	8.75275	7.08277	8.63858	8.44819	7.91863	7.30355	9.59593	7.12827	7.93695	9.62764	6.12398
FHOD3	382.355	-0.0528166	0.397873	-0.132747	0.894393	0.983684	9.10397	8.58543	8.7085	7.67384	7.8944	8.92083	8.32726	9.0798	8.06663	9.21834	7.90471	8.57618	8.30309	7.55487	9.28523
MSTRG.29031.10	23.4124	-0.680487	0.83033	-0.819538	0.41248	0.827184	4.9284	3.65367	5.46588	3.86483	6.53694	3.19293	2.5988	5.04588	3.3597	2.34906	2.74612	5.56948	4.04896	4.74305	3.83818
RP11-20G13.1	0	NA	NA	NA	NA	NA	-0.630303	-0.630303	-0.630303	-0.630303	-0.630303	-0.630303	-0.630303	-0.630303	-0.630303	-0.630303	-0.630303	-0.630303	-0.630303	-0.630303	-0.630303
MSTRG.12255.1	8.35982	-1.35692	3.11647	-0.435402	0.66327	0.93143	-0.630303	-0.630303	4.84734	-0.630303	-0.630303	-0.630303	5.13434	3.71901	4.99667	-0.630303	-0.630303	4.50869	-0.630303	-0.630303	-0.630303
RP11-20G13.3	0	NA	NA	NA	NA	NA	-0.630303	-0.630303	-0.630303	-0.630303	-0.630303	-0.630303	-0.630303	-0.630303	-0.630303	-0.630303	-0.630303	-0.630303	-0.630303	-0.630303	-0.630303
RP11-20G13.4	0.176802	0.49794	3.83957	0.129686	0.896815	NA	1.93933	-0.630303	-0.630303	-0.630303	-0.630303	-0.630303	-0.630303	-0.630303	-0.630303	-0.630303	-0.630303	-0.630303	-0.630303	-0.630303	-0.630303
C4orf3	3084.79	-0.636121	0.221995	-2.86548	0.00416378	0.13353	11.5402	12.4725	11.6289	11.9457	11.371	11.4935	11.645	11.4408	10.932	11.4302	11.2594	12.0012	10.969	11.2417	11.6941
GJC1	415.299	-1.09454	0.361921	-3.02424	0.00249256	0.0983781	8.39563	9.70026	9.48489	9.00672	9.14502	7.82768	7.52514	8.62298	8.16052	7.73915	8.64516	9.2841	7.74471	8.98182	7.8693
MSTRG.21716.13	241.716	-0.264284	0.370949	-0.712456	0.476183	0.860527	7.85808	8.37842	7.28948	8.55909	7.77749	7.73979	7.58085	8.44272	7.2203	7.08705	7.08247	8.45772	7.54789	8.52758	7.94123
MSTRG.9346.37	1.17239	3.0492	3.10627	0.981627	0.326284	NA	5.26339	-0.630303	-0.630303	-0.630303	3.87173	1.44264	-0.630303	-0.630303	-0.630303	-0.630303	1.57452	-0.630303	0.906001	-0.630303	-0.630303
RP11-118M9.3	1.48187	0.54216	1.25126	0.433292	0.664802	NA	1.93933	2.07499	-0.630303	0.929441	1.68716	0.893103	1.46047	-0.630303	0.987679	-0.630303	-0.630303	-0.630303	1.45904	2.96718	1.74001
MSTRG.21716.10	61.194	-0.00256608	0.513582	-0.00499643	0.996013	0.999567	7.05055	6.44904	5.66677	5.27439	5.74837	5.37722	5.19908	6.82976	5.29056	5.23031	4.59125	5.60176	5.65415	6.08581	6.83665
MSTRG.9026.1	21.2889	0.815539	0.669654	1.21785	0.22328	0.685292	4.21005	2.70347	4.54112	3.37845	3.52915	3.06186	5.70177	3.85742	5.25693	5.01602	4.84165	3.82342	4.57292	5.59023	2.95569
MSTRG.16591.1	2.51942	3.17593	1.48838	2.13381	0.032858	NA	1.93933	0.86199	-0.630303	1.48881	-0.630303	2.75682	2.1443	-0.630303	3.69799	2.34906	2.53256	-0.630303	0.906001	0.921772	1.74001
PSMB9	159.66	-0.843985	0.462944	-1.82308	0.0682909	0.468086	6.07866	8.94724	7.34912	6.84822	7.49436	7.81256	7.09444	6.87924	6.79776	7.5725	7.57921	6.46472	7.2066	6.29679	6.75191
PSMB8	429.026	0.294162	0.246019	1.19569	0.231817	0.691385	8.5259	8.74374	8.57334	8.40834	8.5459	8.86082	9.44934	8.55356	8.66858	9.06982	9.1851	8.14918	9.01843	8.44143	8.43811
STAMBPL1	501.561	2.01012	0.633226	3.17441	0.00150142	0.071868	9.88075	6.83987	5.27403	8.2636	6.97478	9.84278	9.80688	8.42061	9.11802	10.0698	7.59293	8.18158	9.06034	9.20134	9.27767
PSMB6	908.36	-0.182104	0.166514	-1.09362	0.27412	0.730061	9.87465	10.3783	9.69865	10.0621	9.73499	9.5957	9.48709	9.82173	9.84659	9.62315	10.0129	9.73159	9.94072	9.8119	9.55487
PSMB5	2000.45	-0.00288582	0.253344	-0.0113909	0.990912	0.998747	10.9569	10.8288	11.1886	11.0758	11.1731	10.8584	11.1395	10.2447	10.5213	10.9475	11.2839	10.8629	10.7634	10.4493	11.6238
C14orf119	716.702	-0.150725	0.21468	-0.702092	0.482622	0.863632	9.42661	9.93203	9.30835	9.79676	9.58652	9.15072	8.93068	9.49927	9.50563	9.43894	9.52439	9.505	8.92839	9.44558	9.91295
PSMB3	1324	0.113589	0.199539	0.569258	0.569181	0.899844	10.3304	10.5059	10.2675	10.1733	10.0216	10.2517	10.4245	10.0038	10.8617	10.3487	10.7815	10.0288	10.711	10.2783	10.2325
PSMB2	1306.97	-0.499239	0.216015	-2.31113	0.0208254	0.29699	10.5568	10.8932	10.791	10.4166	10.6697	9.81648	9.79907	10.5473	10.1861	9.7348	10.079	10.4994	9.9872	10.3664	10.3198
PSMB1	1952.71	0.0504773	0.110408	0.457188	0.647536	0.926557	11.0005	10.8926	10.9686	10.7188	10.759	10.9637	11.0447	10.7471	11.1434	10.8905	11.1384	10.8104	11.1117	10.7929	10.9014
MSTRG.13535.1	248.438	0.0806266	1.17747	0.0684744	0.945408	0.992765	-0.630303	8.02815	7.94001	8.16254	7.79764	7.43196	7.93449	7.75244	7.75368	9.61126	-0.630303	7.7125	7.99724	8.22844	8.37341
RP11-17M16.2	9.14132	1.37312	0.694529	1.97706	0.0480354	0.41447	3.72187	2.52358	2.75102	4.22754	3.39399	3.06186	3.21801	1.28951	4.12872	2.34906	2.93165	1.72911	4.66736	4.00668	2.47601
LMBR1L	258.047	0.410357	0.261129	1.57147	0.116073	0.55786	7.95378	7.9554	7.67848	8.04935	7.10987	8.51644	8.49453	7.56355	8.20967	8.05934	8.35851	7.35351	8.25071	7.88112	8.10391
RP11-425A6.5	8.70195	0.759087	0.531425	1.4284	0.153177	0.60739	3.72187	2.07499	2.17007	3.94506	3.24474	2.75682	3.33833	2.97352	2.73064	3.69087	3.37628	3.58526	3.55027	2.41335	4.22154
MSTRG.31745.7	272.995	0.564613	0.76678	0.736343	0.461522	0.853639	2.9762	8.30109	7.99082	8.29449	8.72144	7.22666	7.38612	7.81311	8.56595	8.60167	8.83599	4.69988	8.62163	8.12595	8.38752
MSTRG.15716.10	190.07	0.903087	0.611748	1.47624	0.139879	0.590652	6.53578	6.30491	7.37804	7.96543	6.70287	7.0139	6.49062	7.87134	8.15597	8.91975	4.97336	6.56637	7.82879	8.10023	8.35437
MSTRG.15716.11	49.7438	1.39008	3.21239	0.432724	0.665215	0.931877	-0.630303	6.04928	-0.630303	-0.630303	5.82893	-0.630303	8.51374	-0.630303	3.59385	-0.630303	7.13027	-0.630303	6.82163	-0.630303	-0.630303
MSTRG.15716.16	16.2249	6.83662	2.25292	3.03457	0.00240881	0.0961712	-0.630303	-0.630303	-0.630303	-0.630303	-0.630303	3.71232	4.05108	4.57091	2.73064	7.2057	3.09574	-0.630303	4.99321	2.41335	-0.630303
GS1-21A4.1	0	NA	NA	NA	NA	NA	-0.630303	-0.630303	-0.630303	-0.630303	-0.630303	-0.630303	-0.630303	-0.630303	-0.630303	-0.630303	-0.630303	-0.630303	-0.630303	-0.630303	-0.630303
RP11-181C21.4	252.894	-0.790166	0.643642	-1.22765	0.219579	0.681267	7.72878	9.29813	7.70915	9.28577	8.37759	7.29355	6.72845	7.90358	6.34891	6.62069	6.26833	8.27462	6.77999	7.3001	8.87203
ACKR1	0.0882073	0.257495	3.83957	0.0670634	0.946531	NA	-0.630303	-0.630303	-0.630303	-0.630303	-0.630303	-0.630303	-0.630303	1.28951	-0.630303	-0.630303	-0.630303	-0.630303	-0.630303	-0.630303	-0.630303
MSTRG.3528.1	59.6702	0.645635	0.734705	0.878768	0.379527	0.807046	6.26434	2.52358	6.40795	6.1526	5.80257	6.85564	4.66954	6.49082	6.16177	6.65817	5.20538	5.19927	4.95629	2.96718	6.69252
SNORD115-14	0	NA	NA	NA	NA	NA	-0.630303	-0.630303	-0.630303	-0.630303	-0.630303	-0.630303	-0.630303	-0.630303	-0.630303	-0.630303	-0.630303	-0.630303	-0.630303	-0.630303	-0.630303
ITM2BP1	0.834555	2.55246	1.85541	1.37569	0.168919	NA	-0.630303	-0.630303	-0.630303	-0.630303	-0.630303	1.82528	1.84529	1.28951	-0.630303	1.91504	-0.630303	-0.630303	-0.630303	1.47908	1.74001
TRAV23DV6	0	NA	NA	NA	NA	NA	-0.630303	-0.630303	-0.630303	-0.630303	-0.630303	-0.630303	-0.630303	-0.630303	-0.630303	-0.630303	-0.630303	-0.630303	-0.630303	-0.630303	-0.630303
MSTRG.2476.3	2.21487	-3.902	2.77319	-1.40704	NA	NA	-0.630303	4.79209	-0.630303	5.6054	-0.630303	-0.630303	1.84529	-0.630303	-0.630303	-0.630303	-0.630303	-0.630303	-0.630303	2.16665	1.12958
TDGF1	0.0536331	0.257495	3.83957	0.0670634	0.946531	NA	-0.630303	-0.630303	-0.630303	-0.630303	-0.630303	-0.630303	-0.630303	-0.630303	-0.630303	-0.630303	-0.630303	-0.630303	0.906001	-0.630303	-0.630303
RP11-753A21.2	0.172656	0.49794	3.83957	0.129686	0.896815	NA	-0.630303	-0.630303	-0.630303	-0.630303	-0.630303	-0.630303	-0.630303	-0.630303	-0.630303	1.91504	-0.630303	-0.630303	-0.630303	-0.630303	-0.630303
RP11-1055B8.8	0	NA	NA	NA	NA	NA	-0.630303	-0.630303	-0.630303	-0.630303	-0.630303	-0.630303	-0.630303	-0.630303	-0.630303	-0.630303	-0.630303	-0.630303	-0.630303	-0.630303	-0.630303
ACKR3	543.976	-0.28342	1.05686	-0.268171	0.788568	0.962513	9.92864	-0.630303	9.57089	7.57034	8.90294	8.22044	8.79594	8.56368	9.01118	10.1476	6.475	10.162	10.2103	7.64657	8.58005
SNORD115-16	0	NA	NA	NA	NA	NA	-0.630303	-0.630303	-0.630303	-0.630303	-0.630303	-0.630303	-0.630303	-0.630303	-0.630303	-0.630303	-0.630303	-0.630303	-0.630303	-0.630303	-0.630303
HNRNPA1P26	8.92456	-0.245627	0.537679	-0.456828	0.647795	0.926557	1.93933	4.48647	2.49039	3.68954	3.07806	2.57555	3.33833	3.39426	3.48155	3.36682	2.74612	2.46322	3.90116	3.11234	3.94402
AC106801.1	0.733479	2.44406	1.75257	1.39456	0.16315	NA	-0.630303	-0.630303	-0.630303	1.48881	1.08712	1.44264	1.84529	-0.630303	1.95937	-0.630303	-0.630303	-0.630303	1.45904	-0.630303	-0.630303
SETP5	0.375257	1.45433	2.55895	0.568329	0.569811	NA	-0.630303	-0.630303	-0.630303	-0.630303	-0.630303	0.893103	-0.630303	-0.630303	-0.630303	1.27149	1.97283	-0.630303	0.906001	-0.630303	-0.630303
SETP4	2.03594	-0.463282	0.791563	-0.585276	0.558362	NA	2.37565	2.07499	2.17007	0.929441	2.09802	0.893103	-0.630303	2.37319	1.56245	1.91504	0.99726	1.1208	0.906001	2.16665	1.12958
SETP7	0	NA	NA	NA	NA	NA	-0.630303	-0.630303	-0.630303	-0.630303	-0.630303	-0.630303	-0.630303	-0.630303	-0.630303	-0.630303	-0.630303	-0.630303	-0.630303	-0.630303	-0.630303
SETP6	1.06445	1.83085	2.05593	0.890518	0.373188	NA	1.93933	-0.630303	1.13947	-0.630303	-0.630303	-0.630303	-0.630303	-0.630303	1.56245	2.34906	-0.630303	-0.630303	1.8437	2.41335	-0.630303
SETP1	0	NA	NA	NA	NA	NA	-0.630303	-0.630303	-0.630303	-0.630303	-0.630303	-0.630303	-0.630303	-0.630303	-0.630303	-0.630303	-0.630303	-0.630303	-0.630303	-0.630303	-0.630303
RP11-586D19.2	0	NA	NA	NA	NA	NA	-0.630303	-0.630303	-0.630303	-0.630303	-0.630303	-0.630303	-0.630303	-0.630303	-0.630303	-0.630303	-0.630303	-0.630303	-0.630303	-0.630303	-0.630303
MSTRG.4766.32	2.95597	-0.64625	0.733935	-0.880527	0.378574	NA	12.3121	1.40296	2.97105	1.87706	2.09802	-0.630303	-0.630303	1.93708	1.56245	2.94721	1.97283	2.46322	2.14259	1.86616	2.47601
SETP2	0.282254	0.0170713	2.47074	0.00690939	0.994487	NA	-0.630303	0.86199	-0.630303	-0.630303	1.08712	-0.630303	-0.630303	-0.630303	-0.630303	-0.630303	-0.630303	-0.630303	0.906001	1.47908	-0.630303
RP11-486G15.1	8.00105	-0.798084	0.42338	-1.88503	0.0594261	0.44633	3.20207	3.65367	4.05938	3.48982	2.88927	1.44264	3.55233	2.70499	2.73064	3.17238	2.93165	3.4495	2.38814	3.47594	3.31369
SNORD115-10	0	NA	NA	NA	NA	NA	-0.630303	-0.630303	-0.630303	-0.630303	-0.630303	-0.630303	-0.630303	-0.630303	-0.630303	-0.630303	-0.630303	-0.630303	-0.630303	-0.630303	-0.630303
AC000124.1	0	NA	NA	NA	NA	NA	-0.630303	-0.630303	-0.630303	-0.630303	-0.630303	-0.630303	-0.630303	-0.630303	-0.630303	-0.630303	-0.630303	-0.630303	-0.630303	-0.630303	-0.630303
RP11-486G15.2	15.2788	1.13108	0.656069	1.72402	0.0847042	0.502404	3.72187	3.9646	2.75102	4.02105	3.07806	4.73067	4.75817	3.39426	3.48155	4.27794	5.76156	2.14445	3.33631	3.47594	3.72392
MSTRG.21609.1	7.28138	0.781437	0.609211	1.2827	0.199596	0.660761	1.93933	2.70347	2.97105	1.87706	2.88927	3.79693	3.90327	2.37319	3.69799	3.36682	3.4983	1.72911	3.73641	3.11234	2.1565
RN7SL45P	0	NA	NA	NA	NA	NA	-0.630303	-0.630303	-0.630303	-0.630303	-0.630303	-0.630303	-0.630303	-0.630303	-0.630303	-0.630303	-0.630303	-0.630303	-0.630303	-0.630303	-0.630303
MSTRG.24801.1	6.65601	1.68565	0.847125	1.98985	0.0466078	0.408615	2.9762	2.31725	2.17007	0.929441	2.6715	4.33822	4.11966	2.70499	3.69799	2.34906	3.4983	-0.630303	2.14259	2.96718	2.47601
LTN1	558.323	-0.167528	0.286973	-0.583776	0.559371	0.895604	9.18179	9.73007	8.91992	10.0384	9.11321	8.88754	8.78544	8.87144	8.87932	8.9465	8.81859	8.98082	8.67087	8.89723	9.42178
RP11-328C8.5	0.864025	0.384088	1.63566	0.234822	0.814347	NA	-0.630303	-0.630303	-0.630303	-0.630303	1.08712	0.893103	1.46047	2.37319	1.56245	-0.630303	-0.630303	1.72911	1.45904	-0.630303	-0.630303
RP11-328C8.4	2.9291	4.36203	2.41418	1.80684	0.070788	NA	-0.630303	-0.630303	-0.630303	-0.630303	-0.630303	2.75682	0.907119	-0.630303	2.2663	4.69373	2.53256	-0.630303	2.59695	-0.630303	-0.630303
C9orf147	0.503392	1.84482	3.48501	0.52936	0.596556	NA	-0.630303	-0.630303	-0.630303	-0.630303	2.41393	-0.630303	-0.630303	-0.630303	-0.630303	-0.630303	1.57452	-0.630303	1.45904	-0.630303	-0.630303
TRIML2	20.5825	0.0319941	1.23954	0.0258113	0.979408	0.997045	3.20207	1.78069	4.3203	3.94506	6.83875	2.36745	3.55233	5.68824	3.0796	-0.630303	3.37628	5.35893	4.91839	1.47908	1.12958
MSTRG.2565.1	2.03489	1.13159	1.60639	0.704427	0.481167	NA	-0.630303	-0.630303	-0.630303	-0.630303	-0.630303	2.12285	1.46047	-0.630303	1.56245	3.36682	1.97283	2.14445	2.77878	2.16665	-0.630303
C9orf142	129.733	0.703327	0.313967	2.24013	0.0250823	0.321403	6.05007	6.43651	6.51598	6.45572	6.68855	7.06586	7.38612	6.94269	7.28843	7.53269	7.49408	6.41108	7.82879	7.18246	6.98014
RP11-328C8.2	26.045	0.271465	0.555426	0.488752	0.625017	0.92024	3.98658	5.34151	3.61609	5.83294	4.69871	4.09288	4.62309	3.85742	3.59385	5.7649	5.30874	4.11984	4.30556	4.2757	5.29694
NACC2	1208.91	-0.0518775	0.320946	-0.161639	0.87159	0.979637	10.4664	10.1141	10.2854	10.9887	10.6045	9.76895	9.80428	10.0974	9.37658	9.76517	10.2149	10.4303	9.55899	10.462	10.6993
VPS13D	850.239	0.119849	0.269807	0.444201	0.656897	0.929485	9.21114	9.94756	9.28818	9.95743	9.68718	10.2081	10.0099	9.5937	9.11333	9.98757	9.26222	9.59995	9.49449	9.64108	10.3259
MSTRG.15941.1	1.80015	1.12357	1.11579	1.00697	0.313947	NA	-0.630303	0.86199	-0.630303	1.48881	1.68716	1.82528	0.907119	-0.630303	3.2265	1.27149	1.57452	1.72911	1.8437	1.86616	1.12958
NACC1	1171.44	-0.393761	0.266288	-1.4787	0.139221	0.589562	10.3583	10.2914	10.64	10.4985	10.5911	9.55082	9.56282	10.2942	9.90744	9.56515	9.98849	10.5499	9.71904	10.0114	10.6169
VPS13A	606.281	1.11408	0.722338	1.54233	0.122994	0.568538	8.25868	8.64379	7.54884	7.975	8.08138	8.58925	8.44868	7.98871	7.81849	11.0293	9.55624	8.48394	10.8274	8.6567	10.0523
SH3KBP1	1050.91	-0.513904	0.417825	-1.22995	0.218716	0.681267	10.655	10.4533	10.7052	10.9167	10.2678	9.36805	9.02072	9.93916	8.89306	9.24322	10.1019	10.0755	9.13242	9.78524	10.0612
VPS13C	691.262	-0.25351	0.315274	-0.804092	0.421344	0.83245	8.9882	10.301	9.32081	10.1702	9.27049	9.42552	9.34774	8.80471	9.0534	9.38688	9.15306	8.91491	9.10107	9.49247	9.81541
VPS13B	642.744	-0.14543	0.397657	-0.365717	0.714577	0.945703	9.18179	10.17	8.98088	10.2581	8.54192	9.02949	8.84984	8.73474	9.48218	8.97648	9.61117	8.76262	8.53041	9.48089	9.80668
RP11-25O10.2	0.271801	1.21781	3.83924	0.317201	0.751091	NA	-0.630303	-0.630303	-0.630303	-0.630303	-0.630303	-0.630303	-0.630303	-0.630303	-0.630303	-0.630303	-0.630303	-0.630303	1.45904	1.86616	-0.630303
BEX5	2.60784	-0.977298	1.90258	-0.51367	0.607483	NA	-0.630303	2.70347	3.16157	1.87706	-0.630303	-0.630303	1.84529	1.93708	2.73064	-0.630303	-0.630303	-0.630303	-0.630303	3.85059	-0.630303
BEX4	315.567	0.125871	0.431521	0.291692	0.770522	0.958715	8.51024	7.63205	8.25263	7.52546	8.10852	8.87545	7.72518	8.87144	7.28843	9.41725	7.8657	8.58024	8.33938	8.33151	7.43443
BEX3	767.679	-0.207784	0.202816	-1.02449	0.305602	0.754947	10.2541	9.86118	9.76219	9.59746	9.37479	9.44527	9.4708	9.31075	9.46019	9.61365	9.52618	9.61386	9.3293	9.03935	9.74225
SDCBP2P1	0	NA	NA	NA	NA	NA	-0.630303	-0.630303	-0.630303	-0.630303	-0.630303	-0.630303	-0.630303	-0.630303	-0.630303	-0.630303	-0.630303	-0.630303	-0.630303	-0.630303	-0.630303
BEX1	131.113	1.16619	2.03995	0.571677	0.567541	0.899085	9.35538	-0.630303	6.85458	7.35272	-0.630303	6.07961	-0.630303	-0.630303	7.90241	6.32691	8.50713	6.39275	-0.630303	7.43653	5.21488
MIR517A	0	NA	NA	NA	NA	NA	-0.630303	-0.630303	-0.630303	-0.630303	-0.630303	-0.630303	-0.630303	-0.630303	-0.630303	-0.630303	-0.630303	-0.630303	-0.630303	-0.630303	-0.630303
RP11-675P14.1	0	NA	NA	NA	NA	NA	-0.630303	-0.630303	-0.630303	-0.630303	-0.630303	-0.630303	-0.630303	-0.630303	-0.630303	-0.630303	-0.630303	-0.630303	-0.630303	-0.630303	-0.630303
IGHD6-25	0	NA	NA	NA	NA	NA	-0.630303	-0.630303	-0.630303	-0.630303	-0.630303	-0.630303	-0.630303	-0.630303	-0.630303	-0.630303	-0.630303	-0.630303	-0.630303	-0.630303	-0.630303
TMEM160	244.285	0.0837304	0.310257	0.269875	0.787257	0.962271	7.13464	8.21938	7.71672	7.97976	7.66497	7.83768	7.75239	7.85494	7.9662	8.14102	8.76508	7.60513	8.41953	8.0202	7.12195
TMEM163	0.362514	-1.78816	3.74402	-0.477605	0.632932	NA	-0.630303	2.07499	-0.630303	-0.630303	-0.630303	-0.630303	1.84529	-0.630303	-0.630303	-0.630303	-0.630303	-0.630303	-0.630303	-0.630303	-0.630303
MSTRG.13362.14	31.4037	-0.105221	0.314066	-0.335028	0.737604	0.95175	4.79687	4.83091	5.05269	4.75789	5.37184	3.87682	4.75817	5.15709	5.15109	5.27925	5.20538	5.39622	4.57292	5.59023	4.88412
TMEM165	1586.53	-0.448731	0.418336	-1.07266	0.283425	0.737961	11.2312	10.3717	11.0858	11.1303	11.0128	10.5609	10.7663	10.6707	9.34694	10.3952	9.84545	11.3218	9.19119	9.91262	10.7301
TMEM164	186.474	-0.233281	0.21182	-1.10131	0.27076	0.72738	7.40678	8.0974	7.607	7.7201	7.5976	7.32232	7.09444	7.22379	7.58107	7.32701	7.4344	7.40015	7.43168	7.48371	8.1377
MSTRG.13362.10	0.484961	1.81066	2.53534	0.714166	0.475125	NA	-0.630303	-0.630303	-0.630303	1.48881	-0.630303	-0.630303	1.46047	-0.630303	-0.630303	-0.630303	1.57452	-0.630303	-0.630303	-0.630303	1.74001
TMEM169	4.35214	-0.288191	1.16549	-0.24727	0.8047	0.96766	3.39706	3.81753	1.75229	3.37845	2.41393	3.06186	-0.630303	-0.630303	1.95937	-0.630303	1.57452	-0.630303	1.45904	2.80552	3.31369
TMEM168	513.138	-0.0646347	0.18471	-0.349925	0.726395	0.948477	9.18179	9.26133	8.65831	9.11454	9.45734	8.79051	8.90181	9.06563	8.83444	9.04174	9.0697	9.17837	8.49224	8.79939	8.95965
MSTRG.4165.7	181.728	1.15694	1.36692	0.84639	0.397335	0.817515	1.93933	6.54549	1.13947	8.37259	8.38649	7.91997	4.92059	7.34615	1.95937	8.62078	7.69182	7.51478	9.5073	1.47908	4.71526
EVI2B	13.1912	0.829672	0.850085	0.975986	0.329071	0.772899	2.70758	2.31725	4.05938	2.42557	3.07806	4.22077	5.48526	4.92537	3.2265	5.07265	3.09574	2.72278	3.82115	1.47908	2.47601
AC079780.3	81.6885	-1.90083	0.669541	-2.839	0.0045255	0.138432	4.98992	8.84907	6.46298	6.70607	4.95958	6.14548	5.90946	3.71901	5.35554	4.95707	6.31872	5.53645	4.71235	6.57095	6.00696
FOXN1	0.179071	-0.463831	3.83957	-0.120803	0.903847	NA	-0.630303	-0.630303	-0.630303	-0.630303	-0.630303	-0.630303	1.46047	-0.630303	-0.630303	-0.630303	-0.630303	1.1208	-0.630303	-0.630303	-0.630303
ALG1L14P	0.785061	-0.341723	1.16658	-0.292927	0.769578	NA	1.29135	1.40296	1.13947	-0.630303	-0.630303	0.893103	-0.630303	1.28951	-0.630303	1.27149	0.99726	-0.630303	1.45904	0.921772	1.12958
FOXN3	632.223	0.210573	0.632045	0.333161	0.739013	0.952323	10.007	7.87879	9.5435	9.81152	9.30141	7.18811	9.54582	9.89574	9.2153	9.95217	9.45099	9.46608	8.69908	9.33965	5.93191
MSTRG.7607.8	0	0	0	0	1	NA	-0.630303	-0.630303	-0.630303	-0.630303	-0.630303	5.84202	-0.630303	-0.630303	-0.630303	-0.630303	-0.630303	-0.630303	-0.630303	6.25077	-0.630303
MSTRG.7936.13	20.392	1.02386	0.706394	1.44942	0.14722	0.599139	5.4056	4.09801	3.16157	3.86483	4.91105	5.71761	2.38993	4.40047	3.3597	2.34906	4.35396	3.4495	3.64636	4.78672	5.51836
MSTRG.7936.10	116.532	-0.311138	1.50535	-0.206688	0.836254	0.972591	-0.630303	7.99863	7.22727	8.04935	3.24474	6.09636	6.18983	-0.630303	6.24985	3.95506	6.38328	3.58526	3.08463	5.54009	9.45343
RP11-96J15.1	0	NA	NA	NA	NA	NA	-0.630303	-0.630303	-0.630303	-0.630303	-0.630303	-0.630303	-0.630303	-0.630303	-0.630303	-0.630303	-0.630303	-0.630303	-0.630303	-0.630303	-0.630303
MSTRG.7936.16	22.9509	-0.0193635	0.61745	-0.0313604	0.974982	0.995671	5.16014	5.07677	2.75102	4.09323	4.80879	5.43105	2.78068	4.79386	3.59385	3.82903	4.64494	5.01971	3.55027	4.21301	5.64909
RP11-484K9.4	0.126013	-0.704276	3.83957	-0.183426	0.854464	NA	-0.630303	-0.630303	1.13947	-0.630303	-0.630303	0.893103	-0.630303	-0.630303	-0.630303	-0.630303	-0.630303	-0.630303	-0.630303	-0.630303	-0.630303
MSTRG.7936.15	16.2972	0.0552122	0.734939	0.0751249	0.940115	0.991721	5.92969	4.5343	3.48001	4.22754	4.06179	3.52651	2.5988	3.56581	2.73064	3.36682	3.09574	4.02766	3.08463	3.36471	5.4119
MSTRG.19730.12	227.417	1.91618	1.00173	1.91288	0.0557637	0.434719	-0.630303	6.87742	5.35386	8.77165	8.12987	6.11292	7.86139	8.73474	9.31667	5.27925	8.58124	5.83693	6.82163	8.84914	7.07621
MSTRG.16584.4	160.917	-0.293085	1.84932	-0.158483	0.874076	0.979637	3.72187	8.64379	7.397	8.4501	-0.630303	5.00369	-0.630303	8.08324	8.21405	-0.630303	4.59125	-0.630303	7.99269	7.50347	8.76799
MSTRG.19730.11	246.836	1.13395	0.541737	2.09318	0.0363335	0.37238	6.63536	7.02691	7.29959	7.53196	7.20348	8.63009	7.06869	6.53266	9.06316	8.22459	8.79801	6.56637	8.97296	8.28661	7.5726
MSTRG.19730.16	10.309	-0.00857173	1.99288	-0.00430118	0.996568	0.999567	-0.630303	5.01069	-0.630303	3.94506	4.14816	-0.630303	3.90327	4.98689	4.05228	-0.630303	4.06968	-0.630303	-0.630303	4.2757	-0.630303
RP11-656E20.5	0	NA	NA	NA	NA	NA	-0.630303	-0.630303	-0.630303	-0.630303	-0.630303	-0.630303	-0.630303	-0.630303	-0.630303	-0.630303	-0.630303	-0.630303	-0.630303	-0.630303	-0.630303
RP5-1189B24.1	0	NA	NA	NA	NA	NA	-0.630303	-0.630303	-0.630303	-0.630303	-0.630303	-0.630303	-0.630303	-0.630303	-0.630303	-0.630303	-0.630303	-0.630303	-0.630303	-0.630303	-0.630303
MEMO1P4	0	NA	NA	NA	NA	NA	-0.630303	-0.630303	-0.630303	-0.630303	-0.630303	-0.630303	-0.630303	-0.630303	-0.630303	-0.630303	-0.630303	-0.630303	-0.630303	-0.630303	-0.630303
MSTRG.30652.13	7.72065	3.29022	1.57488	2.08919	0.0366907	0.373399	1.29135	0.86199	1.13947	0.929441	1.08712	5.10653	0.907119	1.28951	5.07594	1.27149	0.99726	1.1208	0.906001	5.28999	1.12958
MSTRG.30652.10	2.76868	-6.27268	3.66112	-1.71333	NA	NA	-0.630303	5.41996	-0.630303	-0.630303	-0.630303	-0.630303	-0.630303	-0.630303	-0.630303	-0.630303	-0.630303	-0.630303	6.21908	6.03241	-0.630303
MEMO1P1	112.595	-0.64293	0.160731	-4.00004	6.33326e-05	0.00661882	6.36061	7.4817	7.16226	7.02444	7.03261	6.50044	6.54142	6.67022	6.67586	6.35	6.57513	7.28559	6.64733	6.82237	6.76638
ZNRF3-IT1	0	NA	NA	NA	NA	NA	-0.630303	-0.630303	-0.630303	-0.630303	-0.630303	-0.630303	-0.630303	-0.630303	-0.630303	-0.630303	-0.630303	-0.630303	-0.630303	-0.630303	-0.630303
MSTRG.11484.2	91.0262	1.09563	2.89283	0.378739	0.704882	0.943409	7.57675	-0.630303	7.1733	6.4828	-0.630303	8.76455	7.94396	-0.630303	-0.630303	-0.630303	-0.630303	-0.630303	-0.630303	7.50347	6.44511
MEG3_2	1.2292	0.424321	0.99026	0.428494	0.668291	NA	1.29135	0.86199	1.13947	1.48881	1.68716	0.893103	1.46047	1.28951	0.987679	1.27149	1.57452	1.1208	0.906001	0.921772	1.12958
FAHD2A	199.546	0.0925752	0.235436	0.393208	0.694166	0.940183	7.626	7.60433	7.77586	7.3961	7.09908	7.95253	7.78965	7.06178	7.21155	7.74787	7.88812	7.31509	7.90341	8.0959	7.78652
MSTRG.3130.7	13.8952	6.61766	2.41926	2.73541	0.00623027	0.16497	-0.630303	-0.630303	-0.630303	5.03915	1.68716	-0.630303	4.36531	-0.630303	-0.630303	-0.630303	4.35396	-0.630303	3.97696	6.58338	4.83
MSTRG.11484.5	117.359	1.31385	0.575516	2.28291	0.0224355	0.307681	6.69197	5.1087	5.63517	4.75789	6.15481	7.18811	7.46719	6.89537	7.72324	7.84044	6.10566	6.3363	8.20424	6.35595	6.40866
IFFO1	331.515	-0.405844	0.426598	-0.951351	0.341426	0.782718	8.2207	8.72841	8.8251	8.3097	8.10313	7.76096	8.38751	7.32249	7.86385	8.98388	9.47895	8.50543	8.47929	7.11557	7.64488
IGHV4-4	0	NA	NA	NA	NA	NA	-0.630303	-0.630303	-0.630303	-0.630303	-0.630303	-0.630303	-0.630303	-0.630303	-0.630303	-0.630303	-0.630303	-0.630303	-0.630303	-0.630303	-0.630303
TAP2	528.917	-0.342568	0.344392	-0.994704	0.31988	0.766422	8.72439	9.95306	9.14129	9.51131	9.45945	8.62432	8.32363	9.08684	8.77037	8.16726	8.85887	8.4796	9.0229	9.57726	8.82094
IFNA17	0	NA	NA	NA	NA	NA	-0.630303	-0.630303	-0.630303	-0.630303	-0.630303	-0.630303	-0.630303	-0.630303	-0.630303	-0.630303	-0.630303	-0.630303	-0.630303	-0.630303	-0.630303
AC140481.8	0	NA	NA	NA	NA	NA	-0.630303	-0.630303	-0.630303	-0.630303	-0.630303	-0.630303	-0.630303	-0.630303	-0.630303	-0.630303	-0.630303	-0.630303	-0.630303	-0.630303	-0.630303
SNAP91	0	NA	NA	NA	NA	NA	-0.630303	-0.630303	-0.630303	-0.630303	-0.630303	-0.630303	-0.630303	-0.630303	-0.630303	-0.630303	-0.630303	-0.630303	-0.630303	-0.630303	-0.630303
RP11-358B23.7	0.633701	-0.961773	1.67374	-0.574624	0.565546	NA	-0.630303	2.07499	-0.630303	-0.630303	-0.630303	-0.630303	1.46047	1.28951	0.987679	-0.630303	1.57452	-0.630303	-0.630303	0.921772	-0.630303
RP11-358B23.6	1.15085	1.23784	1.7173	0.720807	0.471028	NA	-0.630303	1.40296	-0.630303	-0.630303	1.68716	1.82528	2.38993	-0.630303	1.56245	2.34906	-0.630303	-0.630303	1.45904	-0.630303	-0.630303
RP11-358B23.1	0.335603	-2.54842	3.02725	-0.841827	0.399885	NA	-0.630303	1.40296	1.75229	-0.630303	-0.630303	-0.630303	-0.630303	1.28951	-0.630303	-0.630303	-0.630303	-0.630303	-0.630303	-0.630303	-0.630303
MAPK6PS4	11.9947	-0.38011	0.693005	-0.548495	0.583352	0.905057	3.56864	4.48647	3.48001	5.1447	5.052	2.91751	2.94185	3.39426	2.2663	3.36682	2.53256	3.82342	2.38814	3.11234	3.31369
AC067945.3	5.13776	0.184533	0.584949	0.315468	0.752406	0.955713	3.56864	2.07499	2.49039	2.42557	3.24474	2.57555	2.38993	1.93708	1.56245	2.67956	2.74612	2.94202	1.45904	2.62301	3.46387
AC067945.2	0	NA	NA	NA	NA	NA	-0.630303	-0.630303	-0.630303	-0.630303	-0.630303	-0.630303	-0.630303	-0.630303	-0.630303	-0.630303	-0.630303	-0.630303	-0.630303	-0.630303	-0.630303
RNU2-5P	0.22195	0.978842	3.37233	0.290257	0.77162	NA	-0.630303	-0.630303	-0.630303	-0.630303	-0.630303	-0.630303	1.46047	-0.630303	-0.630303	-0.630303	0.99726	-0.630303	0.906001	-0.630303	-0.630303
RNU1-140P	0	NA	NA	NA	NA	NA	-0.630303	-0.630303	-0.630303	-0.630303	-0.630303	-0.630303	-0.630303	-0.630303	-0.630303	-0.630303	-0.630303	-0.630303	-0.630303	-0.630303	-0.630303
MSTRG.12321.2	43.9081	0.608871	1.16783	0.521371	0.602108	0.913103	4.98992	3.65367	5.50137	3.25768	6.25539	6.83583	7.36512	-0.630303	-0.630303	5.89619	4.74665	5.28131	5.63091	4.50228	4.52396
SLC25A3P2	10.6962	-0.215589	0.321174	-0.671253	0.50206	0.874058	3.39706	3.56415	4.05938	3.25768	3.52915	3.71232	3.44932	3.39426	3.79508	3.17238	3.90326	3.58526	3.33631	3.76569	3.46387
AC067945.4	1.52965	-1.88411	2.27084	-0.829699	0.406709	NA	-0.630303	2.52358	2.97105	-0.630303	-0.630303	-0.630303	2.1443	-0.630303	-0.630303	-0.630303	2.28066	-0.630303	-0.630303	2.62301	-0.630303
RP11-149I2.4	0.701598	0.0213379	2.73401	0.00780462	0.993773	NA	-0.630303	-0.630303	-0.630303	-0.630303	-0.630303	-0.630303	1.84529	-0.630303	-0.630303	-0.630303	1.97283	1.72911	2.14259	-0.630303	-0.630303
RNU6-1154P	0	NA	NA	NA	NA	NA	-0.630303	-0.630303	-0.630303	-0.630303	-0.630303	-0.630303	-0.630303	-0.630303	-0.630303	-0.630303	-0.630303	-0.630303	-0.630303	-0.630303	-0.630303
CTD-2265D6.2	0.315925	-1.5056	3.78243	-0.398053	0.690591	NA	-0.630303	-0.630303	-0.630303	-0.630303	-0.630303	-0.630303	-0.630303	-0.630303	-0.630303	1.91504	-0.630303	1.72911	-0.630303	-0.630303	-0.630303
AC129492.6	0	NA	NA	NA	NA	NA	-0.630303	-0.630303	-0.630303	-0.630303	-0.630303	-0.630303	-0.630303	-0.630303	-0.630303	-0.630303	-0.630303	-0.630303	-0.630303	-0.630303	-0.630303
RP11-34F13.3	0	NA	NA	NA	NA	NA	-0.630303	-0.630303	-0.630303	-0.630303	-0.630303	-0.630303	-0.630303	-0.630303	-0.630303	-0.630303	-0.630303	-0.630303	-0.630303	-0.630303	-0.630303
RPL15P2	486.125	0.249419	0.193611	1.28825	0.197658	0.659534	8.83744	8.72327	9.01197	8.62742	8.7493	9.04683	9.1895	8.70303	9.38049	9.36438	8.96286	8.37609	9.02513	8.70585	8.85858
AC010646.3	0	NA	NA	NA	NA	NA	-0.630303	-0.630303	-0.630303	-0.630303	-0.630303	-0.630303	-0.630303	-0.630303	-0.630303	-0.630303	-0.630303	-0.630303	-0.630303	-0.630303	-0.630303
RPL15P4	0.0882073	0.257495	3.83957	0.0670634	0.946531	NA	-0.630303	-0.630303	-0.630303	-0.630303	-0.630303	-0.630303	-0.630303	1.28951	-0.630303	-0.630303	-0.630303	-0.630303	-0.630303	-0.630303	-0.630303
MSTRG.16341.4	44.7966	-0.682073	0.766072	-0.890352	0.373277	0.802948	4.72632	4.33262	6.11913	5.1447	6.19589	4.96772	5.4052	6.38059	-0.630303	5.65795	5.73706	6.73594	5.58328	4.33577	4.88412
COX6CP15	0.0882073	0.257495	3.83957	0.0670634	0.946531	NA	-0.630303	-0.630303	-0.630303	-0.630303	-0.630303	-0.630303	-0.630303	1.28951	-0.630303	-0.630303	-0.630303	-0.630303	-0.630303	-0.630303	-0.630303
CTD-3093B17.2	0	NA	NA	NA	NA	NA	-0.630303	-0.630303	-0.630303	-0.630303	-0.630303	-0.630303	-0.630303	-0.630303	-0.630303	-0.630303	-0.630303	-0.630303	-0.630303	-0.630303	-0.630303
MSTRG.23425.3	5.31509	-3.14539	3.62327	-0.868108	NA	NA	-0.630303	-0.630303	5.81514	-0.630303	-0.630303	3.87682	3.64843	-0.630303	-0.630303	-0.630303	-0.630303	-0.630303	-0.630303	-0.630303	-0.630303
MSTRG.14103.2	84.5368	-2.12645	3.60756	-0.589444	NA	NA	-0.630303	-0.630303	-0.630303	-0.630303	9.51326	8.95567	8.97986	-0.630303	-0.630303	-0.630303	-0.630303	9.37329	1.45904	-0.630303	-0.630303
MSTRG.4758.1	2.77208	2.46957	1.22271	2.01975	0.0434092	NA	1.93933	1.40296	-0.630303	1.48881	1.68716	1.82528	1.84529	1.93708	2.73064	2.67956	3.37628	-0.630303	1.45904	2.62301	-0.630303
RN7SL849P	0	NA	NA	NA	NA	NA	-0.630303	-0.630303	-0.630303	-0.630303	-0.630303	-0.630303	-0.630303	-0.630303	-0.630303	-0.630303	-0.630303	-0.630303	-0.630303	-0.630303	-0.630303
TREHP1	0	NA	NA	NA	NA	NA	-0.630303	-0.630303	-0.630303	-0.630303	-0.630303	-0.630303	-0.630303	-0.630303	-0.630303	-0.630303	-0.630303	-0.630303	-0.630303	-0.630303	-0.630303
MTCH1	827.877	-0.255767	0.292365	-0.874822	0.381671	0.808401	9.76898	9.85296	9.64216	9.64618	10.159	9.85759	9.13678	10.1721	8.95201	9.54027	9.10122	10.147	9.22261	9.24307	10.1369
MSTRG.19062.16	0.960526	-1.48539	0.977374	-1.51978	0.128566	NA	-0.630303	0.86199	2.49039	0.929441	1.08712	1.44264	-0.630303	-0.630303	0.987679	1.27149	0.99726	1.1208	0.906001	0.921772	7.01692
MACROD2	13.1465	-0.343937	0.507269	-0.678016	0.497762	0.871698	4.30999	3.9646	4.39773	3.86483	4.44959	3.31297	2.94185	3.71901	3.2265	3.95506	2.74612	3.82342	3.55027	2.41335	4.88412
MACROD1	158.756	0.321716	0.40734	0.789797	0.429646	0.836566	5.45005	7.21464	6.76983	7.23022	7.14176	7.58223	8.0919	7.65162	7.28843	7.92742	7.47199	7.16114	7.7229	6.50714	6.90365
VN1R20P	0.546533	0.122607	2.08964	0.0586736	0.953212	NA	-0.630303	1.40296	-0.630303	1.48881	-0.630303	-0.630303	1.84529	-0.630303	1.56245	-0.630303	-0.630303	-0.630303	0.906001	-0.630303	-0.630303
MSTRG.22456.1	38.619	0.704821	0.782516	0.900711	0.367742	0.798527	6.33713	3.89295	5.84307	4.8852	4.95958	2.36745	5.65639	5.61222	6.79776	3.82903	5.13211	3.13193	4.18297	6.18703	4.30331
MSTRG.15976.1	4.54474	-0.0834338	0.702866	-0.118705	0.905509	0.985949	2.37565	0.86199	2.97105	2.17832	1.68716	2.12285	2.78068	1.93708	3.59385	2.34906	2.93165	3.13193	2.77878	2.80552	-0.630303
MSTRG.5134.1	7.61332	-0.328823	0.901891	-0.364593	0.715416	0.94584	2.37565	1.40296	4.15171	3.68954	3.39399	2.12285	1.46047	3.56581	2.2663	-0.630303	3.09574	3.4495	3.73641	4.55376	1.12958
MSTRG.263.3	195.322	0.382587	0.253527	1.50906	0.131285	0.579855	7.18809	7.49987	7.44334	7.2851	7.48611	8.02869	7.95337	7.1315	7.80692	7.78222	7.5584	6.91361	7.81855	8.2904	7.42534
ARL5AP3	0.687978	2.28449	2.70719	0.843862	0.398746	NA	-0.630303	-0.630303	-0.630303	-0.630303	-0.630303	-0.630303	-0.630303	-0.630303	-0.630303	1.91504	2.28066	-0.630303	1.45904	1.86616	-0.630303
RP11-357J22.1	0	NA	NA	NA	NA	NA	-0.630303	-0.630303	-0.630303	-0.630303	-0.630303	-0.630303	-0.630303	-0.630303	-0.630303	-0.630303	-0.630303	-0.630303	-0.630303	-0.630303	-0.630303
PPIL1	361.135	-0.353874	0.346458	-1.02141	0.307062	0.756488	8.29567	8.91375	8.7047	8.62439	8.96663	7.61747	7.76848	8.65648	8.86544	7.10072	8.3383	8.70063	8.47929	8.98651	8.23977
RP11-366L20.4	0	NA	NA	NA	NA	NA	-0.630303	-0.630303	-0.630303	-0.630303	-0.630303	-0.630303	-0.630303	-0.630303	-0.630303	-0.630303	-0.630303	-0.630303	-0.630303	-0.630303	-0.630303
NALT1	9.26601	1.45341	0.811936	1.79005	0.0734452	0.476831	3.39706	2.86304	1.75229	1.48881	1.68716	3.71232	4.05108	1.28951	3.97156	3.95506	3.90326	2.14445	4.91839	2.62301	3.46387
MSTRG.23568.1	294.032	1.16499	1.32479	0.879379	0.379196	0.80668	8.14838	7.89718	-0.630303	10.1806	8.41721	6.25398	9.78464	7.90358	-0.630303	8.24936	5.49559	7.69016	7.77152	7.26965	8.1096
RP11-809N8.4	0.827985	2.54589	2.78742	0.913353	0.361057	NA	-0.630303	-0.630303	-0.630303	-0.630303	-0.630303	1.44264	-0.630303	2.37319	-0.630303	-0.630303	2.28066	-0.630303	2.14259	-0.630303	-0.630303
MSTRG.15116.1	85.4369	-1.7722	1.46517	-1.20955	0.226451	0.687089	6.40643	7.57606	8.62653	6.69453	3.9699	4.39353	3.73849	8.52793	5.74321	4.07093	3.71501	2.94202	3.73641	-0.630303	-0.630303
RNU6-571P	0	NA	NA	NA	NA	NA	-0.630303	-0.630303	-0.630303	-0.630303	-0.630303	-0.630303	-0.630303	-0.630303	-0.630303	-0.630303	-0.630303	-0.630303	-0.630303	-0.630303	-0.630303
ZNF346-IT1	1.59462	3.49188	1.59024	2.19582	0.0281049	NA	-0.630303	-0.630303	-0.630303	1.48881	-0.630303	1.44264	-0.630303	2.97352	1.95937	-0.630303	2.53256	-0.630303	1.8437	2.16665	1.12958
MSTRG.25077.3	0	0	0	0	1	NA	-0.630303	-0.630303	-0.630303	6.56113	-0.630303	-0.630303	-0.630303	-0.630303	-0.630303	-0.630303	-0.630303	-0.630303	-0.630303	-0.630303	-0.630303
ZBTB12BP	5.24695	0.0654167	0.664594	0.0984311	0.92159	0.988973	3.56864	1.78069	2.75102	0.929441	2.09802	2.36745	2.78068	3.19933	1.56245	2.94721	2.53256	3.13193	2.59695	3.67546	1.74001
MSTRG.25347.29	121.76	-1.88181	1.14682	-1.6409	0.100819	0.534209	7.61628	7.43209	8.57334	6.59875	5.72049	5.07306	-0.630303	6.53266	5.41772	5.79886	-0.630303	8.34782	5.94539	6.49403	7.91548
CITF22-49D8.1	0	NA	NA	NA	NA	NA	-0.630303	-0.630303	-0.630303	-0.630303	-0.630303	-0.630303	-0.630303	-0.630303	-0.630303	-0.630303	-0.630303	-0.630303	-0.630303	-0.630303	-0.630303
MSTRG.29095.4	9.14756	-2.01215	1.60295	-1.25528	0.209378	0.671085	-0.630303	5.49436	4.39773	4.92526	-0.630303	2.75682	-0.630303	1.28951	-0.630303	1.27149	3.4983	2.72278	-0.630303	1.86616	4.30331
RP1-15D7.1	0.291352	0.978844	3.26957	0.29938	0.76465	NA	-0.630303	-0.630303	-0.630303	-0.630303	-0.630303	-0.630303	-0.630303	1.93708	0.987679	-0.630303	-0.630303	-0.630303	-0.630303	0.921772	-0.630303
MTCO2P17	0	NA	NA	NA	NA	NA	-0.630303	-0.630303	-0.630303	-0.630303	-0.630303	-0.630303	-0.630303	-0.630303	-0.630303	-0.630303	-0.630303	-0.630303	-0.630303	-0.630303	-0.630303
DNAH11	3.81768	-0.531248	1.05405	-0.504008	0.614256	0.917729	4.10265	-0.630303	3.16157	1.87706	1.68716	1.82528	0.907119	-0.630303	1.56245	-0.630303	2.74612	3.13193	2.14259	1.86616	2.73607
MSTRG.6464.1	8.23409	2.47533	1.02151	2.42322	0.0153837	0.260189	2.37565	2.07499	-0.630303	1.87706	-0.630303	3.79693	3.97907	1.93708	3.97156	3.17238	4.28797	1.72911	4.71235	3.76569	2.47601
USP17L30	0	NA	NA	NA	NA	NA	-0.630303	-0.630303	-0.630303	-0.630303	-0.630303	-0.630303	-0.630303	-0.630303	-0.630303	-0.630303	-0.630303	-0.630303	-0.630303	-0.630303	-0.630303
CTD-2184C24.2	0.543075	1.95455	2.68643	0.727564	0.46688	NA	1.29135	-0.630303	-0.630303	-0.630303	-0.630303	0.893103	-0.630303	-0.630303	-0.630303	-0.630303	1.97283	-0.630303	-0.630303	2.16665	-0.630303
RIMS2	3.20812	-1.15949	1.41208	-0.821117	0.411579	NA	-0.630303	-0.630303	3.32963	1.48881	1.68716	3.19293	-0.630303	-0.630303	2.73064	2.34906	-0.630303	3.29951	-0.630303	2.16665	2.95569
KRR1	136.364	1.68698	0.677561	2.48979	0.0127819	0.237638	6.05007	6.016	5.3145	7.99395	7.88814	5.34954	5.34926	8.42617	6.0086	8.24936	7.68543	5.53645	6.12243	6.18703	7.73594
MSTRG.31544.8	0	0	0	0	1	NA	-0.630303	-0.630303	-0.630303	-0.630303	-0.630303	7.50905	-0.630303	-0.630303	-0.630303	-0.630303	-0.630303	-0.630303	-0.630303	-0.630303	-0.630303
MSTRG.16341.1	1.27789	-2.44393	1.33288	-1.83357	0.0667178	NA	-0.630303	-0.630303	3.32963	0.929441	1.08712	-0.630303	0.907119	1.93708	-0.630303	1.27149	-0.630303	1.72911	1.45904	-0.630303	-0.630303
RP5-991C6.2	0.172656	0.49794	3.83957	0.129686	0.896815	NA	-0.630303	-0.630303	-0.630303	-0.630303	-0.630303	-0.630303	-0.630303	-0.630303	-0.630303	1.91504	-0.630303	-0.630303	-0.630303	-0.630303	-0.630303
FAM64A	20.0025	0.221582	0.905533	0.244698	0.80669	0.967919	-0.630303	5.1087	3.85476	3.86483	3.76637	3.87682	3.97907	3.98367	5.07594	1.91504	5.66098	2.94202	5.84799	2.80552	5.0823
RNU1-67P	0.400107	1.46511	3.35152	0.437148	0.662004	NA	-0.630303	-0.630303	-0.630303	-0.630303	-0.630303	-0.630303	-0.630303	-0.630303	1.56245	1.91504	-0.630303	-0.630303	1.45904	-0.630303	-0.630303
MSTRG.12310.4	3.42221	1.62257	1.3233	1.22616	0.22014	NA	-0.630303	0.86199	-0.630303	2.17832	-0.630303	3.95251	4.11966	1.93708	2.2663	1.27149	1.57452	2.14445	1.8437	0.921772	1.12958
NNT-AS1	132.701	0.437884	0.325785	1.34409	0.17892	0.636267	7.12096	7.24368	6.48086	7.30799	6.04668	7.71289	7.22451	6.49082	7.20275	7.72156	7.16741	6.17402	6.94921	6.98111	7.04093
MSTRG.31544.3	7.80799	-1.03213	3.11515	-0.331328	0.740397	0.952518	4.5739	-0.630303	5.35386	-0.630303	-0.630303	4.09288	-0.630303	-0.630303	-0.630303	4.37126	-0.630303	-0.630303	-0.630303	4.39344	-0.630303
RP11-344L13.2	0	NA	NA	NA	NA	NA	-0.630303	-0.630303	-0.630303	-0.630303	-0.630303	-0.630303	-0.630303	-0.630303	-0.630303	-0.630303	-0.630303	-0.630303	-0.630303	-0.630303	-0.630303
MSTRG.255.10	73.4418	0.515198	0.90009	0.572385	0.567061	0.898767	3.72187	5.61042	6.11913	2.42557	2.41393	7.32942	7.32218	5.57265	6.62406	6.92738	6.90695	5.63334	6.9303	4.21301	6.31331
MSTRG.31244.10	6.87947	5.60223	3.79677	1.47553	0.140071	0.59097	-0.630303	-0.630303	-0.630303	-0.630303	-0.630303	-0.630303	-0.630303	-0.630303	-0.630303	-0.630303	6.70709	-0.630303	-0.630303	-0.630303	9.95935
MSTRG.25347.27	46.4326	-0.34912	0.712727	-0.489837	0.624249	0.92024	6.47256	5.39428	6.18607	6.29693	6.27469	4.93082	3.44932	2.97352	5.07594	5.41683	3.09574	5.83693	4.75598	5.48814	6.53238
GSG1L2	0	NA	NA	NA	NA	NA	-0.630303	-0.630303	-0.630303	-0.630303	-0.630303	-0.630303	-0.630303	-0.630303	-0.630303	-0.630303	-0.630303	-0.630303	-0.630303	-0.630303	-0.630303
CTD-2336H13.1	0	NA	NA	NA	NA	NA	-0.630303	-0.630303	-0.630303	-0.630303	-0.630303	-0.630303	-0.630303	-0.630303	-0.630303	-0.630303	-0.630303	-0.630303	-0.630303	-0.630303	-0.630303
CTD-2336H13.2	0	NA	NA	NA	NA	NA	-0.630303	-0.630303	-0.630303	-0.630303	-0.630303	-0.630303	-0.630303	-0.630303	-0.630303	-0.630303	-0.630303	-0.630303	-0.630303	-0.630303	-0.630303
MSTRG.31647.1	91.2934	-0.171757	0.48729	-0.352475	0.724482	0.948477	6.816	7.24368	5.35386	6.50939	6.79931	6.66669	6.49062	5.57265	4.86892	5.27925	6.48974	6.80689	7.03136	6.32667	7.33112
LINC01215	0	NA	NA	NA	NA	NA	-0.630303	-0.630303	-0.630303	-0.630303	-0.630303	-0.630303	-0.630303	-0.630303	-0.630303	-0.630303	-0.630303	-0.630303	-0.630303	-0.630303	-0.630303
RP11-184C23.4	0.0882073	0.257495	3.83957	0.0670634	0.946531	NA	-0.630303	-0.630303	-0.630303	-0.630303	-0.630303	-0.630303	-0.630303	1.28951	-0.630303	-0.630303	-0.630303	-0.630303	-0.630303	-0.630303	-0.630303
TPSP2	0	NA	NA	NA	NA	NA	-0.630303	-0.630303	-0.630303	-0.630303	-0.630303	-0.630303	-0.630303	-0.630303	-0.630303	-0.630303	-0.630303	-0.630303	-0.630303	-0.630303	-0.630303
ATP1A4	0	NA	NA	NA	NA	NA	-0.630303	-0.630303	-0.630303	-0.630303	-0.630303	-0.630303	-0.630303	-0.630303	-0.630303	-0.630303	-0.630303	-0.630303	-0.630303	-0.630303	-0.630303
HMGN1P8	1.59429	-0.95549	1.01726	-0.939282	0.347586	NA	1.29135	2.07499	1.75229	0.929441	2.41393	0.893103	-0.630303	2.37319	-0.630303	2.34906	-0.630303	1.72911	0.906001	0.921772	-0.630303
HMGN1P9	0	NA	NA	NA	NA	NA	-0.630303	-0.630303	-0.630303	-0.630303	-0.630303	-0.630303	-0.630303	-0.630303	-0.630303	-0.630303	-0.630303	-0.630303	-0.630303	-0.630303	-0.630303
MSTRG.15017.9	191.2	1.30765	0.605599	2.15926	0.03083	0.346892	6.28901	6.92302	5.56982	7.82435	8.17679	7.79214	6.94206	6.18456	7.60798	7.01665	7.18562	6.61463	9.52474	7.17427	8.00974
MSTRG.30023.2	5.82511	0.132359	1.60389	0.0825241	0.93423	0.990889	2.37565	2.70347	3.48001	2.42557	-0.630303	2.12285	-0.630303	-0.630303	5.44783	3.17238	2.93165	1.1208	-0.630303	2.16665	-0.630303
ATP1A3	0.160899	0.738386	3.83957	0.192309	0.8475	NA	-0.630303	-0.630303	-0.630303	-0.630303	-0.630303	-0.630303	-0.630303	-0.630303	-0.630303	-0.630303	-0.630303	-0.630303	1.8437	-0.630303	-0.630303
RP11-119F19.5	14.9571	0.0867959	1.10846	0.0783028	0.937587	0.991355	4.40344	4.16034	2.97105	-0.630303	4.22964	4.02441	-0.630303	4.79386	3.69799	4.89561	4.47749	4.36549	-0.630303	4.33577	4.59059
RP11-119F19.4	1.50982	1.50997	1.29825	1.16307	0.244799	NA	-0.630303	0.86199	-0.630303	2.81847	1.08712	0.893103	2.38993	1.28951	-0.630303	1.91504	0.99726	1.1208	1.8437	0.921772	1.12958
MSTRG.6416.8	78.5726	-0.0572347	0.868087	-0.065932	0.947432	0.992876	-0.630303	5.92926	5.35386	6.8689	7.38317	6.43609	5.67926	7.81311	5.07594	5.50176	5.43596	7.18264	5.37528	5.54009	6.53238
HMGN1P2	0.25232	0.978832	3.83957	0.254932	0.798775	NA	-0.630303	-0.630303	-0.630303	-0.630303	-0.630303	-0.630303	1.46047	-0.630303	-0.630303	-0.630303	-0.630303	-0.630303	-0.630303	-0.630303	1.74001
ATP1A2	1.67567	-4.37725	2.27245	-1.92623	0.0540761	NA	-0.630303	-0.630303	3.96071	1.48881	-0.630303	-0.630303	-0.630303	-0.630303	-0.630303	-0.630303	-0.630303	3.13193	-0.630303	1.47908	-0.630303
MSTRG.5088.1	15.4981	-0.0269146	0.645379	-0.0417035	0.966735	0.995228	5.04892	2.07499	4.23847	3.48982	3.76637	4.02441	3.21801	4.30703	4.51772	3.17238	5.24067	4.81456	3.44728	3.24409	2.73607
UGT2A1	0	NA	NA	NA	NA	NA	-0.630303	-0.630303	-0.630303	-0.630303	-0.630303	-0.630303	-0.630303	-0.630303	-0.630303	-0.630303	-0.630303	-0.630303	-0.630303	-0.630303	-0.630303
RP11-710F7.2	0	NA	NA	NA	NA	NA	-0.630303	-0.630303	-0.630303	-0.630303	-0.630303	-0.630303	-0.630303	-0.630303	-0.630303	-0.630303	-0.630303	-0.630303	-0.630303	-0.630303	-0.630303
C8orf49	0	NA	NA	NA	NA	NA	-0.630303	-0.630303	-0.630303	-0.630303	-0.630303	-0.630303	-0.630303	-0.630303	-0.630303	-0.630303	-0.630303	-0.630303	-0.630303	-0.630303	-0.630303
MSTRG.4071.14	0.859614	-4.58158	3.67596	-1.24636	0.212631	NA	-0.630303	-0.630303	-0.630303	-0.630303	-0.630303	4.39353	-0.630303	-0.630303	-0.630303	-0.630303	-0.630303	3.82342	-0.630303	-0.630303	-0.630303
MSTRG.25201.6	41.7564	-0.202752	1.43485	-0.141306	0.887628	0.982549	6.28901	1.40296	7.05889	6.67118	2.09802	-0.630303	4.80052	5.44698	6.54271	5.62046	4.97336	2.94202	1.45904	-0.630303	6.05492
MSTRG.26113.32	0	0	0	0	1	NA	-0.630303	-0.630303	-0.630303	-0.630303	-0.630303	-0.630303	-0.630303	-0.630303	-0.630303	-0.630303	-0.630303	-0.630303	-0.630303	3.76569	-0.630303
HNRNPA1P28	2.07133	-0.358329	0.686485	-0.521976	0.601687	NA	-0.630303	1.78069	2.17007	1.48881	1.68716	1.44264	1.46047	1.93708	1.56245	1.91504	1.57452	1.72911	2.38814	1.86616	1.12958
C8orf44	40.4643	0.451336	0.52554	0.858803	0.390449	0.813381	4.5739	5.1087	4.73254	4.75789	4.69871	6.19298	6.32648	3.71901	5.114	6.04509	6.42987	5.19927	4.95629	5.09536	5.03525
TP53I3	426.523	-0.163014	0.256202	-0.636273	0.524598	0.882626	8.10735	8.59109	8.79325	9.07949	9.15025	8.73276	8.60613	8.96226	8.11902	8.9465	8.61859	9.16493	8.55839	8.0959	8.96593
RP11-481L19.2	0	NA	NA	NA	NA	NA	-0.630303	-0.630303	-0.630303	-0.630303	-0.630303	-0.630303	-0.630303	-0.630303	-0.630303	-0.630303	-0.630303	-0.630303	-0.630303	-0.630303	-0.630303
AC004862.6	0	NA	NA	NA	NA	NA	-0.630303	-0.630303	-0.630303	-0.630303	-0.630303	-0.630303	-0.630303	-0.630303	-0.630303	-0.630303	-0.630303	-0.630303	-0.630303	-0.630303	-0.630303
MSTRG.31608.1	24.1027	-0.0312394	1.05441	-0.0296274	0.976364	0.995871	5.89796	3.65367	5.536	3.12576	-0.630303	6.20847	4.80052	4.48821	3.69799	4.89561	4.93078	4.20647	-0.630303	4.2757	3.94402
COX6CP12	0	NA	NA	NA	NA	NA	-0.630303	-0.630303	-0.630303	-0.630303	-0.630303	-0.630303	-0.630303	-0.630303	-0.630303	-0.630303	-0.630303	-0.630303	-0.630303	-0.630303	-0.630303
RP11-59D5__B.3	0	NA	NA	NA	NA	NA	-0.630303	-0.630303	-0.630303	-0.630303	-0.630303	-0.630303	-0.630303	-0.630303	-0.630303	-0.630303	-0.630303	-0.630303	-0.630303	-0.630303	-0.630303
MSTRG.21516.1	135.651	0.997992	1.44311	0.691556	0.489216	0.867165	1.29135	7.75817	3.32963	8.93744	1.08712	7.60582	1.46047	7.98117	7.67314	7.23079	7.28189	1.72911	7.78737	1.47908	7.17715
MSTRG.21516.2	0	0	0	0	1	NA	-0.630303	-0.630303	-0.630303	-0.630303	-0.630303	4.77299	-0.630303	-0.630303	-0.630303	-0.630303	-0.630303	-0.630303	-0.630303	-0.630303	-0.630303
LINC00845	0	NA	NA	NA	NA	NA	-0.630303	-0.630303	-0.630303	-0.630303	-0.630303	-0.630303	-0.630303	-0.630303	-0.630303	-0.630303	-0.630303	-0.630303	-0.630303	-0.630303	-0.630303
RP11-777B9.5	1.68642	1.26993	1.85539	0.684451	0.493691	NA	-0.630303	1.78069	-0.630303	-0.630303	-0.630303	0.893103	2.5988	-0.630303	3.0796	-0.630303	1.57452	-0.630303	2.38814	-0.630303	2.47601
RP11-777B9.4	0	NA	NA	NA	NA	NA	-0.630303	-0.630303	-0.630303	-0.630303	-0.630303	-0.630303	-0.630303	-0.630303	-0.630303	-0.630303	-0.630303	-0.630303	-0.630303	-0.630303	-0.630303
RNU6-214P	0	NA	NA	NA	NA	NA	-0.630303	-0.630303	-0.630303	-0.630303	-0.630303	-0.630303	-0.630303	-0.630303	-0.630303	-0.630303	-0.630303	-0.630303	-0.630303	-0.630303	-0.630303
RP11-777B9.1	0	NA	NA	NA	NA	NA	-0.630303	-0.630303	-0.630303	-0.630303	-0.630303	-0.630303	-0.630303	-0.630303	-0.630303	-0.630303	-0.630303	-0.630303	-0.630303	-0.630303	-0.630303
MB	4.90631	-1.41982	1.32445	-1.07201	0.283715	0.738025	2.37565	3.36636	2.17007	4.16195	-0.630303	-0.630303	1.84529	2.37319	-0.630303	-0.630303	3.09574	4.20647	2.14259	-0.630303	2.95569
MSTRG.30557.1	0.553737	-3.95675	3.68757	-1.073	0.283273	NA	-0.630303	3.25617	-0.630303	-0.630303	-0.630303	-0.630303	-0.630303	-0.630303	-0.630303	-0.630303	-0.630303	-0.630303	-0.630303	-0.630303	-0.630303
OR7E31P	2.12416	0.239004	0.739814	0.32306	0.74665	NA	1.93933	1.78069	1.75229	1.87706	2.09802	1.82528	0.907119	1.28951	2.2663	1.27149	1.97283	1.1208	2.14259	1.47908	1.12958
DUX4L7	0	NA	NA	NA	NA	NA	-0.630303	-0.630303	-0.630303	-0.630303	-0.630303	-0.630303	-0.630303	-0.630303	-0.630303	-0.630303	-0.630303	-0.630303	-0.630303	-0.630303	-0.630303
DUX4L6	0	NA	NA	NA	NA	NA	-0.630303	-0.630303	-0.630303	-0.630303	-0.630303	-0.630303	-0.630303	-0.630303	-0.630303	-0.630303	-0.630303	-0.630303	-0.630303	-0.630303	-0.630303
DUX4L5	0	NA	NA	NA	NA	NA	-0.630303	-0.630303	-0.630303	-0.630303	-0.630303	-0.630303	-0.630303	-0.630303	-0.630303	-0.630303	-0.630303	-0.630303	-0.630303	-0.630303	-0.630303
DUX4L4	0	NA	NA	NA	NA	NA	-0.630303	-0.630303	-0.630303	-0.630303	-0.630303	-0.630303	-0.630303	-0.630303	-0.630303	-0.630303	-0.630303	-0.630303	-0.630303	-0.630303	-0.630303
DUX4L3	0	NA	NA	NA	NA	NA	-0.630303	-0.630303	-0.630303	-0.630303	-0.630303	-0.630303	-0.630303	-0.630303	-0.630303	-0.630303	-0.630303	-0.630303	-0.630303	-0.630303	-0.630303
DUX4L2	0	NA	NA	NA	NA	NA	-0.630303	-0.630303	-0.630303	-0.630303	-0.630303	-0.630303	-0.630303	-0.630303	-0.630303	-0.630303	-0.630303	-0.630303	-0.630303	-0.630303	-0.630303
DUX4L1	0	NA	NA	NA	NA	NA	-0.630303	-0.630303	-0.630303	-0.630303	-0.630303	-0.630303	-0.630303	-0.630303	-0.630303	-0.630303	-0.630303	-0.630303	-0.630303	-0.630303	-0.630303
SLC18A3	0.511673	-2.86783	3.70481	-0.774083	0.438882	NA	-0.630303	-0.630303	2.75102	-0.630303	-0.630303	-0.630303	-0.630303	-0.630303	-0.630303	-0.630303	-0.630303	-0.630303	-0.630303	-0.630303	1.74001
SLC18A2	0	0	0	0	1	NA	-0.630303	-0.630303	-0.630303	-0.630303	-0.630303	-0.630303	-0.630303	-0.630303	7.58784	-0.630303	-0.630303	-0.630303	-0.630303	-0.630303	-0.630303
RP11-75I2.3	53.2575	-0.230062	0.953214	-0.241354	0.809281	0.968394	5.04892	6.11363	5.87047	5.1447	4.57953	-0.630303	5.10084	6.72538	5.47733	6.25535	5.27511	5.83693	4.24557	7.70462	3.59978
DPP10-AS2	0	NA	NA	NA	NA	NA	-0.630303	-0.630303	-0.630303	-0.630303	-0.630303	-0.630303	-0.630303	-0.630303	-0.630303	-0.630303	-0.630303	-0.630303	-0.630303	-0.630303	-0.630303
MSTRG.9707.1	2.56732	-6.16387	3.66164	-1.68336	NA	NA	-0.630303	5.31439	-0.630303	-0.630303	-0.630303	-0.630303	-0.630303	-0.630303	-0.630303	-0.630303	-0.630303	-0.630303	-0.630303	6.13731	-0.630303
DUX4L9	0.305485	0.978844	3.25229	0.300971	0.763437	NA	1.93933	-0.630303	-0.630303	-0.630303	1.08712	-0.630303	-0.630303	-0.630303	0.987679	-0.630303	-0.630303	-0.630303	-0.630303	-0.630303	-0.630303
RP11-231E6.3	0	NA	NA	NA	NA	NA	-0.630303	-0.630303	-0.630303	-0.630303	-0.630303	-0.630303	-0.630303	-0.630303	-0.630303	-0.630303	-0.630303	-0.630303	-0.630303	-0.630303	-0.630303
MSTRG.32607.9	31.2146	7.78383	3.14369	2.47601	0.0132859	0.242593	-0.630303	-0.630303	-0.630303	-0.630303	-0.630303	0.893103	7.44067	1.28951	-0.630303	-0.630303	-0.630303	-0.630303	6.47537	7.50999	4.71526
MSTRG.4391.1	76.5702	1.84946	0.58957	3.13697	0.00170706	0.0779863	6.53578	4.90553	4.73254	5.30506	4.95958	7.58816	7.16094	4.40047	6.63719	7.43891	6.39898	4.43887	6.17157	5.66232	6.48065
RALBP1	1239.4	-0.465009	0.421947	-1.10206	0.270438	0.727273	10.1736	11.164	10.219	10.9834	10.4066	10.1166	10.1237	10.1284	10.1338	9.85062	8.65826	10.3291	8.80147	10.2639	10.8368
AC008697.1	1.00368	-0.698757	1.90778	-0.366268	0.714165	NA	-0.630303	-0.630303	2.49039	-0.630303	-0.630303	0.893103	-0.630303	1.93708	-0.630303	-0.630303	1.57452	-0.630303	2.14259	-0.630303	1.74001
MSTRG.17100.1	3.35213	2.57806	1.50839	1.70915	0.0874231	NA	2.70758	-0.630303	-0.630303	-0.630303	-0.630303	2.91751	2.1443	-0.630303	4.2013	1.91504	1.97283	1.72911	2.77878	2.41335	1.12958
MIR374A	0	NA	NA	NA	NA	NA	-0.630303	-0.630303	-0.630303	-0.630303	-0.630303	-0.630303	-0.630303	-0.630303	-0.630303	-0.630303	-0.630303	-0.630303	-0.630303	-0.630303	-0.630303
GTF3AP6	0	NA	NA	NA	NA	NA	-0.630303	-0.630303	-0.630303	-0.630303	-0.630303	-0.630303	-0.630303	-0.630303	-0.630303	-0.630303	-0.630303	-0.630303	-0.630303	-0.630303	-0.630303
CTD-2311B13.10	0.194423	0.738396	3.3277	0.221894	0.824397	NA	-0.630303	-0.630303	-0.630303	0.929441	-0.630303	0.893103	-0.630303	-0.630303	-0.630303	1.27149	-0.630303	-0.630303	-0.630303	-0.630303	-0.630303
B3GALT5-AS1	0	NA	NA	NA	NA	NA	-0.630303	-0.630303	-0.630303	-0.630303	-0.630303	-0.630303	-0.630303	-0.630303	-0.630303	-0.630303	-0.630303	-0.630303	-0.630303	-0.630303	-0.630303
ZNF831	0	NA	NA	NA	NA	NA	-0.630303	-0.630303	-0.630303	-0.630303	-0.630303	-0.630303	-0.630303	-0.630303	-0.630303	-0.630303	-0.630303	-0.630303	-0.630303	-0.630303	-0.630303
ZNF830	245.284	0.00907416	0.232815	0.0389758	0.96891	0.995381	7.17491	7.9554	7.70155	8.008	8.36414	8.26927	7.46061	8.28643	7.66035	8.11431	7.8657	8.12717	7.93695	8.04737	7.72857
ZNF835	4.94205	0.941745	1.35465	0.695194	0.486934	0.865977	-0.630303	-0.630303	2.17007	-0.630303	-0.630303	3.31297	2.38993	3.39426	2.2663	3.95506	2.28066	2.72278	3.55027	3.67546	-0.630303
ZNF837	42.6715	0.444739	0.246184	1.80653	0.0708357	0.471295	4.79687	5.04411	5.05269	5.39337	5.09608	5.58143	5.82993	4.98689	5.64266	5.62046	5.80933	5.24087	5.67702	5.56538	5.93191
ZNF836	26.1965	-0.127452	0.427379	-0.298218	0.765537	0.957912	4.30999	4.5343	4.73254	5.211	5.09608	5.78116	5.10084	4.30703	3.97156	4.89561	4.41705	5.28131	4.04896	3.76569	4.71526
ZNF839	93.3584	0.51606	0.308431	1.67318	0.0942916	0.520893	6.71035	5.25855	6.20772	6.99653	6.13382	6.99616	6.14125	6.33402	6.42656	7.00215	7.16741	6.66132	6.40862	6.37037	6.63058
ZNF622	845.756	-0.390723	0.208912	-1.87027	0.0614458	0.451386	9.58445	9.85649	9.99157	9.6991	10.1421	9.50451	9.20927	10.2096	9.3349	9.56515	9.54922	10.2164	9.31662	9.62313	9.57145
RP11-669M2.2	0	NA	NA	NA	NA	NA	-0.630303	-0.630303	-0.630303	-0.630303	-0.630303	-0.630303	-0.630303	-0.630303	-0.630303	-0.630303	-0.630303	-0.630303	-0.630303	-0.630303	-0.630303
MSTRG.9629.13	1.3285	2.16302	3.27034	0.661404	0.508353	NA	-0.630303	-0.630303	1.13947	-0.630303	-0.630303	-0.630303	-0.630303	1.28951	-0.630303	3.95506	-0.630303	-0.630303	-0.630303	-0.630303	2.1565
LRIF1	243.911	0.0201707	0.17694	0.113997	0.90924	0.98685	7.71973	8.02397	8.00942	8.20382	8.20725	7.83269	8.07906	7.33437	7.71088	7.95026	8.0756	7.7125	7.88879	7.82466	8.22412
OXCT2P1	16.8738	-0.0611832	0.441006	-0.138736	0.889659	0.983074	4.21005	4.5343	4.05938	4.51699	3.9699	4.68708	4.88167	3.56581	3.48155	4.27794	2.28066	4.02766	4.62091	3.93075	4.0426
AC004854.5	0	NA	NA	NA	NA	NA	-0.630303	-0.630303	-0.630303	-0.630303	-0.630303	-0.630303	-0.630303	-0.630303	-0.630303	-0.630303	-0.630303	-0.630303	-0.630303	-0.630303	-0.630303
FAM91A1	615.677	-0.562567	0.482954	-1.16485	0.244081	0.704616	7.70147	9.88442	9.70628	9.75015	9.59997	7.53999	7.68055	9.38971	9.34893	8.9465	9.87802	9.47917	8.8824	9.6632	8.91812
MSTRG.23259.4	167.936	1.51626	1.12885	1.34319	0.179212	0.636794	6.71035	5.85592	6.98563	7.96062	3.24474	3.31297	3.21801	9.16208	8.4255	7.40624	3.24288	4.43887	8.21989	8.85428	6.53238
RP4-803A2.2	3.23608	4.51616	2.00606	2.25125	0.0243694	NA	-0.630303	-0.630303	-0.630303	-0.630303	-0.630303	1.44264	2.1443	-0.630303	3.48155	3.82903	2.53256	-0.630303	2.93992	3.47594	-0.630303
RP11-465K4.4	0	NA	NA	NA	NA	NA	-0.630303	-0.630303	-0.630303	-0.630303	-0.630303	-0.630303	-0.630303	-0.630303	-0.630303	-0.630303	-0.630303	-0.630303	-0.630303	-0.630303	-0.630303
CDK2AP2	153.412	0.255747	0.334381	0.764836	0.444369	0.844734	7.05055	6.83033	7.03488	6.3857	7.51885	7.35052	7.67487	6.81288	7.28009	6.86464	7.74806	7.30532	8.22378	6.88396	7.06455
MSTRG.17541.10	11.0927	-0.521105	1.28587	-0.405256	0.685289	0.937893	4.5739	3.81753	-0.630303	3.86483	2.09802	3.06186	2.38993	2.37319	1.95937	1.27149	-0.630303	5.01971	0.906001	5.83861	3.14589
CLYBL-AS1	0	NA	NA	NA	NA	NA	-0.630303	-0.630303	-0.630303	-0.630303	-0.630303	-0.630303	-0.630303	-0.630303	-0.630303	-0.630303	-0.630303	-0.630303	-0.630303	-0.630303	-0.630303
MSTRG.32407.6	30.9484	0.167982	1.13698	0.147744	0.882545	0.981371	4.30999	5.49436	5.39217	5.44937	5.54082	4.77299	5.06655	-0.630303	4.777	-0.630303	5.83264	-0.630303	5.19686	5.48814	5.79742
RP11-841C19.1	0.10969	0.49794	3.83957	0.129686	0.896815	NA	-0.630303	-0.630303	-0.630303	-0.630303	-0.630303	-0.630303	-0.630303	-0.630303	-0.630303	-0.630303	-0.630303	-0.630303	-0.630303	1.47908	-0.630303
MSTRG.30597.15	68.6521	1.23546	0.377324	3.27426	0.0010594	0.0568961	6.18767	5.17052	5.18953	5.74618	5.09608	6.74314	6.64959	5.04588	6.26684	6.63955	6.53307	4.92078	6.24991	6.85349	6.39009
MSTRG.25053.3	20.0179	-7.54206	3.59624	-2.09721	NA	NA	1.93933	8.20468	-0.630303	-0.630303	-0.630303	-0.630303	-0.630303	-0.630303	-0.630303	2.34906	-0.630303	-0.630303	-0.630303	-0.630303	-0.630303
MSTRG.25053.2	7.27438	-0.788668	0.857976	-0.919219	0.357981	0.795107	-0.630303	4.16034	3.16157	4.8852	3.39399	1.44264	2.5988	3.19933	2.2663	1.91504	2.53256	3.29951	2.14259	1.47908	3.31369
RP11-864N7.2	1657.57	-0.17594	0.281695	-0.624576	0.53225	0.88516	11.0581	10.9712	10.7802	10.572	10.7529	10.9215	11.1609	11.0159	10.043	9.91202	10.9908	10.7423	10.429	10.1722	10.1522
MIR27B	1.7653	0.204079	0.873457	0.233645	0.81526	NA	1.29135	1.78069	1.13947	0.929441	1.68716	1.82528	0.907119	1.93708	1.56245	1.27149	1.57452	1.1208	-0.630303	1.47908	2.73607
ZNF576	191.594	-0.0652572	0.214581	-0.304114	0.761041	0.956839	7.2894	7.12383	7.81163	7.49917	8.1665	7.57627	7.58691	7.88755	7.2717	7.63021	7.53727	7.88636	7.37687	7.27732	7.55604
MSTRG.30454.1	8.67718	1.4692	1.25358	1.17201	0.241195	0.70187	5.72788	-0.630303	2.97105	2.42557	-0.630303	2.57555	2.78068	-0.630303	4.12872	2.34906	4.28797	2.46322	2.93992	2.62301	2.1565
MSTRG.15819.25	116.537	0.564472	2.256	0.25021	0.802425	0.967327	-0.630303	-0.630303	6.72551	-0.630303	8.59279	6.76426	-0.630303	8.32265	7.51861	-0.630303	7.91019	7.2247	-0.630303	7.02733	7.07621
RP11-363E7.4	41.2697	0.705253	0.562197	1.25446	0.209675	0.671448	5.72788	4.8687	5.2324	5.211	3.24474	5.55743	6.60252	3.85742	5.74321	5.27925	6.35136	4.28817	5.31822	5.70846	4.77377
RP11-227B21.2	0	NA	NA	NA	NA	NA	-0.630303	-0.630303	-0.630303	-0.630303	-0.630303	-0.630303	-0.630303	-0.630303	-0.630303	-0.630303	-0.630303	-0.630303	-0.630303	-0.630303	-0.630303
TUNAR	0.120185	0.49794	3.83957	0.129686	0.896815	NA	-0.630303	-0.630303	-0.630303	-0.630303	-0.630303	-0.630303	-0.630303	-0.630303	1.56245	-0.630303	-0.630303	-0.630303	-0.630303	-0.630303	-0.630303
SUGCT	98.5773	0.104078	0.461478	0.225531	0.821566	0.969922	7.34929	6.80132	6.31131	6.23456	6.77241	6.06266	6.50349	6.18456	6.23266	6.32691	8.0756	6.51644	5.80711	5.66232	6.72252
ZNF578	20.3122	-0.415248	0.320307	-1.29641	0.194835	0.65603	4.5739	4.48647	5.27403	3.86483	4.80879	4.77299	4.05108	4.09972	4.51772	3.53798	3.81221	4.28817	4.41853	4.50228	4.52396
MSTRG.4385.7	5.48528	-2.63589	1.32299	-1.99237	NA	NA	-0.630303	1.40296	5.536	1.87706	1.68716	1.44264	1.46047	3.19933	-0.630303	1.27149	-0.630303	2.14445	1.8437	-0.630303	3.83818
RP11-1143G9.4	0	NA	NA	NA	NA	NA	-0.630303	-0.630303	-0.630303	-0.630303	-0.630303	-0.630303	-0.630303	-0.630303	-0.630303	-0.630303	-0.630303	-0.630303	-0.630303	-0.630303	-0.630303
MSTRG.4385.1	165.478	0.20518	0.646474	0.317382	0.750953	0.955374	7.68297	7.81733	5.05269	7.92651	7.60524	8.09686	7.61089	7.43708	6.92092	5.92722	4.21882	7.54829	6.85209	7.26965	8.22412
RSF1-IT1	1.32445	-0.248014	1.10792	-0.223855	0.82287	NA	1.29135	1.78069	-0.630303	0.929441	-0.630303	0.893103	0.907119	2.37319	-0.630303	-0.630303	2.28066	1.72911	1.45904	1.86616	-0.630303
RSF1-IT2	2.7564	0.0347461	0.854427	0.0406659	0.967562	NA	2.37565	1.40296	1.13947	-0.630303	2.09802	1.44264	1.46047	2.97352	2.73064	2.67956	1.57452	2.72278	1.45904	1.86616	-0.630303
TSPY8	0	NA	NA	NA	NA	NA	-0.630303	-0.630303	-0.630303	-0.630303	-0.630303	-0.630303	-0.630303	-0.630303	-0.630303	-0.630303	-0.630303	-0.630303	-0.630303	-0.630303	-0.630303
MIR4773-2	0.0685914	0.257495	3.83957	0.0670634	0.946531	NA	-0.630303	-0.630303	-0.630303	-0.630303	1.08712	-0.630303	-0.630303	-0.630303	-0.630303	-0.630303	-0.630303	-0.630303	-0.630303	-0.630303	-0.630303
TSPY4	0	NA	NA	NA	NA	NA	-0.630303	-0.630303	-0.630303	-0.630303	-0.630303	-0.630303	-0.630303	-0.630303	-0.630303	-0.630303	-0.630303	-0.630303	-0.630303	-0.630303	-0.630303
ZPBP	0	NA	NA	NA	NA	NA	-0.630303	-0.630303	-0.630303	-0.630303	-0.630303	-0.630303	-0.630303	-0.630303	-0.630303	-0.630303	-0.630303	-0.630303	-0.630303	-0.630303	-0.630303
TSPY2	0	NA	NA	NA	NA	NA	-0.630303	-0.630303	-0.630303	-0.630303	-0.630303	-0.630303	-0.630303	-0.630303	-0.630303	-0.630303	-0.630303	-0.630303	-0.630303	-0.630303	-0.630303
TSPY1	0	NA	NA	NA	NA	NA	-0.630303	-0.630303	-0.630303	-0.630303	-0.630303	-0.630303	-0.630303	-0.630303	-0.630303	-0.630303	-0.630303	-0.630303	-0.630303	-0.630303	-0.630303
CRIPT	467.309	0.200759	0.173651	1.15611	0.247637	0.707859	9.2712	8.95823	8.44256	9.01137	8.51783	8.92787	9.17348	8.64222	8.88758	8.95405	8.98383	8.6781	8.99587	8.84914	8.50004
KRT8P24	0	NA	NA	NA	NA	NA	-0.630303	-0.630303	-0.630303	-0.630303	-0.630303	-0.630303	-0.630303	-0.630303	-0.630303	-0.630303	-0.630303	-0.630303	-0.630303	-0.630303	-0.630303
MED4-AS1	0.551512	1.93677	2.66226	0.727489	0.466926	NA	-0.630303	-0.630303	-0.630303	0.929441	-0.630303	-0.630303	-0.630303	2.37319	-0.630303	-0.630303	1.57452	-0.630303	-0.630303	1.47908	-0.630303
SLC17A8	0	NA	NA	NA	NA	NA	-0.630303	-0.630303	-0.630303	-0.630303	-0.630303	-0.630303	-0.630303	-0.630303	-0.630303	-0.630303	-0.630303	-0.630303	-0.630303	-0.630303	-0.630303
RP5-947P14.2	0	NA	NA	NA	NA	NA	-0.630303	-0.630303	-0.630303	-0.630303	-0.630303	-0.630303	-0.630303	-0.630303	-0.630303	-0.630303	-0.630303	-0.630303	-0.630303	-0.630303	-0.630303
RP5-947P14.1	0	NA	NA	NA	NA	NA	-0.630303	-0.630303	-0.630303	-0.630303	-0.630303	-0.630303	-0.630303	-0.630303	-0.630303	-0.630303	-0.630303	-0.630303	-0.630303	-0.630303	-0.630303
RAB33B	198.111	-0.438503	0.189594	-2.31285	0.0207307	0.29699	7.45119	8.15204	7.84654	8.08071	7.71528	7.5277	7.6577	7.60336	7.13034	7.18016	7.64651	7.91234	7.18283	7.40886	7.62913
SLC17A4	0	NA	NA	NA	NA	NA	-0.630303	-0.630303	-0.630303	-0.630303	-0.630303	-0.630303	-0.630303	-0.630303	-0.630303	-0.630303	-0.630303	-0.630303	-0.630303	-0.630303	-0.630303
SLC17A5	547.273	-0.259353	0.375785	-0.690163	0.490091	0.867814	9.63103	9.65368	9.1441	9.44055	9.06136	8.9114	8.98904	8.4645	8.33577	9.0239	8.93082	9.0291	8.13574	8.2828	10.03
MSTRG.14604.5	59.0532	-26.5277	3.65475	-7.25842	NA	NA	-0.630303	-0.630303	9.79294	-0.630303	-0.630303	-0.630303	-0.630303	-0.630303	-0.630303	-0.630303	-0.630303	-0.630303	-0.630303	8.83881	-0.630303
MSTRG.10583.4	3.81901	4.74878	2.82228	1.6826	0.0924522	0.517744	2.9762	-0.630303	-0.630303	4.09323	3.65266	-0.630303	-0.630303	-0.630303	-0.630303	4.37126	-0.630303	-0.630303	-0.630303	2.41335	-0.630303
MSTRG.14604.3	54.3571	0.559109	1.08144	0.517005	0.605153	0.914463	7.47289	4.43699	5.81514	4.16195	2.41393	6.16149	4.62309	3.39426	2.2663	4.89561	6.6025	5.46804	3.08463	7.94031	4.22154
MSTRG.10583.2	60.0779	22.0467	3.79444	5.81028	6.23686e-09	2.51835e-06	-0.630303	-0.630303	-0.630303	8.1372	-0.630303	6.34089	-0.630303	-0.630303	-0.630303	8.86871	-0.630303	-0.630303	-0.630303	-0.630303	6.25292
SLC17A2	0	NA	NA	NA	NA	NA	-0.630303	-0.630303	-0.630303	-0.630303	-0.630303	-0.630303	-0.630303	-0.630303	-0.630303	-0.630303	-0.630303	-0.630303	-0.630303	-0.630303	-0.630303
SLC17A3	0	NA	NA	NA	NA	NA	-0.630303	-0.630303	-0.630303	-0.630303	-0.630303	-0.630303	-0.630303	-0.630303	-0.630303	-0.630303	-0.630303	-0.630303	-0.630303	-0.630303	-0.630303
RP11-386M24.6	0.390583	0.41022	2.62509	0.156269	0.875821	NA	-0.630303	-0.630303	-0.630303	-0.630303	-0.630303	1.82528	0.907119	-0.630303	-0.630303	-0.630303	-0.630303	1.1208	1.45904	-0.630303	-0.630303
RN7SL239P	0.481654	-0.795104	2.50273	-0.317695	0.750716	NA	-0.630303	-0.630303	1.75229	-0.630303	-0.630303	-0.630303	1.46047	-0.630303	-0.630303	1.91504	-0.630303	-0.630303	-0.630303	0.921772	-0.630303
C16orf58	732.422	0.210456	0.191055	1.10155	0.270658	0.72738	9.45142	9.33739	9.23648	9.67435	9.28722	9.5584	9.54426	8.93132	9.23916	9.83638	9.73538	9.46388	9.8693	9.38118	9.88504
C16orf59	26.0759	0.0633732	0.768907	0.0824199	0.934313	0.990889	4.49119	5.85592	3.96071	4.8852	4.30675	3.19293	4.18511	3.85742	5.44783	3.53798	4.69669	2.46322	6.6703	3.76569	4.38068
RP11-386M24.3	0.296599	0.978832	3.83957	0.254932	0.798775	NA	-0.630303	-0.630303	-0.630303	-0.630303	-0.630303	-0.630303	-0.630303	1.93708	1.56245	-0.630303	-0.630303	-0.630303	-0.630303	-0.630303	-0.630303
RP11-386M24.1	0	NA	NA	NA	NA	NA	-0.630303	-0.630303	-0.630303	-0.630303	-0.630303	-0.630303	-0.630303	-0.630303	-0.630303	-0.630303	-0.630303	-0.630303	-0.630303	-0.630303	-0.630303
C16orf52	225.446	-0.976888	0.823165	-1.18675	0.235328	0.694656	5.69132	7.9554	8.73483	8.31724	8.81339	8.14193	7.99041	5.40254	8.21843	8.05232	4.69669	8.79788	4.79833	5.19596	7.83538
MSTRG.6563.4	0.705658	2.28211	3.82034	0.597358	0.550268	NA	-0.630303	-0.630303	-0.630303	-0.630303	8.08138	-0.630303	-0.630303	3.56581	-0.630303	-0.630303	-0.630303	-0.630303	-0.630303	-0.630303	-0.630303
MSTRG.14091.8	0.284381	0.0170647	3.37161	0.00506131	0.995962	NA	-0.630303	-0.630303	-0.630303	6.35671	-0.630303	1.44264	1.46047	-0.630303	-0.630303	-0.630303	-0.630303	1.1208	-0.630303	-0.630303	6.98014
TMEFF2	3.06345	2.6409	1.33196	1.98271	0.0474001	NA	1.29135	1.40296	-0.630303	2.81847	-0.630303	1.82528	3.0866	2.97352	1.56245	3.36682	0.99726	-0.630303	1.45904	2.96718	1.12958
MSTRG.6563.3	0.147208	0.49794	3.83957	0.129686	0.896815	NA	-0.630303	-0.630303	-0.630303	-0.630303	-0.630303	11.1147	-0.630303	-0.630303	-0.630303	1.27149	0.99726	-0.630303	-0.630303	-0.630303	-0.630303
MSTRG.6563.2	80.947	-26.9321	3.65466	-7.36924	NA	NA	-0.630303	-0.630303	-0.630303	-0.630303	-0.630303	-0.630303	9.37601	9.36965	-0.630303	-0.630303	-0.630303	10.2473	-0.630303	-0.630303	-0.630303
MSTRG.20693.1	21.0466	1.62895	1.07433	1.51624	0.129458	0.576781	4.49119	2.86304	4.23847	2.81847	3.76637	5.10653	5.63315	4.92537	5.15109	6.01651	4.74665	-0.630303	-0.630303	1.86616	4.13485
MSTRG.7216.23	8.7497	-1.82319	1.42807	-1.27668	NA	NA	-0.630303	-0.630303	3.48001	2.98039	4.06179	-0.630303	-0.630303	4.64912	8.85143	1.91504	1.97283	5.72413	9.10739	0.921772	2.1565
ITCH	615.279	-0.478635	1.23418	-0.387816	0.698152	0.940539	8.4568	5.20047	10.2778	6.94876	10.3058	9.47439	9.60821	10.0816	2.2663	9.62552	9.73538	10.1166	1.8437	9.74155	5.21488
MSTRG.24084.1	46.3811	0.444727	0.446955	0.995017	0.319728	0.766422	6.31327	4.48647	5.87047	5.62984	5.60323	6.06266	6.02108	5.76045	3.69799	5.23031	6.16195	4.9711	5.50875	5.22799	5.0823
CHMP4A	158.571	-0.719335	0.429977	-1.67296	0.0943347	0.520893	6.84957	8.57975	6.92159	7.37457	7.06623	7.32942	6.63797	7.09007	5.69381	7.40624	7.23893	7.58912	6.50123	7.05438	8.19767
RP11-566H16.2	0.143647	0.49794	3.83957	0.129686	0.896815	NA	-0.630303	-0.630303	-0.630303	0.929441	-0.630303	-0.630303	-0.630303	1.28951	-0.630303	-0.630303	-0.630303	-0.630303	-0.630303	-0.630303	-0.630303
CHMP4C	6.05299	-2.59112	2.82452	-0.917369	0.35895	0.795223	-0.630303	5.34151	4.05938	3.59315	-0.630303	-0.630303	-0.630303	-0.630303	-0.630303	-0.630303	2.93165	-0.630303	-0.630303	4.33577	-0.630303
SDC4P	0	NA	NA	NA	NA	NA	-0.630303	-0.630303	-0.630303	-0.630303	-0.630303	-0.630303	-0.630303	-0.630303	-0.630303	-0.630303	-0.630303	-0.630303	-0.630303	-0.630303	-0.630303
MSTRG.5451.7	3354.61	-0.353968	0.658148	-0.537824	0.590698	0.90788	9.76459	12.5182	10.0601	12.2379	12.6958	11.8683	11.5982	12.5941	11.1931	11.4663	10.4997	12.3594	9.46359	11.9712	10.5059
MSTRG.5451.4	64.2454	0.2818	3.28761	0.0857157	0.931692	0.990886	-0.630303	-0.630303	-0.630303	7.77042	6.86446	-0.630303	-0.630303	-0.630303	-0.630303	-0.630303	-0.630303	7.37235	7.07506	3.93075	8.32534
MSTRG.5451.3	1.98805	1.92406	2.4472	0.78623	0.431733	NA	-0.630303	0.86199	-0.630303	2.17832	-0.630303	-0.630303	1.46047	2.97352	-0.630303	-0.630303	4.14618	1.1208	-0.630303	-0.630303	7.21985
RP13-131K19.6	10.793	0.658507	0.467176	1.40955	0.158673	0.613247	3.98658	1.78069	3.85476	3.25768	3.07806	3.95251	3.73849	3.19933	3.59385	4.27794	3.98887	3.13193	3.33631	4.07879	2.95569
KRT8P26	3.1815	2.68505	1.18798	2.26019	0.0238098	NA	1.93933	1.40296	-0.630303	1.87706	2.09802	2.75682	2.94185	1.93708	2.51756	2.34906	2.53256	-0.630303	-0.630303	3.24409	1.74001
MSTRG.22306.1	1.78497	-1.00427	1.08295	-0.927339	0.35375	NA	-0.630303	1.40296	2.49039	0.929441	1.08712	-0.630303	1.46047	1.28951	3.2265	-0.630303	0.99726	2.14445	-0.630303	1.47908	1.74001
COBLL1	791.716	-0.655645	0.24115	-2.71883	0.00655135	0.16961	9.10744	10.1822	10.211	10.2294	9.69615	9.2644	9.69773	9.03684	9.78749	9.2089	9.42055	9.98511	9.31844	9.33046	9.0746
MSTRG.23925.3	0.253766	-0.223381	3.32087	-0.0672659	0.94637	NA	-0.630303	-0.630303	-0.630303	-0.630303	5.22077	-0.630303	-0.630303	-0.630303	-0.630303	-0.630303	-0.630303	1.1208	-0.630303	1.47908	1.12958
RP11-275O18.1	0	NA	NA	NA	NA	NA	-0.630303	-0.630303	-0.630303	-0.630303	-0.630303	-0.630303	-0.630303	-0.630303	-0.630303	-0.630303	-0.630303	-0.630303	-0.630303	-0.630303	-0.630303
MSTRG.397.26	71.4349	1.91709	2.82021	0.679767	0.496652	0.870924	7.06491	6.08182	-0.630303	6.32713	7.30084	-0.630303	-0.630303	7.34615	-0.630303	8.25549	-0.630303	-0.630303	7.43168	-0.630303	-0.630303
MSTRG.6057.2	20.3461	-1.13981	1.83028	-0.622751	NA	NA	2.70758	-0.630303	2.17007	5.95401	2.09802	1.82528	1.84529	2.70499	-0.630303	-0.630303	-0.630303	6.73594	7.2066	6.73593	2.1565
MSTRG.6057.5	5.79988	-0.477241	1.94119	-0.24585	0.805798	0.967843	-0.630303	-0.630303	-0.630303	-0.630303	2.6715	2.75682	1.84529	2.37319	-0.630303	-0.630303	-0.630303	4.57528	3.44728	4.698	3.83818
MSTRG.32047.1	11.1366	0.362262	0.609838	0.59403	0.552492	0.893332	4.40344	2.31725	2.75102	2.42557	4.22964	3.52651	3.0866	2.37319	4.57345	8.50727	4.14618	4.28817	3.55027	3.76569	2.47601
IGHV7-4-1	0	NA	NA	NA	NA	NA	-0.630303	-0.630303	-0.630303	-0.630303	-0.630303	-0.630303	-0.630303	-0.630303	-0.630303	-0.630303	-0.630303	-0.630303	-0.630303	-0.630303	-0.630303
RP11-305P14.1	0	NA	NA	NA	NA	NA	-0.630303	-0.630303	-0.630303	-0.630303	-0.630303	-0.630303	-0.630303	-0.630303	-0.630303	-0.630303	-0.630303	-0.630303	-0.630303	-0.630303	-0.630303
TMEM255B	124.371	0.37212	0.560196	0.664267	0.506519	0.876491	7.99935	6.42388	6.72551	5.3351	6.55284	7.80238	7.11136	6.97339	5.22251	7.63961	5.49559	6.83432	7.67259	6.57095	6.91668
TMEM255A	5.08752	0.630766	1.21739	0.518132	0.604366	0.914378	3.72187	-0.630303	-0.630303	1.87706	2.41393	2.12285	3.97907	2.37319	3.59385	2.94721	-0.630303	3.58526	2.77878	1.86616	-0.630303
ST5	681.907	0.238399	0.195549	1.21912	0.222797	0.684483	8.74237	9.33571	9.1469	9.22692	9.49486	9.62341	9.3352	9.60109	9.43787	9.6812	9.80773	9.17837	9.73138	9.43704	9.0804
LINC01106	17.8858	0.0386363	1.09131	0.0354036	0.971758	0.995553	3.86031	4.16034	4.39773	4.22754	-0.630303	4.02441	4.47401	4.98689	4.27039	4.95707	-0.630303	4.11984	5.09863	5.28999	-0.630303
ST7	233.146	-0.459069	0.326816	-1.40467	0.16012	0.615129	8.1817	8.72327	8.30878	8.30591	7.78424	6.98721	7.55635	7.91944	7.5467	7.95026	7.32361	7.29549	7.07506	7.8506	8.10391
MSTRG.23605.1	8.14025	-0.208853	0.528644	-0.395073	0.692789	0.939683	4.49119	2.70347	3.85476	2.63564	2.6715	2.91751	2.5988	3.39426	2.51756	3.36682	2.93165	3.29951	3.21601	2.16665	3.72392
TRBV30	0	NA	NA	NA	NA	NA	-0.630303	-0.630303	-0.630303	-0.630303	-0.630303	-0.630303	-0.630303	-0.630303	-0.630303	-0.630303	-0.630303	-0.630303	-0.630303	-0.630303	-0.630303
MSTRG.30948.6	137.178	-0.539718	0.478298	-1.12841	0.259145	0.718045	5.04892	7.77319	7.07075	7.0698	7.96738	7.00506	6.90373	7.69832	6.4416	6.62069	7.74192	7.63663	6.53916	6.49403	6.10133
MSTRG.23947.4	319.223	-9.64189	3.61871	-2.66446	NA	NA	-0.630303	-0.630303	12.2185	-0.630303	-0.630303	-0.630303	-0.630303	-0.630303	-0.630303	-0.630303	10.1733	-0.630303	-0.630303	4.39344	9.57145
MSTRG.25540.1	1.49944	1.3339	1.55671	0.856875	0.391514	NA	-0.630303	-0.630303	-0.630303	0.929441	1.08712	0.893103	-0.630303	1.93708	0.987679	1.27149	-0.630303	1.72911	0.906001	3.47594	1.74001
CYP4A22-AS1	1.15678	1.97519	1.37504	1.43646	0.150872	NA	-0.630303	-0.630303	-0.630303	1.48881	1.68716	0.893103	1.84529	1.28951	1.95937	1.91504	-0.630303	1.1208	-0.630303	1.47908	1.12958
MSTRG.30124.1	7.44152	3.1315	1.31814	2.3757	0.0175157	0.275269	2.37565	-0.630303	1.75229	1.87706	2.41393	4.22077	4.57509	2.97352	4.05228	4.27794	-0.630303	1.1208	4.04896	1.86616	-0.630303
WBP2P1	0	NA	NA	NA	NA	NA	-0.630303	-0.630303	-0.630303	-0.630303	-0.630303	-0.630303	-0.630303	-0.630303	-0.630303	-0.630303	-0.630303	-0.630303	-0.630303	-0.630303	-0.630303
KCNAB1	113.148	-0.610688	0.598389	-1.02055	0.307467	0.756803	7.14819	8.05707	7.07075	5.00218	6.23583	6.09636	5.34926	5.95765	6.91015	8.09394	7.61997	6.15238	6.26509	6.533	6.00696
PRKAR1AP1	3.80875	-0.828025	0.653669	-1.26673	0.205251	0.666688	2.9762	3.13678	2.17007	3.12576	2.41393	2.12285	2.1443	2.37319	2.2663	-0.630303	1.97283	2.94202	-0.630303	1.47908	2.1565
ZNF304	178.925	0.0766304	0.170751	0.448784	0.653587	0.928771	7.30158	7.54139	7.29959	7.72578	7.29139	7.4187	7.20887	7.78742	7.42334	7.41721	7.33997	7.4364	7.39077	7.58609	7.99752
STH	0	NA	NA	NA	NA	NA	-0.630303	-0.630303	-0.630303	-0.630303	-0.630303	-0.630303	-0.630303	-0.630303	-0.630303	-0.630303	-0.630303	-0.630303	-0.630303	-0.630303	-0.630303
ZNF302	166.947	0.609303	0.460835	1.32217	0.186111	0.644971	7.68297	6.08182	7.49705	7.23022	6.52086	7.65753	7.42045	6.81288	6.59745	7.82404	8.37448	6.76474	7.38384	8.36789	6.33289
MSTRG.880.4	0	0	0	0	1	NA	-0.630303	-0.630303	-0.630303	-0.630303	4.51602	-0.630303	-0.630303	-0.630303	-0.630303	-0.630303	-0.630303	-0.630303	-0.630303	-0.630303	-0.630303
ZNF300	138.866	0.0523775	0.314814	0.166376	0.867861	0.978879	6.26434	7.19247	7.15113	6.6829	7.53495	7.30801	6.9977	6.84644	7.66035	6.94264	7.61997	6.91361	7.66689	6.89398	6.37128
RP11-285G1.2	0	NA	NA	NA	NA	NA	-0.630303	-0.630303	-0.630303	-0.630303	-0.630303	-0.630303	-0.630303	-0.630303	-0.630303	-0.630303	-0.630303	-0.630303	-0.630303	-0.630303	-0.630303
MIR4534	0	NA	NA	NA	NA	NA	-0.630303	-0.630303	-0.630303	-0.630303	-0.630303	-0.630303	-0.630303	-0.630303	-0.630303	-0.630303	-0.630303	-0.630303	-0.630303	-0.630303	-0.630303
RPL17P36	239.432	0.196393	0.231609	0.84795	0.396466	0.816856	7.67363	7.59872	8.05191	8.0357	8.54987	7.58816	8.19863	8.01108	7.86385	7.73038	7.94269	7.55655	7.51018	7.56117	8.30069
STS	0	0	0	0	1	NA	-0.630303	-0.630303	-0.630303	-0.630303	-0.630303	-0.630303	-0.630303	-0.630303	9.29406	-0.630303	-0.630303	-0.630303	9.45534	-0.630303	-0.630303
RP11-6I2.3	2.82959	0.523015	1.03245	0.506575	0.612453	NA	3.20207	-0.630303	1.75229	1.48881	2.6715	2.57555	2.1443	1.93708	2.51756	-0.630303	2.28066	2.46322	1.8437	-0.630303	-0.630303
RP4-753F5.1	1.26146	-1.04415	1.62012	-0.644488	0.519259	NA	-0.630303	-0.630303	1.75229	0.929441	-0.630303	1.44264	2.1443	-0.630303	-0.630303	2.67956	-0.630303	2.46322	1.45904	-0.630303	-0.630303
RP11-574K11.32	100.193	0.824356	0.742023	1.11096	0.266586	0.724476	6.07866	4.71118	6.71043	3.59315	6.53694	5.65113	7.84125	6.38059	5.96762	6.1006	6.85099	5.89018	8.38523	7.44336	5.37459
HOXB13	0.44352	1.7097	3.83154	0.446218	0.65544	NA	-0.630303	-0.630303	-0.630303	2.98039	-0.630303	-0.630303	-0.630303	-0.630303	-0.630303	-0.630303	-0.630303	-0.630303	-0.630303	-0.630303	-0.630303
RNU1-143P	1.04939	0.125173	1.0399	0.12037	0.90419	NA	1.29135	0.86199	1.13947	0.929441	-0.630303	1.44264	0.907119	1.28951	0.987679	1.91504	1.57452	1.1208	0.906001	0.921772	-0.630303
MSTRG.15688.1	1.78193	2.65694	1.47904	1.7964	0.0724315	NA	1.29135	-0.630303	-0.630303	-0.630303	1.68716	1.82528	2.1443	-0.630303	3.2265	1.91504	1.97283	1.1208	1.8437	0.921772	-0.630303
RP11-193F5.1	0	NA	NA	NA	NA	NA	-0.630303	-0.630303	-0.630303	-0.630303	-0.630303	-0.630303	-0.630303	-0.630303	-0.630303	-0.630303	-0.630303	-0.630303	-0.630303	-0.630303	-0.630303
CASP3P1	2.01283	-1.53131	1.14198	-1.34093	0.179945	NA	-0.630303	2.70347	2.75102	2.42557	1.68716	2.36745	-0.630303	-0.630303	-0.630303	-0.630303	-0.630303	1.72911	0.906001	2.41335	1.74001
RP11-61O1.2	0	NA	NA	NA	NA	NA	-0.630303	-0.630303	-0.630303	-0.630303	-0.630303	-0.630303	-0.630303	-0.630303	-0.630303	-0.630303	-0.630303	-0.630303	-0.630303	-0.630303	-0.630303
RP11-361C13.1	0	NA	NA	NA	NA	NA	-0.630303	-0.630303	-0.630303	-0.630303	-0.630303	-0.630303	-0.630303	-0.630303	-0.630303	-0.630303	-0.630303	-0.630303	-0.630303	-0.630303	-0.630303
IFT81	282.51	0.632442	0.377102	1.67711	0.0935206	0.519872	8.30175	7.05995	7.83268	8.40126	7.86922	8.04172	8.81671	8.51233	8.29908	9.0871	7.49408	7.85323	6.842	8.21252	7.94759
TOMM34	437.119	-0.270922	0.526585	-0.514489	0.60691	0.91521	9.26188	9.35746	8.81103	9.47973	9.06691	7.28627	7.82083	8.37534	8.47385	6.41713	9.1084	8.70806	9.24765	9.26638	8.00974
RNU7-200P	0	NA	NA	NA	NA	NA	-0.630303	-0.630303	-0.630303	-0.630303	-0.630303	-0.630303	-0.630303	-0.630303	-0.630303	-0.630303	-0.630303	-0.630303	-0.630303	-0.630303	-0.630303
RP11-775B15.2	0	NA	NA	NA	NA	NA	-0.630303	-0.630303	-0.630303	-0.630303	-0.630303	-0.630303	-0.630303	-0.630303	-0.630303	-0.630303	-0.630303	-0.630303	-0.630303	-0.630303	-0.630303
MSTRG.22451.10	11.2443	0.119483	2.83017	0.0422174	0.966325	0.995228	-0.630303	3.56415	4.47121	-0.630303	1.08712	-0.630303	0.907119	7.07599	-0.630303	-0.630303	0.99726	-0.630303	0.906001	-0.630303	-0.630303
MSTRG.22451.12	46.7663	-0.778897	1.41434	-0.550714	0.58183	0.904825	4.21005	5.51833	6.25005	4.51699	5.97769	-0.630303	6.73937	2.37319	7.06385	4.69373	-0.630303	6.53328	-0.630303	6.38464	5.4119
MSTRG.22451.13	3.78098	4.72987	3.13095	1.51068	0.130869	0.57886	-0.630303	-0.630303	-0.630303	5.91478	1.08712	-0.630303	-0.630303	-0.630303	1.56245	5.69449	0.99726	-0.630303	-0.630303	1.86616	-0.630303
MSTRG.20404.5	11.4439	-24.2859	3.65605	-6.64266	NA	NA	-0.630303	-0.630303	7.43419	-0.630303	-0.630303	-0.630303	-0.630303	-0.630303	-0.630303	-0.630303	-0.630303	-0.630303	-0.630303	-0.630303	-0.630303
MSTRG.22212.1	6.90618	0.94619	0.962772	0.982776	0.325718	0.77083	4.21005	1.78069	-0.630303	2.81847	1.68716	2.75682	3.33833	2.37319	2.9158	4.07093	2.53256	3.4495	4.30556	-0.630303	2.1565
MSTRG.22451.18	7.39771	-1.67719	1.02798	-1.63154	0.102776	0.53805	1.29135	3.00648	4.15171	2.63564	3.39399	-0.630303	2.1443	4.30703	-0.630303	-0.630303	2.93165	4.75836	2.59695	1.86616	3.59978
PPP3CA	1088.43	-0.0556481	0.244037	-0.228031	0.819622	0.969588	10.3244	9.68181	10.3742	10.2522	10.4326	10.0024	9.4343	10.4767	10.0759	9.47614	9.70414	10.2562	9.98835	9.98935	10.3332
PPP3CB	824.153	-0.242132	0.230404	-1.0509	0.293303	0.746014	10.1502	9.8798	10.0749	9.96705	9.2487	9.17063	9.15932	9.73703	9.86065	9.3183	9.83827	9.65097	9.44705	9.87393	9.43089
PPP3CC	302.01	-0.154024	0.377165	-0.408374	0.682999	0.937628	8.81212	8.84434	8.12197	9.07059	8.38205	7.25677	7.96737	7.88755	8.21843	8.26159	8.06087	7.96912	7.99724	6.99978	8.42905
RP11-259K5.1	0.830379	2.5958	2.19305	1.18365	0.236551	NA	-0.630303	-0.630303	-0.630303	-0.630303	-0.630303	1.44264	2.38993	-0.630303	1.56245	-0.630303	1.57452	-0.630303	2.14259	-0.630303	-0.630303
RP11-259K5.2	63.7996	-0.730417	0.528325	-1.38252	0.166814	0.622312	6.1342	6.48597	6.88176	6.44198	7.00976	4.85406	4.95849	6.33402	4.82369	4.61963	5.58065	6.25744	4.79833	5.32002	6.59858
PHKA1P1	6.3227	-0.500505	0.533179	-0.938718	0.347876	0.786853	2.9762	3.73794	2.75102	2.42557	3.07806	2.75682	3.0866	2.70499	2.51756	2.94721	2.28066	2.94202	1.45904	2.16665	4.0426
LIF	172.711	0.77957	0.65168	1.19625	0.2316	0.691293	9.2399	6.94086	6.53323	7.05183	7.91914	7.67993	7.12807	7.66108	4.777	7.91973	5.43596	6.87451	7.05774	6.87388	7.54768
RPL12	4446.65	0.513763	0.903689	0.568518	0.569684	0.899952	10.2943	9.66312	12.9033	9.56456	12.6764	13.4894	11.3425	13.0498	13.3991	10.7205	13.1766	10.5228	10.8621	10.094	9.87338
MSTRG.31007.1	40.5128	0.56303	0.561011	1.0036	0.315572	0.763904	5.57573	5.83698	3.61609	5.97324	4.80879	5.88122	6.17382	4.09972	4.57345	5.45992	5.73706	4.43887	4.87947	4.14747	6.33289
MSTRG.29280.1	16.3988	1.35614	0.664391	2.04118	0.0412334	0.391042	4.30999	2.31725	2.49039	2.17832	3.76637	4.68708	4.62309	3.85742	4.72874	5.12714	5.13211	3.92917	4.04896	4.21301	2.1565
MSTRG.31132.1	22.224	-2.40684	1.0826	-2.22322	NA	NA	1.93933	7.50587	3.16157	4.16195	2.41393	2.57555	3.33833	1.93708	3.79508	2.67956	4.79493	1.72911	2.38814	5.73098	2.1565
TTC21B-AS1	0.256328	-1.61952	3.77288	-0.429254	0.667738	NA	-0.630303	1.78069	-0.630303	-0.630303	-0.630303	1.44264	-0.630303	-0.630303	-0.630303	-0.630303	-0.630303	-0.630303	-0.630303	-0.630303	-0.630303
IQCJ-SCHIP1	109.565	0.155254	0.664512	0.233637	0.815267	0.968832	7.30158	6.67907	5.84307	6.1011	7.35624	6.57404	6.63797	6.77851	4.45976	3.17238	7.8314	7.18264	6.72619	7.06328	7.36004
RNU7-176P	0	NA	NA	NA	NA	NA	-0.630303	-0.630303	-0.630303	-0.630303	-0.630303	-0.630303	-0.630303	-0.630303	-0.630303	-0.630303	-0.630303	-0.630303	-0.630303	-0.630303	-0.630303
RNU6-836P	0	NA	NA	NA	NA	NA	-0.630303	-0.630303	-0.630303	-0.630303	-0.630303	-0.630303	-0.630303	-0.630303	-0.630303	-0.630303	-0.630303	-0.630303	-0.630303	-0.630303	-0.630303
GACAT2	3.46119	-0.878685	1.19753	-0.733747	0.463103	NA	-0.630303	3.13678	2.97105	-0.630303	2.09802	2.12285	2.38993	2.97352	2.51756	-0.630303	3.61074	1.72911	-0.630303	-0.630303	2.1565
NPY6R	0.328471	1.3964	2.51464	0.555309	0.578683	NA	-0.630303	-0.630303	-0.630303	-0.630303	-0.630303	1.44264	1.46047	-0.630303	-0.630303	-0.630303	0.99726	-0.630303	-0.630303	0.921772	-0.630303
GACAT1	0	NA	NA	NA	NA	NA	-0.630303	-0.630303	-0.630303	-0.630303	-0.630303	-0.630303	-0.630303	-0.630303	-0.630303	-0.630303	-0.630303	-0.630303	-0.630303	-0.630303	-0.630303
RP4-535B20.4	1.33191	0.413095	1.54684	0.267057	0.789425	NA	1.29135	-0.630303	2.17007	-0.630303	1.08712	1.44264	1.46047	-0.630303	2.2663	1.91504	-0.630303	-0.630303	-0.630303	2.62301	-0.630303
RP4-535B20.2	0	NA	NA	NA	NA	NA	-0.630303	-0.630303	-0.630303	-0.630303	-0.630303	-0.630303	-0.630303	-0.630303	-0.630303	-0.630303	-0.630303	-0.630303	-0.630303	-0.630303	-0.630303
RP3-509I19.6	0.086328	0.257495	3.83957	0.0670634	0.946531	NA	-0.630303	-0.630303	-0.630303	-0.630303	-0.630303	-0.630303	-0.630303	-0.630303	-0.630303	1.27149	-0.630303	-0.630303	-0.630303	-0.630303	-0.630303
MSTRG.11635.2	19.7122	-0.341249	0.481565	-0.708625	0.478557	0.86134	3.72187	4.48647	4.54112	4.8852	5.40725	3.31297	4.30771	4.72331	3.69799	4.07093	5.01472	4.86865	3.44728	3.47594	3.83818
RP4-535B20.1	0	NA	NA	NA	NA	NA	-0.630303	-0.630303	-0.630303	-0.630303	-0.630303	-0.630303	-0.630303	-0.630303	-0.630303	-0.630303	-0.630303	-0.630303	-0.630303	-0.630303	-0.630303
RNU6-377P	0.0716345	-0.944722	3.83957	-0.246049	0.805645	NA	-0.630303	-0.630303	-0.630303	-0.630303	-0.630303	-0.630303	-0.630303	-0.630303	-0.630303	-0.630303	-0.630303	1.1208	-0.630303	-0.630303	-0.630303
AC107079.1	0	NA	NA	NA	NA	NA	-0.630303	-0.630303	-0.630303	-0.630303	-0.630303	-0.630303	-0.630303	-0.630303	-0.630303	-0.630303	-0.630303	-0.630303	-0.630303	-0.630303	-0.630303
KB-1460A1.3	0	NA	NA	NA	NA	NA	-0.630303	-0.630303	-0.630303	-0.630303	-0.630303	-0.630303	-0.630303	-0.630303	-0.630303	-0.630303	-0.630303	-0.630303	-0.630303	-0.630303	-0.630303
CTD-2275D10.2	0	NA	NA	NA	NA	NA	-0.630303	-0.630303	-0.630303	-0.630303	-0.630303	-0.630303	-0.630303	-0.630303	-0.630303	-0.630303	-0.630303	-0.630303	-0.630303	-0.630303	-0.630303
RP11-5P18.11	0	NA	NA	NA	NA	NA	-0.630303	-0.630303	-0.630303	-0.630303	-0.630303	-0.630303	-0.630303	-0.630303	-0.630303	-0.630303	-0.630303	-0.630303	-0.630303	-0.630303	-0.630303
RPL18	5968.24	0.408323	0.233213	1.75086	0.0799702	0.49179	12.1192	12.1141	12.3176	11.8592	12.536	12.6911	13.0174	12.6687	12.7999	13.1181	12.6025	12.1852	12.8071	12.2822	12.4096
RP5-1100E15.4	0	NA	NA	NA	NA	NA	-0.630303	-0.630303	-0.630303	-0.630303	-0.630303	-0.630303	-0.630303	-0.630303	-0.630303	-0.630303	-0.630303	-0.630303	-0.630303	-0.630303	-0.630303
CTD-2270L9.2	2.54598	-0.0630619	0.7665	-0.0822725	0.93443	NA	1.93933	1.40296	1.75229	-0.630303	1.68716	1.82528	2.38993	2.70499	2.2663	1.91504	1.97283	2.46322	2.38814	0.921772	-0.630303
ADRA2A	78.0182	-0.925999	0.569136	-1.62703	0.103732	0.539919	5.21269	5.98193	7.34912	4.96423	7.21352	5.9928	7.06869	6.57332	5.58963	5.27925	6.46012	7.27562	6.01883	5.32002	4.22154
ADRA2B	25.5331	0.52372	0.634476	0.825437	0.409123	0.824866	4.86414	2.07499	4.47121	3.68954	5.052	4.39353	5.16707	5.10256	3.97156	5.01602	5.40519	5.11229	4.66736	5.73098	2.47601
RPL19	12353.5	0.426041	0.201585	2.11346	0.0345617	0.36469	13.5428	13.1331	13.474	13.1547	13.2448	13.8618	13.8854	13.5717	14.0121	13.9061	13.7619	13.089	13.9641	13.45	13.3378
MSTRG.33133.1	60.1327	1.26547	0.633447	1.99775	0.0457435	0.406257	5.76354	3.25617	5.2324	3.77986	4.64035	7.13234	6.79278	5.82922	6.10622	6.88058	6.62937	5.39622	5.37528	6.03241	5.25649
RP11-521M14.2	0	NA	NA	NA	NA	NA	-0.630303	-0.630303	-0.630303	-0.630303	-0.630303	-0.630303	-0.630303	-0.630303	-0.630303	-0.630303	-0.630303	-0.630303	-0.630303	-0.630303	-0.630303
MSTRG.33133.3	7.76139	-0.518803	1.39369	-0.372253	0.709705	0.944317	-0.630303	3.9646	3.32963	2.98039	3.07806	-0.630303	-0.630303	3.56581	4.12872	-0.630303	4.35396	3.13193	-0.630303	3.57917	4.0426
RPL17P34	23.5222	-0.345931	0.369655	-0.935822	0.349365	0.788054	4.72632	4.27745	5.46588	4.40809	4.64035	3.87682	4.84167	4.48821	4.05228	4.61963	3.61074	4.69988	4.79833	5.34944	4.4541
RP13-140E4.1	8.63391	-0.263127	0.522709	-0.503391	0.61469	0.918054	3.86031	3.46866	3.61609	3.86483	3.24474	2.75682	2.78068	3.71901	1.56245	3.17238	2.74612	3.29951	2.38814	2.80552	4.22154
MSTRG.33133.4	0.0882073	0.257495	3.83957	0.0670634	0.946531	NA	-0.630303	-0.630303	-0.630303	-0.630303	-0.630303	-0.630303	-0.630303	1.28951	-0.630303	-0.630303	-0.630303	-0.630303	-0.630303	-0.630303	-0.630303
TEX22	8.31104	1.52095	0.837359	1.81636	0.0693147	0.468956	2.70758	2.52358	-0.630303	3.12576	-0.630303	3.62242	4.30771	3.19933	4.05228	3.69087	3.37628	2.72278	3.08463	4.33577	1.74001
RNU7-53P	0	NA	NA	NA	NA	NA	-0.630303	-0.630303	-0.630303	-0.630303	-0.630303	-0.630303	-0.630303	-0.630303	-0.630303	-0.630303	-0.630303	-0.630303	-0.630303	-0.630303	-0.630303
FAM45BP	204.533	-0.342641	0.506782	-0.676112	0.49897	0.872448	7.79056	8.12888	7.70915	8.27138	8.10852	7.66877	7.66917	7.99621	5.96762	7.43891	6.46012	7.98144	6.40862	6.37037	8.58822
RP11-767L7.1	6.64719	-0.165831	0.84101	-0.19718	0.843686	0.973904	1.29135	3.46866	2.17007	3.86483	4.22964	2.57555	-0.630303	3.19933	1.56245	2.67956	2.74612	3.29951	1.45904	3.67546	3.14589
RP11-767L7.2	0.107437	0.49794	3.83957	0.129686	0.896815	NA	-0.630303	-0.630303	-0.630303	-0.630303	-0.630303	-0.630303	1.46047	-0.630303	-0.630303	-0.630303	-0.630303	-0.630303	-0.630303	-0.630303	-0.630303
TEX28	0	NA	NA	NA	NA	NA	-0.630303	-0.630303	-0.630303	-0.630303	-0.630303	-0.630303	-0.630303	-0.630303	-0.630303	-0.630303	-0.630303	-0.630303	-0.630303	-0.630303	-0.630303
TEX29	0.322311	1.37133	3.83731	0.357366	0.720818	NA	-0.630303	-0.630303	-0.630303	-0.630303	-0.630303	-0.630303	2.5988	-0.630303	-0.630303	-0.630303	-0.630303	-0.630303	-0.630303	-0.630303	-0.630303
RP11-385F7.1	1.42246	0.499865	1.78699	0.279725	0.779689	NA	2.9762	2.07499	-0.630303	-0.630303	-0.630303	1.82528	-0.630303	-0.630303	-0.630303	1.27149	1.57452	-0.630303	2.38814	-0.630303	1.74001
MSTRG.19726.25	1.88423	-0.283553	1.87998	-0.150828	0.880112	NA	3.39706	-0.630303	2.17007	-0.630303	-0.630303	1.82528	-0.630303	2.97352	-0.630303	-0.630303	1.57452	2.14445	-0.630303	1.47908	-0.630303
RP11-159D12.11	0.838627	0.290464	2.27961	0.127418	0.898609	NA	-0.630303	-0.630303	1.75229	1.48881	-0.630303	-0.630303	-0.630303	-0.630303	1.56245	-0.630303	2.28066	-0.630303	-0.630303	-0.630303	2.1565
MSTRG.12558.27	135.357	-0.0558172	2.13104	-0.0261925	0.979104	0.997045	8.49442	0.86199	1.13947	1.48881	-0.630303	0.893103	-0.630303	7.29844	2.2663	9.11769	2.53256	8.70806	9.05162	0.921772	1.12958
MSTRG.19726.20	46.5993	0.805687	1.85938	0.43331	0.66479	0.931877	-0.630303	2.07499	6.27076	0.929441	-0.630303	7.18811	6.78225	-0.630303	-0.630303	7.59199	6.30212	3.29951	3.33631	6.18703	3.14589
MSTRG.19726.22	5.17552	1.94566	1.05029	1.8525	0.0639537	0.459025	2.37565	1.40296	1.75229	2.17832	-0.630303	4.54777	3.33833	1.93708	0.987679	3.53798	2.53256	1.1208	1.45904	3.36471	2.73607
RNU6-299P	0	NA	NA	NA	NA	NA	-0.630303	-0.630303	-0.630303	-0.630303	-0.630303	-0.630303	-0.630303	-0.630303	-0.630303	-0.630303	-0.630303	-0.630303	-0.630303	-0.630303	-0.630303
RP11-38G5.4	2.01491	0.336091	1.06832	0.314597	0.753068	NA	1.93933	0.86199	1.75229	-0.630303	2.88927	0.893103	0.907119	1.28951	-0.630303	1.91504	1.57452	1.72911	2.38814	2.62301	-0.630303
MSTRG.19381.7	30.1894	0.139997	0.397361	0.352317	0.724601	0.948477	5.1056	5.56511	4.54112	5.211	5.00653	5.43105	5.58552	3.56581	4.2013	4.89561	4.84165	4.02766	4.83947	5.1632	5.21488
AC016730.1	0	NA	NA	NA	NA	NA	-0.630303	-0.630303	-0.630303	-0.630303	-0.630303	-0.630303	-0.630303	-0.630303	-0.630303	-0.630303	-0.630303	-0.630303	-0.630303	-0.630303	-0.630303
C16orf46	15.5381	0.411084	0.430855	0.954112	0.340027	0.78196	4.30999	3.46866	3.96071	3.77986	4.30675	3.95251	2.94185	3.19933	4.27039	5.01602	3.61074	3.82342	4.41853	4.698	3.83818
MSTRG.16774.1	9.63524	1.16622	0.898228	1.29836	0.194164	0.655264	3.20207	0.86199	1.13947	2.17832	1.68716	4.39353	4.11966	2.97352	1.95937	4.76421	4.06968	3.82342	3.90116	3.93075	1.74001
MSTRG.31017.9	0.073358	-0.944722	3.83957	-0.246049	0.805645	NA	-0.630303	-0.630303	1.13947	-0.630303	-0.630303	-0.630303	-0.630303	4.48821	-0.630303	-0.630303	-0.630303	-0.630303	-0.630303	-0.630303	-0.630303
PCYT1B	0	NA	NA	NA	NA	NA	-0.630303	-0.630303	-0.630303	-0.630303	-0.630303	-0.630303	-0.630303	-0.630303	-0.630303	-0.630303	-0.630303	-0.630303	-0.630303	-0.630303	-0.630303
RNU6-1150P	0	NA	NA	NA	NA	NA	-0.630303	-0.630303	-0.630303	-0.630303	-0.630303	-0.630303	-0.630303	-0.630303	-0.630303	-0.630303	-0.630303	-0.630303	-0.630303	-0.630303	-0.630303
RP11-487A2.1	0	NA	NA	NA	NA	NA	-0.630303	-0.630303	-0.630303	-0.630303	-0.630303	-0.630303	-0.630303	-0.630303	-0.630303	-0.630303	-0.630303	-0.630303	-0.630303	-0.630303	-0.630303
MSTRG.31017.2	18.8969	0.875447	0.497574	1.75943	0.0785046	0.488587	4.65212	4.03285	-0.630303	3.37845	4.80879	4.64212	4.30771	4.98689	4.12872	4.83141	4.53549	4.28817	4.36315	4.07879	4.22154
MSTRG.3892.4	33.997	-2.23992	0.821672	-2.72605	NA	NA	3.56864	2.31725	8.02169	4.29027	3.07806	4.33822	4.88167	4.57091	4.39936	5.27925	4.64494	3.92917	4.83947	3.57917	3.31369
MSTRG.12997.6	34.7308	-0.454771	0.370303	-1.2281	0.219408	0.681267	5.1056	5.20047	5.536	5.97324	4.95958	5.58143	4.84167	5.44698	5.07594	4.89561	4.59125	5.75317	4.75598	3.76569	4.71526
RP11-70K10.2	0	NA	NA	NA	NA	NA	-0.630303	-0.630303	-0.630303	-0.630303	-0.630303	-0.630303	-0.630303	-0.630303	-0.630303	-0.630303	-0.630303	-0.630303	-0.630303	-0.630303	-0.630303
MSTRG.8063.1	28.8928	0.269417	0.711568	0.378625	0.704967	0.943463	5.69132	2.86304	5.27403	3.48982	6.00105	5.32131	5.34926	5.79525	3.88603	4.07093	4.21882	5.01971	4.47185	2.16665	5.0823
SYT8	0	NA	NA	NA	NA	NA	-0.630303	-0.630303	-0.630303	-0.630303	-0.630303	-0.630303	-0.630303	-0.630303	-0.630303	-0.630303	-0.630303	-0.630303	-0.630303	-0.630303	-0.630303
TLR10	0	NA	NA	NA	NA	NA	-0.630303	-0.630303	-0.630303	-0.630303	-0.630303	-0.630303	-0.630303	-0.630303	-0.630303	-0.630303	-0.630303	-0.630303	-0.630303	-0.630303	-0.630303
LINC01251	0	NA	NA	NA	NA	NA	-0.630303	-0.630303	-0.630303	-0.630303	-0.630303	-0.630303	-0.630303	-0.630303	-0.630303	-0.630303	-0.630303	-0.630303	-0.630303	-0.630303	-0.630303
LINC01250	0	NA	NA	NA	NA	NA	-0.630303	-0.630303	-0.630303	-0.630303	-0.630303	-0.630303	-0.630303	-0.630303	-0.630303	-0.630303	-0.630303	-0.630303	-0.630303	-0.630303	-0.630303
LINC01257	0	NA	NA	NA	NA	NA	-0.630303	-0.630303	-0.630303	-0.630303	-0.630303	-0.630303	-0.630303	-0.630303	-0.630303	-0.630303	-0.630303	-0.630303	-0.630303	-0.630303	-0.630303
MTCH2	901.929	-0.025457	0.194684	-0.130761	0.895965	0.984243	9.64544	10.0238	9.92291	10.1785	9.59422	9.74259	9.2689	9.61576	10.1659	9.59927	9.85117	9.52407	10.1152	9.77173	9.93393
LINC01255	0	NA	NA	NA	NA	NA	-0.630303	-0.630303	-0.630303	-0.630303	-0.630303	-0.630303	-0.630303	-0.630303	-0.630303	-0.630303	-0.630303	-0.630303	-0.630303	-0.630303	-0.630303
LINC01254	0.0526546	0.257495	3.83957	0.0670634	0.946531	NA	-0.630303	-0.630303	-0.630303	-0.630303	-0.630303	0.893103	-0.630303	-0.630303	-0.630303	-0.630303	-0.630303	-0.630303	-0.630303	-0.630303	-0.630303
RP11-21C4.5	0	NA	NA	NA	NA	NA	-0.630303	-0.630303	-0.630303	-0.630303	-0.630303	-0.630303	-0.630303	-0.630303	-0.630303	-0.630303	-0.630303	-0.630303	-0.630303	-0.630303	-0.630303
SYT1	9.21891	-0.264103	0.76662	-0.344503	0.730468	0.949127	3.72187	4.5343	2.75102	3.94506	-0.630303	3.19293	2.5988	2.37319	4.67882	2.67956	3.24288	2.46322	3.44728	3.85059	2.1565
RP4-620F22.2	0	NA	NA	NA	NA	NA	-0.630303	-0.630303	-0.630303	-0.630303	-0.630303	-0.630303	-0.630303	-0.630303	-0.630303	-0.630303	-0.630303	-0.630303	-0.630303	-0.630303	-0.630303
SYT3	0.293432	-3.02527	3.71735	-0.813825	0.415745	NA	-0.630303	-0.630303	2.49039	-0.630303	-0.630303	-0.630303	-0.630303	-0.630303	-0.630303	-0.630303	-0.630303	-0.630303	-0.630303	-0.630303	-0.630303
SYT4	0	NA	NA	NA	NA	NA	-0.630303	-0.630303	-0.630303	-0.630303	-0.630303	-0.630303	-0.630303	-0.630303	-0.630303	-0.630303	-0.630303	-0.630303	-0.630303	-0.630303	-0.630303
SYT5	13.6705	1.54181	1.10932	1.38987	0.164568	0.619318	2.70758	3.56415	2.75102	3.12576	3.07806	2.12285	4.80052	-0.630303	4.33632	2.94721	6.33513	-0.630303	4.11753	3.57917	3.14589
SYT6	0	NA	NA	NA	NA	NA	-0.630303	-0.630303	-0.630303	-0.630303	-0.630303	-0.630303	-0.630303	-0.630303	-0.630303	-0.630303	-0.630303	-0.630303	-0.630303	-0.630303	-0.630303
SYT7	105.636	-0.380425	0.77891	-0.488406	0.625262	0.92024	5.86551	2.86304	7.49705	6.95844	7.4096	5.53303	4.99542	6.68884	6.88836	5.17965	5.96509	7.68263	8.26963	6.35595	6.10133
MSTRG.2031.1	157.753	0.0290434	0.749281	0.0387616	0.96908	0.995381	6.96125	2.70347	7.79028	6.76241	8.37312	6.52539	6.87431	7.77004	7.81849	6.71262	7.22138	7.91876	8.2003	4.98722	6.87722
RP11-401I19.2	0	NA	NA	NA	NA	NA	-0.630303	-0.630303	-0.630303	-0.630303	-0.630303	-0.630303	-0.630303	-0.630303	-0.630303	-0.630303	-0.630303	-0.630303	-0.630303	-0.630303	-0.630303
TIAL1	836.34	-0.0660205	0.122551	-0.538716	0.590083	0.907444	9.63825	9.73519	9.76219	9.40383	9.80801	9.9318	9.65366	9.61089	9.75475	9.60167	9.87522	9.79229	9.54508	9.94308	9.47341
RP1-202O8.3	2.45092	4.10644	2.67702	1.53396	0.12504	NA	-0.630303	-0.630303	-0.630303	-0.630303	-0.630303	-0.630303	2.38993	3.19933	-0.630303	2.34906	3.4983	-0.630303	-0.630303	-0.630303	3.59978
CH17-478G19.2	111.611	-0.285027	0.366377	-0.777962	0.436592	0.83997	6.94582	7.30007	6.90844	7.33796	6.97478	6.69995	6.52889	6.87924	5.90389	6.56258	6.23374	6.86123	5.90721	6.18703	7.72857
PRAMEF36P	0	NA	NA	NA	NA	NA	-0.630303	-0.630303	-0.630303	-0.630303	-0.630303	-0.630303	-0.630303	-0.630303	-0.630303	-0.630303	-0.630303	-0.630303	-0.630303	-0.630303	-0.630303
CTD-2623H2.7	0	NA	NA	NA	NA	NA	-0.630303	-0.630303	-0.630303	-0.630303	-0.630303	-0.630303	-0.630303	-0.630303	-0.630303	-0.630303	-0.630303	-0.630303	-0.630303	-0.630303	-0.630303
MSTRG.29394.5	0.992924	2.82111	2.86801	0.983646	0.32529	NA	-0.630303	-0.630303	-0.630303	2.81847	-0.630303	1.82528	-0.630303	-0.630303	-0.630303	1.91504	-0.630303	-0.630303	-0.630303	2.41335	-0.630303
MSTRG.29394.4	0.086328	0.257495	3.83957	0.0670634	0.946531	NA	-0.630303	-0.630303	-0.630303	8.48065	-0.630303	-0.630303	-0.630303	-0.630303	-0.630303	1.27149	-0.630303	-0.630303	-0.630303	-0.630303	-0.630303
MSTRG.29394.7	64.775	0.534019	0.989762	0.539543	0.589512	0.907383	6.28901	6.016	-0.630303	2.63564	5.26005	6.42287	6.95148	5.76045	1.95937	6.79904	6.78083	6.3363	6.47537	5.83861	6.427
MSTRG.24494.2	3.12739	4.46813	3.79992	1.17585	0.239655	NA	-0.630303	-0.630303	-0.630303	4.22754	-0.630303	-0.630303	3.21801	-0.630303	-0.630303	-0.630303	-0.630303	-0.630303	-0.630303	4.50228	-0.630303
MSTRG.29394.1	30.2949	-2.01607	1.32526	-1.52126	0.128194	0.574825	-0.630303	7.59872	4.84734	2.17832	3.87173	2.91751	3.33833	-0.630303	3.3597	2.94721	6.71964	3.29951	5.94539	3.57917	2.1565
IHH	1.08383	-0.539167	2.34023	-0.23039	0.817789	NA	-0.630303	-0.630303	2.49039	2.17832	-0.630303	-0.630303	-0.630303	-0.630303	-0.630303	1.91504	1.57452	-0.630303	-0.630303	2.41335	-0.630303
RP11-72M10.8	0	NA	NA	NA	NA	NA	-0.630303	-0.630303	-0.630303	-0.630303	-0.630303	-0.630303	-0.630303	-0.630303	-0.630303	-0.630303	-0.630303	-0.630303	-0.630303	-0.630303	-0.630303
AGRP	0	NA	NA	NA	NA	NA	-0.630303	-0.630303	-0.630303	-0.630303	-0.630303	-0.630303	-0.630303	-0.630303	-0.630303	-0.630303	-0.630303	-0.630303	-0.630303	-0.630303	-0.630303
IGKV1-12	0	NA	NA	NA	NA	NA	-0.630303	-0.630303	-0.630303	-0.630303	-0.630303	-0.630303	-0.630303	-0.630303	-0.630303	-0.630303	-0.630303	-0.630303	-0.630303	-0.630303	-0.630303
FUBP3	345.834	-0.996507	0.747969	-1.33228	0.182767	0.641212	8.51024	9.46619	9.37203	8.57176	9.83427	6.98721	5.06655	7.38092	6.57034	6.58221	7.4344	8.49257	7.16677	8.98885	8.89526
RP11-72M10.4	0	NA	NA	NA	NA	NA	-0.630303	-0.630303	-0.630303	-0.630303	-0.630303	-0.630303	-0.630303	-0.630303	-0.630303	-0.630303	-0.630303	-0.630303	-0.630303	-0.630303	-0.630303
FUBP1	708.423	-0.489933	0.30346	-1.61449	0.106421	0.54362	8.99945	10.4139	9.28564	9.8008	9.97513	9.54473	9.06914	9.51761	9.07285	8.69928	9.03496	9.59995	8.84755	9.585	9.54441
IGKV1-16	0	NA	NA	NA	NA	NA	-0.630303	-0.630303	-0.630303	-0.630303	-0.630303	-0.630303	-0.630303	-0.630303	-0.630303	-0.630303	-0.630303	-0.630303	-0.630303	-0.630303	-0.630303
IGKV1-17	0	NA	NA	NA	NA	NA	-0.630303	-0.630303	-0.630303	-0.630303	-0.630303	-0.630303	-0.630303	-0.630303	-0.630303	-0.630303	-0.630303	-0.630303	-0.630303	-0.630303	-0.630303
MSTRG.84.3	22.6719	0.670338	0.863831	0.776005	0.437746	0.840734	4.30999	3.13678	1.75229	0.929441	5.00653	4.68708	4.11966	2.70499	4.51772	5.50176	3.09574	5.24087	4.95629	5.34944	5.82534
MSTRG.30972.2	0.147208	0.49794	3.83957	0.129686	0.896815	NA	-0.630303	-0.630303	-0.630303	-0.630303	-0.630303	7.79727	-0.630303	-0.630303	-0.630303	1.27149	0.99726	-0.630303	-0.630303	-0.630303	-0.630303
RP11-18O15.1	0.0685914	0.257495	3.83957	0.0670634	0.946531	NA	-0.630303	-0.630303	-0.630303	-0.630303	1.08712	-0.630303	-0.630303	-0.630303	-0.630303	-0.630303	-0.630303	-0.630303	-0.630303	-0.630303	-0.630303
MSTRG.26028.1	7.23449	0.415579	0.660772	0.628929	0.529396	0.884304	3.20207	2.86304	3.32963	2.81847	3.52915	2.57555	2.1443	3.85742	4.05228	3.36682	3.09574	1.72911	3.55027	2.41335	-0.630303
SCHIP1	91.8292	0.184803	0.538931	0.342906	0.731669	0.949461	6.59635	6.31862	6.66422	7.41028	6.65947	5.26314	5.29105	6.55313	6.19765	6.18005	6.41451	6.15238	5.80711	8.06963	5.6175
MSTRG.27879.2	131.891	-3.29814	1.99111	-1.65644	NA	NA	-0.630303	3.13678	-0.630303	4.22754	10.3394	4.59572	3.33833	4.98689	3.3597	-0.630303	8.74065	10.4515	-0.630303	3.93075	4.88412
CTD-2281E23.1	0	NA	NA	NA	NA	NA	-0.630303	-0.630303	-0.630303	-0.630303	-0.630303	-0.630303	-0.630303	-0.630303	-0.630303	-0.630303	-0.630303	-0.630303	-0.630303	-0.630303	-0.630303
RP1-228H13.5	51.103	-0.557667	0.461186	-1.2092	0.226585	0.687163	5.76354	5.2298	6.55027	5.55524	6.21599	4.81409	4.75817	6.74331	5.66846	5.37241	5.40519	6.29741	5.25882	5.56538	4.13485
CTBP1-AS2	65.6884	-0.384784	0.474363	-0.811161	0.417273	0.830049	5.6153	6.94086	5.81514	6.6829	5.69206	5.37722	5.48526	4.40047	6.17982	6.1006	5.73706	6.06245	4.99321	6.62005	6.9424
RP1-56J10.8	0	NA	NA	NA	NA	NA	-0.630303	-0.630303	-0.630303	-0.630303	-0.630303	-0.630303	-0.630303	-0.630303	-0.630303	-0.630303	-0.630303	-0.630303	-0.630303	-0.630303	-0.630303
RP1-228H13.1	2.28922	0.035495	0.723209	0.0490799	0.960856	NA	1.93933	1.40296	2.17007	1.48881	1.68716	2.36745	2.1443	2.37319	2.2663	-0.630303	1.97283	1.72911	1.45904	0.921772	1.12958
OR5H7P	0	NA	NA	NA	NA	NA	-0.630303	-0.630303	-0.630303	-0.630303	-0.630303	-0.630303	-0.630303	-0.630303	-0.630303	-0.630303	-0.630303	-0.630303	-0.630303	-0.630303	-0.630303
MARCO	0.205774	0.738386	3.83957	0.192309	0.8475	NA	-0.630303	-0.630303	-0.630303	-0.630303	2.09802	-0.630303	-0.630303	-0.630303	-0.630303	-0.630303	-0.630303	-0.630303	-0.630303	-0.630303	-0.630303
SAP30	210.984	0.379603	0.528151	0.71874	0.472301	0.858581	7.92258	8.13664	6.98563	8.02652	5.13885	8.02432	8.05303	6.46944	7.85826	7.69476	7.85436	6.72132	7.60265	8.82055	7.64488
MSTRG.26893.12	13.81	-1.42084	0.866249	-1.64023	0.100958	0.534628	2.70758	5.98193	4.3203	3.59315	3.39399	1.82528	3.21801	-0.630303	3.97156	4.5415	4.84165	1.72911	2.59695	3.36471	3.59978
NBL1	644.41	-0.189995	0.56386	-0.336954	0.736151	0.951307	9.19491	7.65385	9.85425	8.6485	8.44303	9.64776	10.109	9.41789	9.20872	10.4254	9.20532	9.9973	7.49095	8.11743	9.21838
RNU6-410P	0	NA	NA	NA	NA	NA	-0.630303	-0.630303	-0.630303	-0.630303	-0.630303	-0.630303	-0.630303	-0.630303	-0.630303	-0.630303	-0.630303	-0.630303	-0.630303	-0.630303	-0.630303
RP11-447H19.1	0.50784	-0.363492	1.40127	-0.259401	0.795326	NA	-0.630303	0.86199	-0.630303	0.929441	1.08712	0.893103	-0.630303	1.28951	0.987679	-0.630303	0.99726	1.1208	-0.630303	-0.630303	-0.630303
C3orf67-AS1	0	NA	NA	NA	NA	NA	-0.630303	-0.630303	-0.630303	-0.630303	-0.630303	-0.630303	-0.630303	-0.630303	-0.630303	-0.630303	-0.630303	-0.630303	-0.630303	-0.630303	-0.630303
MSTRG.18005.6	22.2425	2.51977	0.805495	3.12823	0.00175865	0.0791365	3.56864	1.78069	2.75102	2.81847	3.39399	5.90043	4.92059	3.98367	4.51772	4.27794	6.42987	2.94202	5.34703	4.33577	3.31369
MSTRG.17036.4	0	0	0	0	1	NA	-0.630303	-0.630303	-0.630303	-0.630303	-0.630303	-0.630303	-0.630303	-0.630303	8.48478	-0.630303	-0.630303	-0.630303	-0.630303	-0.630303	-0.630303
HSFX2	0.210619	0.978832	3.83957	0.254932	0.798775	NA	-0.630303	-0.630303	-0.630303	-0.630303	-0.630303	2.12285	-0.630303	-0.630303	-0.630303	-0.630303	-0.630303	-0.630303	-0.630303	-0.630303	-0.630303
RBM48P1	0	NA	NA	NA	NA	NA	-0.630303	-0.630303	-0.630303	-0.630303	-0.630303	-0.630303	-0.630303	-0.630303	-0.630303	-0.630303	-0.630303	-0.630303	-0.630303	-0.630303	-0.630303
MSTRG.587.1	218.313	0.459153	1.07111	0.428668	0.668165	0.932699	8.88677	7.37417	7.44334	7.70293	2.09802	6.95083	6.64959	7.06178	8.71574	-0.630303	7.33182	7.39094	8.57065	9.0028	8.05759
DRC7	0	NA	NA	NA	NA	NA	-0.630303	-0.630303	-0.630303	-0.630303	-0.630303	-0.630303	-0.630303	-0.630303	-0.630303	-0.630303	-0.630303	-0.630303	-0.630303	-0.630303	-0.630303
DMBX1	0	NA	NA	NA	NA	NA	-0.630303	-0.630303	-0.630303	-0.630303	-0.630303	-0.630303	-0.630303	-0.630303	-0.630303	-0.630303	-0.630303	-0.630303	-0.630303	-0.630303	-0.630303
DRC3	37.1906	0.815349	0.432757	1.88408	0.0595542	0.446914	4.65212	4.5343	4.15171	3.94506	4.37994	5.71761	5.80935	5.57265	5.74321	5.7649	5.43596	5.01971	5.53403	5.95799	4.71526
DRC1	1.18601	3.04993	2.98502	1.02175	0.306901	NA	2.9762	-0.630303	-0.630303	-0.630303	2.41393	-0.630303	1.46047	-0.630303	-0.630303	-0.630303	-0.630303	-0.630303	-0.630303	-0.630303	2.73607
MSTRG.24298.2	125.644	0.385535	0.712539	0.541072	0.588458	0.907073	5.86551	7.20729	6.07271	8.17089	7.71528	5.95656	5.19908	6.18456	6.17982	5.62046	6.74443	6.51644	8.72947	7.38065	5.6175
RP11-893G17.4	0.192701	0.738396	3.33135	0.221651	0.824586	NA	-0.630303	-0.630303	-0.630303	-0.630303	-0.630303	0.893103	0.907119	-0.630303	-0.630303	1.27149	-0.630303	-0.630303	-0.630303	-0.630303	-0.630303
MSTRG.25876.1	21.4032	-0.434434	0.589685	-0.736722	0.461291	0.853544	4.86414	2.86304	5.09976	2.63564	4.69871	4.15825	4.18511	5.79525	4.33632	4.37126	3.98887	5.43258	3.64636	4.14747	3.94402
MSTRG.23229.22	33.7393	7.89567	2.30209	3.42978	0.000604075	0.0384528	3.56864	-0.630303	-0.630303	-0.630303	-0.630303	4.89295	3.64843	-0.630303	3.2265	6.9875	6.81634	-0.630303	6.76939	6.70213	-0.630303
RP11-17M15.4	0	NA	NA	NA	NA	NA	-0.630303	-0.630303	-0.630303	-0.630303	-0.630303	-0.630303	-0.630303	-0.630303	-0.630303	-0.630303	-0.630303	-0.630303	-0.630303	-0.630303	-0.630303
RP11-17M15.2	0.0685914	0.257495	3.83957	0.0670634	0.946531	NA	-0.630303	-0.630303	-0.630303	-0.630303	1.08712	-0.630303	-0.630303	-0.630303	-0.630303	-0.630303	-0.630303	-0.630303	-0.630303	-0.630303	-0.630303
RP11-17M15.1	0	NA	NA	NA	NA	NA	-0.630303	-0.630303	-0.630303	-0.630303	-0.630303	-0.630303	-0.630303	-0.630303	-0.630303	-0.630303	-0.630303	-0.630303	-0.630303	-0.630303	-0.630303
C1orf53	56.1569	-0.00146598	0.357055	-0.00410576	0.996724	0.999567	6.31327	5.58794	6.25005	5.93453	5.77573	5.34954	6.12468	4.92537	6.54271	5.69449	6.06688	5.60176	5.58328	4.698	6.05492
C1orf52	706.01	-0.0796227	0.167308	-0.475906	0.634141	0.922701	9.68083	9.33233	9.62819	9.14453	9.72801	9.43213	9.37075	9.54342	9.47672	9.76946	9.57017	9.60792	9.04504	9.13955	9.2802
C1orf50	75.7132	-0.274511	0.386654	-0.709964	0.477727	0.860838	5.76354	6.49807	6.60021	6.20233	6.04668	6.50044	6.47763	3.56581	6.4858	6.3951	6.21612	6.3363	6.35291	6.57095	6.25292
C1orf56	50.4858	0.0946411	0.210785	0.448994	0.653436	0.928704	5.35974	5.41996	5.72796	5.42164	5.74837	5.91938	6.23684	5.98804	5.58963	5.45992	5.73706	5.72413	5.50875	5.66232	5.6175
C1orf54	67.8885	-0.00693175	0.591679	-0.0117154	0.990653	0.99869	3.56864	6.83033	6.11913	5.74618	5.72049	6.20847	6.14125	5.7248	6.57034	5.07265	7.51584	4.63893	6.29496	5.85921	6.03114
MSTRG.19774.1	3.35911	-1.12163	0.736882	-1.52213	0.127976	NA	-0.630303	1.40296	3.74038	1.87706	2.6715	1.44264	0.907119	2.70499	0.987679	2.34906	2.28066	2.46322	1.45904	2.62301	1.74001
MSTRG.12525.22	202.711	-0.533787	2.31419	-0.230658	0.817581	0.968959	-0.630303	8.45802	-0.630303	8.71282	-0.630303	7.65753	7.91535	8.17195	-0.630303	-0.630303	7.25627	8.84246	8.46622	9.18919	-0.630303
RNU6-567P	0	NA	NA	NA	NA	NA	-0.630303	-0.630303	-0.630303	-0.630303	-0.630303	-0.630303	-0.630303	-0.630303	-0.630303	-0.630303	-0.630303	-0.630303	-0.630303	-0.630303	-0.630303
MARC1	14.139	-0.063568	0.563683	-0.112772	0.910211	0.987046	3.20207	4.97648	3.32963	2.81847	3.07806	3.71232	4.47401	3.98367	4.45976	3.82903	4.47749	2.46322	3.21601	4.698	3.83818
MARC2	128.708	-0.0934788	0.422667	-0.221164	0.824965	0.970355	6.40643	7.91083	6.56711	7.53196	6.34942	7.16447	7.04248	6.21057	6.42656	6.84852	7.83717	6.21633	6.40862	7.40886	7.27149
MSTRG.12525.27	27.249	-7.45998	3.6387	-2.05017	NA	NA	-0.630303	-0.630303	-0.630303	-0.630303	-0.630303	-0.630303	-0.630303	-0.630303	3.3597	-0.630303	-0.630303	8.6475	7.98355	-0.630303	-0.630303
RP11-561P12.5	0	NA	NA	NA	NA	NA	-0.630303	-0.630303	-0.630303	-0.630303	-0.630303	-0.630303	-0.630303	-0.630303	-0.630303	-0.630303	-0.630303	-0.630303	-0.630303	-0.630303	-0.630303
MSTRG.2954.1	255.195	-0.112728	2.07432	-0.0543447	0.956661	0.993363	8.83744	8.67877	8.67005	9.42493	-0.630303	8.33426	-0.630303	8.09026	7.83567	7.43891	-0.630303	-0.630303	-0.630303	8.77521	8.79294
AC002128.5	0	NA	NA	NA	NA	NA	-0.630303	-0.630303	-0.630303	-0.630303	-0.630303	-0.630303	-0.630303	-0.630303	-0.630303	-0.630303	-0.630303	-0.630303	-0.630303	-0.630303	-0.630303
RP11-118B22.4	0	NA	NA	NA	NA	NA	-0.630303	-0.630303	-0.630303	-0.630303	-0.630303	-0.630303	-0.630303	-0.630303	-0.630303	-0.630303	-0.630303	-0.630303	-0.630303	-0.630303	-0.630303
MSTRG.28873.1	161.637	2.34355	1.78945	1.30965	0.190314	0.649666	6.83288	-0.630303	-0.630303	5.3351	9.20912	6.29809	5.26104	6.7958	-0.630303	6.23068	-0.630303	6.84784	9.28348	8.5114	8.1598
MSTRG.9691.7	116.858	0.271158	2.99851	0.090431	0.927945	0.990378	-0.630303	-0.630303	-0.630303	6.74014	8.89048	4.09288	8.77486	-0.630303	-0.630303	-0.630303	-0.630303	8.23915	8.45634	-0.630303	6.16826
CLUHP10	0.735369	-0.346872	1.30019	-0.266786	0.789634	NA	-0.630303	1.40296	-0.630303	0.929441	1.68716	0.893103	-0.630303	-0.630303	-0.630303	1.27149	1.57452	1.1208	-0.630303	1.47908	-0.630303
MSTRG.24988.10	126.621	0.564594	1.01407	0.556759	0.577692	0.903544	7.58673	4.27745	7.81868	7.22221	4.37994	7.60582	2.94185	8.15866	7.96099	3.69087	8.11415	5.06674	7.54167	5.22799	4.71526
MSTRG.10466.2	0.274366	0.978832	3.83957	0.254932	0.798775	NA	-0.630303	-0.630303	-0.630303	-0.630303	2.41393	-0.630303	-0.630303	-0.630303	-0.630303	-0.630303	-0.630303	-0.630303	-0.630303	-0.630303	-0.630303
MSTRG.10466.7	4.51297	-6.9756	3.65854	-1.90666	NA	NA	-0.630303	-0.630303	-0.630303	-0.630303	-0.630303	-0.630303	-0.630303	-0.630303	-0.630303	-0.630303	-0.630303	6.10812	7.26813	-0.630303	7.02898
MSTRG.9691.9	10.8725	-2.23388	3.61368	-0.618174	NA	NA	-0.630303	-0.630303	-0.630303	-0.630303	-0.630303	-0.630303	-0.630303	-0.630303	-0.630303	-0.630303	-0.630303	6.48217	-0.630303	7.41583	6.25292
MIPEPP1	0.258984	0.738386	3.83957	0.192309	0.8475	NA	-0.630303	-0.630303	-0.630303	-0.630303	-0.630303	-0.630303	-0.630303	-0.630303	-0.630303	2.34906	-0.630303	-0.630303	-0.630303	-0.630303	-0.630303
APCDD1L-AS1	56.7615	-0.201528	0.784812	-0.256785	0.797345	0.96535	3.98658	5.61042	6.18607	5.85384	6.04668	4.09288	6.28236	7.71659	5.81427	4.5415	5.73706	6.17402	6.18758	2.62301	4.30331
OR7E96P	1.04526	0.120885	1.11148	0.108761	0.913392	NA	-0.630303	0.86199	1.13947	0.929441	-0.630303	1.44264	1.46047	1.28951	-0.630303	2.34906	-0.630303	1.1208	1.45904	0.921772	1.12958
MSTRG.31013.9	1.08425	2.94474	3.81072	0.772752	0.439669	NA	-0.630303	-0.630303	-0.630303	-0.630303	-0.630303	-0.630303	-0.630303	-0.630303	-0.630303	-0.630303	3.24288	-0.630303	3.21601	-0.630303	-0.630303
MSTRG.21725.4	184.672	0.86569	0.365132	2.37089	0.0177451	0.276332	7.65476	6.94086	7.04694	7.60156	6.88971	8.11753	8.06176	6.15808	7.81849	8.20573	7.36416	6.37418	7.80823	7.17427	8.05759
MSTRG.12082.13	2.26846	3.97317	1.58307	2.50978	0.0120805	NA	2.37565	-0.630303	-0.630303	-0.630303	2.09802	-0.630303	1.46047	3.56581	1.95937	5.98736	1.57452	-0.630303	2.59695	2.41335	-0.630303
MSTRG.8735.23	9.67523	0.0832614	1.78604	0.0466178	0.962818	0.994265	3.56864	2.07499	-0.630303	2.42557	-0.630303	-0.630303	3.97907	4.92537	3.88603	-0.630303	4.84165	4.69988	-0.630303	4.2757	-0.630303
MSTRG.8735.21	0	0	0	0	1	NA	-0.630303	-0.630303	-0.630303	-0.630303	-0.630303	-0.630303	-0.630303	-0.630303	-0.630303	-0.630303	-0.630303	-0.630303	-0.630303	5.68557	-0.630303
AC010740.1	0	NA	NA	NA	NA	NA	-0.630303	-0.630303	-0.630303	-0.630303	-0.630303	-0.630303	-0.630303	-0.630303	-0.630303	-0.630303	-0.630303	-0.630303	-0.630303	-0.630303	-0.630303
MSTRG.8735.27	9.85761	0.751508	0.515851	1.45683	0.145163	0.596999	2.9762	2.52358	2.97105	3.37845	3.65266	4.02441	4.42069	3.19933	3.59385	2.94721	4.21882	3.29951	3.64636	3.47594	1.74001
RP4-666O22.3	0	NA	NA	NA	NA	NA	-0.630303	-0.630303	-0.630303	-0.630303	-0.630303	-0.630303	-0.630303	-0.630303	-0.630303	-0.630303	-0.630303	-0.630303	-0.630303	-0.630303	-0.630303
SMPD5	0.76528	2.4138	3.75779	0.642345	0.520649	NA	-0.630303	-0.630303	-0.630303	-0.630303	-0.630303	-0.630303	0.907119	-0.630303	-0.630303	3.36682	-0.630303	-0.630303	1.45904	-0.630303	-0.630303
SMPD4	784.681	0.201174	0.239493	0.84	0.400909	0.819839	9.42104	9.2964	9.36241	9.54542	9.89165	9.36114	9.97108	9.86536	9.48762	8.63024	9.54393	9.67961	9.85308	9.83937	9.97189
CTC-232P5.3	0	NA	NA	NA	NA	NA	-0.630303	-0.630303	-0.630303	-0.630303	-0.630303	-0.630303	-0.630303	-0.630303	-0.630303	-0.630303	-0.630303	-0.630303	-0.630303	-0.630303	-0.630303
SMPD1	128.93	-0.99346	0.271432	-3.66006	0.000252153	0.0205971	6.84957	7.33423	8.39147	7.22221	6.42046	6.66669	6.5905	6.53266	6.58396	6.73032	6.53307	7.23503	7.36987	6.59571	6.75191
SMPD3	41.35	1.95241	0.608498	3.20857	0.00133399	0.0665738	4.98992	4.09801	3.32963	4.35039	3.76637	6.62111	6.46453	3.98367	5.90389	5.79886	6.06688	3.82342	5.84799	5.95799	4.77377
SMPD2	64.6917	-0.190373	0.32567	-0.584557	0.558846	0.895526	6.45085	5.73839	6.42653	6.04768	5.44182	5.71761	5.94763	4.98689	6.24985	5.89619	6.50433	6.3363	5.90721	6.62005	5.37459
BRIP1	89.8405	-0.69627	0.988058	-0.704686	0.481006	0.862604	4.86414	8.32166	5.60287	7.16484	4.37994	5.07306	4.47401	3.39426	7.31317	3.53798	7.36416	4.57528	8.11495	5.75316	5.58521
PDE11A	69.9974	1.87612	0.989116	1.89677	0.0578584	0.441565	7.12096	4.90553	4.54112	4.5685	3.76637	6.88486	5.63315	5.53197	4.95533	5.92722	5.34162	4.11984	4.47185	2.41335	8.80701
MSTRG.25928.1	2.6857	-0.265774	0.851259	-0.312212	0.754879	NA	1.29135	3.00648	-0.630303	1.87706	2.09802	1.82528	2.38993	-0.630303	2.51756	2.67956	2.53256	1.72911	1.45904	-0.630303	1.74001
MSTRG.21358.1	56.5368	-0.279745	0.319363	-0.875945	0.38106	0.807991	6.28901	5.63255	6.25005	5.83294	5.88024	4.73067	5.63315	6.04697	5.18724	5.79886	5.40519	6.23703	5.40298	6.28161	6.23222
MSTRG.22979.9	991.966	-0.378714	1.18235	-0.320306	0.748736	0.95473	10.2743	10.0762	8.20501	11.5844	11.3098	7.74511	7.82083	8.74812	6.4858	5.79886	6.0864	11.1544	6.43569	7.1241	11.5921
MSTRG.5438.5	0	0	0	0	1	NA	-0.630303	-0.630303	-0.630303	-0.630303	-0.630303	-0.630303	-0.630303	-0.630303	-0.630303	9.4918	-0.630303	-0.630303	-0.630303	-0.630303	-0.630303
RP11-174J11.1	0	NA	NA	NA	NA	NA	-0.630303	-0.630303	-0.630303	-0.630303	-0.630303	-0.630303	-0.630303	-0.630303	-0.630303	-0.630303	-0.630303	-0.630303	-0.630303	-0.630303	-0.630303
MSTRG.5043.11	0.440148	-3.61278	3.69644	-0.977369	0.328386	NA	4.65212	-0.630303	2.97105	-0.630303	-0.630303	-0.630303	-0.630303	-0.630303	-0.630303	-0.630303	-0.630303	-0.630303	-0.630303	-0.630303	-0.630303
RP11-666A20.4	1.96551	1.04656	1.8602	0.562606	0.573703	NA	1.93933	2.07499	-0.630303	1.87706	-0.630303	-0.630303	-0.630303	-0.630303	2.51756	2.67956	-0.630303	-0.630303	2.38814	-0.630303	3.14589
MSTRG.5699.5	0	0	0	0	1	NA	-0.630303	-0.630303	-0.630303	-0.630303	-0.630303	-0.630303	-0.630303	-0.630303	-0.630303	-0.630303	-0.630303	-0.630303	6.48835	-0.630303	-0.630303
MSTRG.22979.3	458.807	0.00739556	0.457668	0.0161592	0.987107	0.998242	8.34358	9.73519	8.83208	8.85951	8.89361	8.87303	9.08635	9.12153	8.99343	8.76517	9.07703	6.03907	8.74849	8.42426	8.76439
MSTRG.5699.1	29.7426	0.872211	3.2615	0.267426	NA	NA	8.41817	2.70347	-0.630303	-0.630303	1.68716	-0.630303	-0.630303	-0.630303	7.77759	-0.630303	-0.630303	5.63334	-0.630303	7.39482	-0.630303
MSTRG.29663.1	1.64071	1.76603	1.41756	1.24583	0.212827	NA	-0.630303	1.40296	-0.630303	0.929441	2.09802	1.44264	2.1443	-0.630303	3.2265	1.27149	0.99726	-0.630303	1.8437	1.47908	-0.630303
MSTRG.26334.7	2.00715	1.12505	2.3097	0.487097	0.626189	NA	-0.630303	2.07499	-0.630303	2.63564	-0.630303	-0.630303	0.907119	-0.630303	2.51756	-0.630303	3.98887	-0.630303	-0.630303	-0.630303	1.74001
MSTRG.26334.5	0.214903	-2.5754	3.74008	-0.688595	0.491078	NA	-0.630303	-0.630303	-0.630303	-0.630303	-0.630303	-0.630303	-0.630303	-0.630303	-0.630303	-0.630303	-0.630303	2.14445	-0.630303	-0.630303	-0.630303
TTC28	261.933	0.227625	0.864341	0.26335	0.79228	0.96373	9.10744	7.96415	5.35386	8.07627	6.40302	6.74314	6.35517	8.7076	5.69381	9.35299	5.40519	8.65905	9.16918	6.37037	8.38283
TTC29	0	NA	NA	NA	NA	NA	-0.630303	-0.630303	-0.630303	-0.630303	-0.630303	-0.630303	-0.630303	-0.630303	-0.630303	-0.630303	-0.630303	-0.630303	-0.630303	-0.630303	-0.630303
MSTRG.26334.1	36.9371	-9.00497	3.65494	-2.46378	NA	NA	-0.630303	9.10591	-0.630303	-0.630303	-0.630303	-0.630303	9.38994	-0.630303	-0.630303	-0.630303	-0.630303	-0.630303	-0.630303	-0.630303	2.47601
TTC24	0	NA	NA	NA	NA	NA	-0.630303	-0.630303	-0.630303	-0.630303	-0.630303	-0.630303	-0.630303	-0.630303	-0.630303	-0.630303	-0.630303	-0.630303	-0.630303	-0.630303	-0.630303
TTC25	13.4544	0.532829	0.616682	0.864025	0.387574	0.812127	2.9762	2.86304	3.32963	2.98039	2.09802	3.79693	4.75817	4.2071	3.97156	5.27925	3.61074	4.02766	3.44728	4.39344	3.14589
TTC26	115.104	-0.353803	0.241712	-1.46374	0.143265	0.594599	6.86606	7.43839	6.98563	7.38896	6.70287	6.26883	6.86437	7.01826	7.167	6.67655	6.36741	6.91361	6.53916	6.41278	6.73729
TTC27	238.117	-0.522821	0.341141	-1.53256	0.125383	0.571478	7.64524	8.67611	8.00324	8.43632	8.2272	7.3008	7.16904	8.12486	8.00215	6.9875	7.36416	8.13822	7.22998	8.39635	7.50517
PATL2	0.374412	0.433655	2.06345	0.21016	0.833543	NA	-0.630303	0.86199	-0.630303	0.929441	-0.630303	1.44264	-0.630303	-0.630303	-0.630303	-0.630303	-0.630303	-0.630303	0.906001	1.47908	-0.630303
MSTRG.27705.10	52.1253	-1.93995	2.59931	-0.746332	NA	NA	-0.630303	8.58543	-0.630303	2.42557	-0.630303	-0.630303	5.51098	4.2071	9.96972	-0.630303	8.24584	-0.630303	2.77878	4.14747	-0.630303
TTC22	0	NA	NA	NA	NA	NA	-0.630303	-0.630303	-0.630303	-0.630303	-0.630303	-0.630303	-0.630303	-0.630303	-0.630303	-0.630303	-0.630303	-0.630303	-0.630303	-0.630303	-0.630303
TTC23	185.444	0.0864228	0.467945	0.184686	0.853475	0.975789	7.77318	7.59309	7.51452	7.4724	6.42046	8.14596	8.12142	7.43708	7.99197	6.60158	6.38328	7.30532	8.05075	6.01416	8.15431
RP11-385J1.3	0	NA	NA	NA	NA	NA	-0.630303	-0.630303	-0.630303	-0.630303	-0.630303	-0.630303	-0.630303	-0.630303	-0.630303	-0.630303	-0.630303	-0.630303	-0.630303	-0.630303	-0.630303
RP5-1102E8.3	0	NA	NA	NA	NA	NA	-0.630303	-0.630303	-0.630303	-0.630303	-0.630303	-0.630303	-0.630303	-0.630303	-0.630303	-0.630303	-0.630303	-0.630303	-0.630303	-0.630303	-0.630303
MSTRG.17069.19	20.5604	-4.71354	3.61474	-1.30398	NA	NA	-0.630303	-0.630303	8.06975	-0.630303	-0.630303	-0.630303	7.88124	5.40254	-0.630303	-0.630303	-0.630303	-0.630303	-0.630303	-0.630303	-0.630303
MSTRG.18860.13	137.275	0.213205	2.59542	0.0821469	0.93453	0.990889	8.39563	-0.630303	-0.630303	6.92921	8.36864	-0.630303	7.78438	-0.630303	-0.630303	-0.630303	7.44955	8.51817	8.00178	8.03385	-0.630303
MSTRG.17069.14	76.8437	2.05281	1.81152	1.1332	0.25713	0.716246	-0.630303	-0.630303	1.75229	7.7144	4.51602	7.91997	4.95849	3.56581	-0.630303	-0.630303	6.51877	6.0153	7.73929	4.21301	8.00364
RP11-433J8.1	1.19608	-0.190189	1.05783	-0.179792	0.857315	NA	1.93933	0.86199	-0.630303	0.929441	1.68716	0.893103	1.84529	1.28951	-0.630303	-0.630303	0.99726	2.14445	0.906001	-0.630303	1.74001
AC006022.4	0	NA	NA	NA	NA	NA	-0.630303	-0.630303	-0.630303	-0.630303	-0.630303	-0.630303	-0.630303	-0.630303	-0.630303	-0.630303	-0.630303	-0.630303	-0.630303	-0.630303	-0.630303
MSTRG.6749.7	10.1622	-0.396981	1.10265	-0.360024	NA	NA	1.29135	1.40296	1.75229	5.47657	2.6715	4.68708	3.90327	3.19933	2.51756	2.67956	2.28066	5.15643	1.45904	1.86616	1.12958
RNU5A-5P	0	NA	NA	NA	NA	NA	-0.630303	-0.630303	-0.630303	-0.630303	-0.630303	-0.630303	-0.630303	-0.630303	-0.630303	-0.630303	-0.630303	-0.630303	-0.630303	-0.630303	-0.630303
ENO1	15318.6	0.410165	0.332014	1.23539	0.216687	0.679715	13.9295	14.0944	13.3801	14.1385	13.4035	12.9272	14.0968	13.4279	14.4489	14.3048	14.2217	13.0072	14.5523	13.678	13.7488
ENO2	1037.07	0.481221	0.531018	0.906223	0.364818	0.797116	10.2047	10.2914	8.88676	10.5602	8.41286	10.0472	9.95477	9.21121	9.47489	9.99308	9.04497	9.32092	10.1162	10.0655	11.5957
ENO3	60.2047	1.09865	0.461577	2.3802	0.017303	0.274038	6.02091	5.56511	4.90148	5.58054	4.95958	5.95656	6.85435	5.20964	6.34891	6.30345	6.89593	4.36549	5.63091	6.66752	5.12786
ENO4	1.23131	-3.25622	1.81944	-1.78968	0.0735051	NA	-0.630303	2.31725	1.75229	2.17832	-0.630303	-0.630303	-0.630303	-0.630303	-0.630303	-0.630303	-0.630303	3.13193	-0.630303	1.47908	-0.630303
MSTRG.18017.4	0	0	0	0	1	NA	-0.630303	-0.630303	-0.630303	10.1247	-0.630303	9.69114	-0.630303	-0.630303	-0.630303	-0.630303	-0.630303	-0.630303	-0.630303	-0.630303	-0.630303
MSTRG.18017.7	0.885497	-2.29716	3.5061	-0.65519	0.512345	NA	-0.630303	-0.630303	-0.630303	-0.630303	2.41393	-0.630303	-0.630303	-0.630303	-0.630303	-0.630303	-0.630303	3.13193	-0.630303	1.47908	-0.630303
MSTRG.27931.5	16.7225	0.504608	0.634116	0.795766	0.426168	0.835017	4.30999	4.38575	2.17007	3.37845	5.18039	3.19293	4.05108	5.4901	2.73064	4.45889	2.93165	3.92917	4.18297	4.39344	4.0426
RP11-138E2.1	0.650603	1.16707	1.63749	0.712721	0.476018	NA	-0.630303	0.86199	-0.630303	-0.630303	-0.630303	1.44264	1.84529	-0.630303	1.56245	1.27149	-0.630303	-0.630303	-0.630303	0.921772	1.12958
MSTRG.451.11	16.0703	-0.107783	1.54878	-0.0695921	0.944518	0.992622	-0.630303	-0.630303	5.14534	4.92526	4.57953	-0.630303	4.52544	4.57091	4.95533	-0.630303	-0.630303	4.20647	4.62091	4.55376	4.30331
MSTRG.21731.2	0	0	0	0	1	NA	-0.630303	-0.630303	-0.630303	-0.630303	-0.630303	-0.630303	-0.630303	-0.630303	-0.630303	-0.630303	-0.630303	-0.630303	6.35291	-0.630303	-0.630303
MSTRG.4291.1	4.49222	0.560391	0.698335	0.802468	0.422282	0.832868	3.20207	1.78069	1.75229	-0.630303	2.88927	3.42372	2.5988	2.37319	2.51756	2.67956	3.09574	2.72278	1.8437	1.86616	2.1565
AC097499.2	3.73177	-0.836845	0.641089	-1.30535	0.191774	0.651338	1.93933	3.65367	2.17007	2.81847	2.09802	1.82528	-0.630303	1.93708	1.95937	1.91504	2.53256	1.72911	2.14259	2.41335	2.73607
VN1R31P	0.172656	0.49794	3.83957	0.129686	0.896815	NA	-0.630303	-0.630303	-0.630303	-0.630303	-0.630303	-0.630303	-0.630303	-0.630303	-0.630303	1.91504	-0.630303	-0.630303	-0.630303	-0.630303	-0.630303
RP11-1430O6.1	9.2945	-1.25963	1.44867	-0.869506	0.384571	0.810129	4.10265	-0.630303	4.23847	1.87706	3.52915	2.12285	-0.630303	5.04588	-0.630303	1.27149	3.81221	5.15643	2.14259	-0.630303	2.95569
RP11-171N4.2	0	NA	NA	NA	NA	NA	-0.630303	-0.630303	-0.630303	-0.630303	-0.630303	-0.630303	-0.630303	-0.630303	-0.630303	-0.630303	-0.630303	-0.630303	-0.630303	-0.630303	-0.630303
RP11-358N4.6	0	NA	NA	NA	NA	NA	-0.630303	-0.630303	-0.630303	-0.630303	-0.630303	-0.630303	-0.630303	-0.630303	-0.630303	-0.630303	-0.630303	-0.630303	-0.630303	-0.630303	-0.630303
RP11-358N4.5	0	NA	NA	NA	NA	NA	-0.630303	-0.630303	-0.630303	-0.630303	-0.630303	-0.630303	-0.630303	-0.630303	-0.630303	-0.630303	-0.630303	-0.630303	-0.630303	-0.630303	-0.630303
RP11-171N4.1	0	NA	NA	NA	NA	NA	-0.630303	-0.630303	-0.630303	-0.630303	-0.630303	-0.630303	-0.630303	-0.630303	-0.630303	-0.630303	-0.630303	-0.630303	-0.630303	-0.630303	-0.630303
MSTRG.5110.11	282.818	-1.11064	1.13462	-0.978859	0.327649	0.771897	5.83231	7.95978	9.06628	2.42557	7.69393	5.23315	7.35805	9.47533	9.30643	4.17816	8.32192	9.46388	8.89221	7.08092	2.47601
MSTRG.5110.12	291.382	1.09828	1.7499	0.627623	0.530251	0.884509	9.4758	8.83959	-0.630303	7.61997	-0.630303	9.09346	8.74266	-0.630303	8.27829	8.66747	7.92653	-0.630303	7.91307	8.68869	8.74625
CFI	25.3855	-0.355293	0.932958	-0.380824	0.703334	0.942793	2.70758	3.73794	5.39217	3.12576	3.39399	6.25398	5.23039	5.15709	5.44783	4.76421	3.98887	5.35893	5.06434	-0.630303	2.73607
MSTRG.14618.1	1.41742	2.32059	1.63225	1.42171	0.155111	NA	-0.630303	0.86199	-0.630303	-0.630303	1.08712	-0.630303	0.907119	1.93708	-0.630303	1.27149	1.97283	-0.630303	1.8437	3.11234	1.74001
MSTRG.5110.16	13.7129	1.06195	2.84381	0.373425	0.708832	0.944317	5.57573	-0.630303	4.54112	-0.630303	-0.630303	-0.630303	5.23039	5.61222	4.2013	5.23031	-0.630303	-0.630303	-0.630303	-0.630303	-0.630303
OIP5-AS1	636.881	-0.0748605	0.627445	-0.11931	0.90503	0.985878	6.69197	9.23987	9.40284	10.5649	8.57733	10.0558	8.30538	9.53573	7.0541	9.96531	9.32724	9.47917	8.72125	9.47922	9.08618
RP11-306G20.1	0.280155	0.978843	3.28394	0.29807	0.76565	NA	-0.630303	-0.630303	-0.630303	-0.630303	-0.630303	0.893103	-0.630303	-0.630303	-0.630303	1.91504	-0.630303	-0.630303	-0.630303	0.921772	-0.630303
RP11-893F2.5	16.6295	-0.112761	0.603237	-0.186926	0.851719	0.97556	3.98658	3.73794	4.79108	5.24304	4.64035	3.87682	5.06655	3.71901	3.2265	3.17238	4.69669	4.02766	3.73641	2.16665	3.14589
RCN1P1	2.84296	-1.71773	0.693646	-2.47637	0.0132725	NA	1.93933	3.36636	2.75102	1.87706	1.68716	1.44264	-0.630303	1.93708	1.56245	-0.630303	1.57452	2.46322	-0.630303	2.16665	2.73607
RCN1P2	926.515	-0.575225	0.500847	-1.1485	0.25076	0.709925	10.2144	10.3477	9.91963	10.5736	9.91336	9.06183	8.94018	10.4578	8.69706	8.57252	8.82441	10.5541	8.88731	9.3063	10.7125
CBX3P9	153.422	-0.585725	0.328159	-1.78488	0.0742802	0.478412	7.16161	8.3882	6.86824	7.75939	7.60524	7.09115	7.03363	7.34615	6.21526	6.81572	7.18562	7.48047	6.9303	6.79056	7.13316
CBX3P6	0	NA	NA	NA	NA	NA	-0.630303	-0.630303	-0.630303	-0.630303	-0.630303	-0.630303	-0.630303	-0.630303	-0.630303	-0.630303	-0.630303	-0.630303	-0.630303	-0.630303	-0.630303
CBX3P7	0.282043	1.2156	2.47042	0.492062	0.622675	NA	-0.630303	-0.630303	-0.630303	-0.630303	-0.630303	-0.630303	1.46047	-0.630303	0.987679	-0.630303	0.99726	-0.630303	0.906001	-0.630303	-0.630303
MSTRG.4282.1	3.46256	1.79249	1.19764	1.49668	0.134477	NA	1.29135	1.78069	-0.630303	-0.630303	-0.630303	2.57555	3.82324	1.93708	3.59385	2.94721	1.57452	1.1208	1.8437	2.16665	1.74001
AC010641.1	0	NA	NA	NA	NA	NA	-0.630303	-0.630303	-0.630303	-0.630303	-0.630303	-0.630303	-0.630303	-0.630303	-0.630303	-0.630303	-0.630303	-0.630303	-0.630303	-0.630303	-0.630303
CBX3P2	5.55627	0.102418	0.658002	0.15565	0.876309	0.980165	1.29135	2.07499	2.75102	3.12576	1.68716	2.36745	2.78068	3.39426	3.69799	1.91504	3.71501	3.13193	1.8437	1.86616	2.95569
CFD	446.056	0.681878	1.08891	0.626205	0.53118	0.884509	5.26339	3.56415	7.8257	6.44198	9.45734	8.15399	10.5289	9.23675	8.64928	9.03106	8.02085	9.38261	10.2307	3.11234	7.75057
CBX3P1	29.9641	0.226416	0.383937	0.589722	0.555377	0.894903	4.21005	5.20047	4.54112	5.85384	5.47558	4.89295	4.47401	4.48821	4.51772	4.17816	5.09403	4.50869	5.06434	5.25933	5.44827
OBSCN	56.2694	1.19719	0.65528	1.82699	0.0677016	0.466884	5.69132	5.51833	4.47121	4.844	3.9699	7.10777	5.32045	4.48821	6.24985	7.11427	5.30874	4.20647	5.67702	7.0364	5.44827
MIR1285-2	0	NA	NA	NA	NA	NA	-0.630303	-0.630303	-0.630303	-0.630303	-0.630303	-0.630303	-0.630303	-0.630303	-0.630303	-0.630303	-0.630303	-0.630303	-0.630303	-0.630303	-0.630303
MSTRG.18532.1	49.0481	0.759565	0.477688	1.59009	0.111816	0.551763	5.04892	4.27745	5.27403	4.09323	5.54082	5.91938	5.90946	5.30931	6.31664	6.2796	5.90039	5.35893	6.15537	6.46745	4.4541
MSTRG.363.17	70.1686	1.88918	1.81877	1.03871	0.298938	0.749344	5.86551	-0.630303	-0.630303	-0.630303	5.88024	7.42535	6.95148	-0.630303	7.08316	7.41721	6.83953	6.08547	6.50123	-0.630303	6.18989
MSTRG.2116.1	165.846	-0.493203	0.356922	-1.38182	0.167026	0.622312	6.55625	7.25799	7.7613	6.79519	8.2711	7.2493	6.85435	7.91944	7.13959	6.86464	7.11134	8.13822	7.41137	7.36633	6.64631
MSTRG.546.8	2.21074	2.9457	1.53859	1.91454	0.0555507	NA	2.70758	0.86199	-0.630303	1.87706	1.08712	-0.630303	2.5988	2.97352	2.9158	-0.630303	0.99726	-0.630303	-0.630303	7.56744	2.1565
RP1-267D11.1	0	NA	NA	NA	NA	NA	-0.630303	-0.630303	-0.630303	-0.630303	-0.630303	-0.630303	-0.630303	-0.630303	-0.630303	-0.630303	-0.630303	-0.630303	-0.630303	-0.630303	-0.630303
RN7SL826P	0	NA	NA	NA	NA	NA	-0.630303	-0.630303	-0.630303	-0.630303	-0.630303	-0.630303	-0.630303	-0.630303	-0.630303	-0.630303	-0.630303	-0.630303	-0.630303	-0.630303	-0.630303
RP11-1099M24.7	0	NA	NA	NA	NA	NA	-0.630303	-0.630303	-0.630303	-0.630303	-0.630303	-0.630303	-0.630303	-0.630303	-0.630303	-0.630303	-0.630303	-0.630303	-0.630303	-0.630303	-0.630303
RP11-1099M24.6	162.836	0.444615	0.790793	0.562239	0.573953	0.901325	8.71531	5.39428	8.09319	5.42164	5.80257	8.33073	6.26734	7.09007	8.42171	8.30948	7.29033	6.08547	5.88774	6.80124	5.21488
MSTRG.18491.1	1.82065	0.262568	0.943802	0.278202	0.780857	NA	1.29135	1.40296	1.13947	0.929441	-0.630303	1.44264	0.907119	-0.630303	2.9158	2.34906	1.57452	1.72911	1.45904	2.16665	1.12958
CTD-2515H24.2	0	NA	NA	NA	NA	NA	-0.630303	-0.630303	-0.630303	-0.630303	-0.630303	-0.630303	-0.630303	-0.630303	-0.630303	-0.630303	-0.630303	-0.630303	-0.630303	-0.630303	-0.630303
MCL1	4352.68	0.492555	0.322725	1.52624	0.126951	0.572673	12.6141	11.2326	11.8643	12.263	11.5794	13.0879	12.6859	11.925	11.8985	11.8163	11.6878	11.8616	11.7308	11.9546	11.9417
MSTRG.15705.2	9.43112	2.03338	1.10892	1.83365	0.0667064	0.465137	1.93933	2.31725	1.75229	5.6054	6.75877	2.91751	5.4052	1.28951	2.9158	1.91504	3.61074	1.72911	1.8437	1.47908	2.95569
CTD-2515H24.1	0	NA	NA	NA	NA	NA	-0.630303	-0.630303	-0.630303	-0.630303	-0.630303	-0.630303	-0.630303	-0.630303	-0.630303	-0.630303	-0.630303	-0.630303	-0.630303	-0.630303	-0.630303
SORBS1	57.4706	-1.72651	0.603649	-2.86012	0.0042348	0.134353	3.86031	4.5343	7.92702	6.20233	5.57236	5.00369	4.30771	5.86242	4.91277	5.58197	5.73706	7.00092	4.79833	5.97696	4.22154
CGB8	0.505399	-0.52501	3.54398	-0.148141	0.882231	NA	-0.630303	-0.630303	-0.630303	-0.630303	-0.630303	-0.630303	-0.630303	-0.630303	2.2663	-0.630303	1.57452	1.72911	-0.630303	-0.630303	-0.630303
SORBS3	999.957	0.0655649	0.261354	0.250866	0.801918	0.967248	10.2144	9.89704	9.64415	9.6021	9.42747	9.65202	10.0234	10.0603	10.2451	10.0888	10.1846	10.1579	10.6731	9.4625	9.55279
SORBS2	261.159	-0.17018	0.71648	-0.237523	0.812251	0.968416	7.00659	6.64682	8.47861	7.86093	5.18039	8.3165	8.56988	7.19802	8.77334	8.21833	9.5719	8.67051	7.15867	6.50714	6.63058
ODC1	235.622	-0.665656	0.641347	-1.0379	0.299315	0.749897	7.85808	8.05297	8.30377	8.35437	8.20725	7.28627	7.25527	8.25553	5.53457	6.54267	5.98603	8.73378	6.33864	7.50999	9.25476
RP11-1099M24.9	0.144883	0.49794	3.83957	0.129686	0.896815	NA	-0.630303	-0.630303	-0.630303	-0.630303	-0.630303	-0.630303	-0.630303	-0.630303	-0.630303	-0.630303	-0.630303	-0.630303	-0.630303	-0.630303	1.74001
RP11-1099M24.8	0	NA	NA	NA	NA	NA	-0.630303	-0.630303	-0.630303	-0.630303	-0.630303	-0.630303	-0.630303	-0.630303	-0.630303	-0.630303	-0.630303	-0.630303	-0.630303	-0.630303	-0.630303
LRRC14B	0	NA	NA	NA	NA	NA	-0.630303	-0.630303	-0.630303	-0.630303	-0.630303	-0.630303	-0.630303	-0.630303	-0.630303	-0.630303	-0.630303	-0.630303	-0.630303	-0.630303	-0.630303
RP11-298J20.4	2.17522	-0.256199	1.43032	-0.17912	0.857843	NA	3.20207	2.07499	1.75229	2.42557	2.09802	-0.630303	0.907119	-0.630303	-0.630303	-0.630303	-0.630303	1.72911	-0.630303	1.47908	3.14589
AC078899.4	0	NA	NA	NA	NA	NA	-0.630303	-0.630303	-0.630303	-0.630303	-0.630303	-0.630303	-0.630303	-0.630303	-0.630303	-0.630303	-0.630303	-0.630303	-0.630303	-0.630303	-0.630303
MSTRG.11880.1	1.26609	2.11597	3.18208	0.664965	0.506073	NA	3.72187	0.86199	-0.630303	-0.630303	-0.630303	-0.630303	1.84529	-0.630303	-0.630303	2.34906	-0.630303	-0.630303	-0.630303	-0.630303	-0.630303
MSTRG.21515.11	10.1664	1.08158	1.33741	0.808715	0.418679	0.83075	-0.630303	1.78069	-0.630303	3.25768	-0.630303	4.54777	4.75817	3.98367	3.59385	3.53798	-0.630303	3.92917	4.87947	3.93075	1.74001
IL18RAP	0.44964	1.63756	2.51125	0.652091	0.514342	NA	1.93933	-0.630303	-0.630303	-0.630303	-0.630303	1.44264	1.46047	-0.630303	0.987679	-0.630303	-0.630303	-0.630303	-0.630303	-0.630303	-0.630303
MSTRG.21515.13	15.0331	0.356292	1.23921	0.287516	0.773717	0.959498	-0.630303	4.22009	2.17007	2.98039	4.44959	3.31297	-0.630303	3.19933	5.61639	5.12714	-0.630303	4.11984	5.40298	3.67546	3.59978
MSTRG.4240.6	52.3936	-1.31697	1.74429	-0.755019	0.450238	0.84862	-0.630303	7.43209	5.89735	6.91933	5.85481	6.19298	-0.630303	-0.630303	-0.630303	-0.630303	5.83264	6.19533	5.55887	5.73098	6.39009
TMEM167AP1	0	NA	NA	NA	NA	NA	-0.630303	-0.630303	-0.630303	-0.630303	-0.630303	-0.630303	-0.630303	-0.630303	-0.630303	-0.630303	-0.630303	-0.630303	-0.630303	-0.630303	-0.630303
MSTRG.21039.3	260.554	0.479425	1.35783	0.35308	0.724028	0.948387	9.38143	9.03292	4.67151	9.30487	5.97769	4.68708	3.33833	4.40047	-0.630303	8.29766	8.93352	5.60176	8.87253	5.99568	9.16203
MSTRG.21039.5	149.45	0.353586	0.45891	0.770491	0.441009	0.842659	7.07912	6.17523	7.55729	6.45572	7.28188	7.41203	6.35517	7.31052	7.62784	5.92722	7.37214	6.79297	8.45964	7.68745	6.87722
MSTRG.21039.4	0	NA	NA	NA	NA	NA	-0.630303	-0.630303	-0.630303	-0.630303	-0.630303	-0.630303	-0.630303	-0.630303	-0.630303	-0.630303	-0.630303	-0.630303	-0.630303	-0.630303	-0.630303
BRWD1P1	0	NA	NA	NA	NA	NA	-0.630303	-0.630303	-0.630303	-0.630303	-0.630303	-0.630303	-0.630303	-0.630303	-0.630303	-0.630303	-0.630303	-0.630303	-0.630303	-0.630303	-0.630303
EOMES	0	NA	NA	NA	NA	NA	-0.630303	-0.630303	-0.630303	-0.630303	-0.630303	-0.630303	-0.630303	-0.630303	-0.630303	-0.630303	-0.630303	-0.630303	-0.630303	-0.630303	-0.630303
BCDIN3D-AS1	10.5272	0.799803	1.05935	0.754997	0.450251	0.84862	-0.630303	3.36636	-0.630303	3.37845	2.41393	3.95251	3.33833	-0.630303	4.51772	3.82903	1.97283	3.58526	3.90116	4.698	4.77377
MSTRG.1972.8	4.02948	-4.41465	1.83514	-2.40562	NA	NA	1.93933	-0.630303	5.66677	-0.630303	-0.630303	0.893103	-0.630303	1.93708	-0.630303	1.27149	-0.630303	1.1208	-0.630303	1.86616	-0.630303
MSTRG.16100.1	12.8011	1.22836	0.567648	2.16395	0.0304683	0.34583	3.56864	2.52358	2.75102	2.81847	3.65266	2.75682	3.97907	4.72331	3.0796	3.53798	4.41705	3.29951	3.82115	4.65151	4.77377
MSTRG.3096.22	34.7719	0.404881	0.984295	0.411341	0.680823	0.93719	5.79834	6.04928	4.05938	2.63564	6.55284	5.29252	5.13434	5.82922	1.95937	1.91504	5.6347	1.72911	5.55887	5.75316	3.14589
RP11-171I2.3	0.411389	1.62234	2.5799	0.628838	0.529455	NA	-0.630303	-0.630303	-0.630303	-0.630303	-0.630303	-0.630303	0.907119	-0.630303	1.56245	-0.630303	1.97283	-0.630303	-0.630303	0.921772	-0.630303
RP11-171I2.2	29.8317	0.286354	0.475454	0.602274	0.546992	0.890917	4.86414	3.73794	5.536	3.37845	5.57236	4.96772	5.13434	5.95765	5.22251	4.37126	5.05492	4.36549	4.66736	4.94929	4.52396
RP11-59D5__B.2	2.85139	-0.590333	1.0642	-0.554719	0.579087	NA	2.37565	0.86199	3.16157	-0.630303	2.41393	1.44264	-0.630303	2.97352	2.51756	-0.630303	2.53256	2.14445	-0.630303	1.86616	2.1565
RP11-171I2.4	4.74383	3.16214	1.18096	2.67761	0.00741501	0.181652	2.37565	-0.630303	1.75229	3.25768	2.6715	3.06186	2.94185	-0.630303	3.2265	2.67956	3.4983	-0.630303	3.21601	2.96718	-0.630303
MSTRG.7091.9	38.8409	-0.0182581	0.44312	-0.0412035	0.967134	0.995262	5.72788	5.81779	4.79108	5.89475	5.77573	5.34954	5.03142	5.65073	4.62709	4.17816	4.14618	5.19927	4.99321	4.74305	6.14629
MSTRG.12681.11	76.8974	-0.203338	1.6308	-0.124686	0.900772	0.985127	-0.630303	7.57034	5.75761	-0.630303	4.06179	8.05463	6.79278	-0.630303	2.9158	8.06633	7.11134	4.11984	3.55027	3.11234	6.31331
HERC2P11	0	NA	NA	NA	NA	NA	-0.630303	-0.630303	-0.630303	-0.630303	-0.630303	-0.630303	-0.630303	-0.630303	-0.630303	-0.630303	-0.630303	-0.630303	-0.630303	-0.630303	-0.630303
KCTD21-AS1	11.3576	0.258894	0.388188	0.666929	0.504818	0.875975	2.37565	3.73794	3.32963	3.25768	3.39399	4.02441	4.42069	3.85742	3.79508	3.36682	3.71501	3.29951	3.97696	3.47594	3.83818
RP11-24C3.2	0.949314	0.6377	1.27612	0.499719	0.617273	NA	-0.630303	0.86199	1.13947	-0.630303	1.08712	1.44264	0.907119	2.37319	0.987679	1.27149	0.99726	-0.630303	0.906001	-0.630303	1.12958
MSTRG.14487.1	113.164	1.44359	0.89936	1.60513	0.108464	0.546872	7.67363	3.13678	3.16157	7.04276	6.87714	4.09288	8.0919	7.11782	3.88603	5.69449	8.30536	7.01298	6.47537	6.37037	7.05279
AP006285.6	0	NA	NA	NA	NA	NA	-0.630303	-0.630303	-0.630303	-0.630303	-0.630303	-0.630303	-0.630303	-0.630303	-0.630303	-0.630303	-0.630303	-0.630303	-0.630303	-0.630303	-0.630303
MIR876	0	NA	NA	NA	NA	NA	-0.630303	-0.630303	-0.630303	-0.630303	-0.630303	-0.630303	-0.630303	-0.630303	-0.630303	-0.630303	-0.630303	-0.630303	-0.630303	-0.630303	-0.630303
MIR875	0	NA	NA	NA	NA	NA	-0.630303	-0.630303	-0.630303	-0.630303	-0.630303	-0.630303	-0.630303	-0.630303	-0.630303	-0.630303	-0.630303	-0.630303	-0.630303	-0.630303	-0.630303
MIR874	0	NA	NA	NA	NA	NA	-0.630303	-0.630303	-0.630303	-0.630303	-0.630303	-0.630303	-0.630303	-0.630303	-0.630303	-0.630303	-0.630303	-0.630303	-0.630303	-0.630303	-0.630303
MSTRG.4473.21	0	NA	NA	NA	NA	NA	-0.630303	-0.630303	-0.630303	-0.630303	-0.630303	-0.630303	-0.630303	-0.630303	-0.630303	-0.630303	-0.630303	-0.630303	-0.630303	-0.630303	-0.630303
MSTRG.14959.1	13.9698	1.23111	0.76054	1.61873	0.105506	0.542619	3.20207	2.07499	3.16157	2.42557	3.87173	4.77299	5.23039	5.20964	2.2663	4.37126	4.28797	3.4495	3.97696	2.96718	2.1565
RP4-566D2.1	2.95293	-0.53253	0.565806	-0.94119	0.346608	NA	2.70758	2.07499	2.49039	1.48881	2.09802	1.82528	1.46047	1.93708	1.95937	1.91504	1.97283	2.46322	2.14259	1.86616	1.74001
RP3-406A7.1	0	NA	NA	NA	NA	NA	-0.630303	-0.630303	-0.630303	-0.630303	-0.630303	-0.630303	-0.630303	-0.630303	-0.630303	-0.630303	-0.630303	-0.630303	-0.630303	-0.630303	-0.630303
CGB1	1.09019	-0.310714	0.947461	-0.327943	0.742954	NA	-0.630303	0.86199	1.13947	0.929441	1.08712	0.893103	0.907119	1.93708	0.987679	-0.630303	1.57452	1.72911	1.45904	0.921772	1.12958
CGB2	1.45039	-0.603743	0.797781	-0.756778	0.449183	NA	1.29135	0.86199	1.75229	0.929441	1.68716	0.893103	0.907119	1.28951	1.56245	1.27149	1.57452	2.14445	1.45904	0.921772	1.12958
AF003625.3	0	NA	NA	NA	NA	NA	-0.630303	-0.630303	-0.630303	-0.630303	-0.630303	-0.630303	-0.630303	-0.630303	-0.630303	-0.630303	-0.630303	-0.630303	-0.630303	-0.630303	-0.630303
MSTRG.32374.23	194.574	-0.422686	0.425279	-0.993904	0.32027	0.766494	8.41817	7.46329	8.43341	8.23998	7.50257	6.78507	7.40682	7.56355	6.85505	7.2057	7.67902	7.74177	6.24991	6.72475	8.00364
MSTRG.26396.5	20.4295	0.582846	0.585626	0.995254	0.319613	0.766422	5.26339	3.36636	4.47121	3.68954	3.52915	5.5082	8.84732	3.71901	4.39936	5.41683	3.4983	3.92917	3.97696	3.11234	5.17202
AC091069.1	0	NA	NA	NA	NA	NA	-0.630303	-0.630303	-0.630303	-0.630303	-0.630303	-0.630303	-0.630303	-0.630303	-0.630303	-0.630303	-0.630303	-0.630303	-0.630303	-0.630303	-0.630303
MSTRG.15889.2	24.29	6.42504	3.79488	1.69308	0.0904403	0.514339	-0.630303	-0.630303	-0.630303	-0.630303	-0.630303	8.28762	5.70177	1.28951	-0.630303	-0.630303	-0.630303	1.1208	-0.630303	11.3274	-0.630303
MSTRG.15889.1	116.477	6.50933	2.43232	2.67618	0.0074466	0.181856	-0.630303	1.40296	1.75229	-0.630303	1.68716	7.45162	2.94185	1.28951	-0.630303	-0.630303	8.36252	1.1208	7.94639	-0.630303	9.9467
ZSWIM5P3	0	NA	NA	NA	NA	NA	-0.630303	-0.630303	-0.630303	-0.630303	-0.630303	-0.630303	-0.630303	-0.630303	-0.630303	-0.630303	-0.630303	-0.630303	-0.630303	-0.630303	-0.630303
ZSWIM5P2	0	NA	NA	NA	NA	NA	-0.630303	-0.630303	-0.630303	-0.630303	-0.630303	-0.630303	-0.630303	-0.630303	-0.630303	-0.630303	-0.630303	-0.630303	-0.630303	-0.630303	-0.630303
ZSWIM5P1	0	NA	NA	NA	NA	NA	-0.630303	-0.630303	-0.630303	-0.630303	-0.630303	-0.630303	-0.630303	-0.630303	-0.630303	-0.630303	-0.630303	-0.630303	-0.630303	-0.630303	-0.630303
MSTRG.14027.1	8.67203	5.93448	3.10922	1.90867	0.0563043	0.436633	-0.630303	-0.630303	-0.630303	5.52949	-0.630303	1.44264	-0.630303	4.86111	4.62709	5.07265	-0.630303	-0.630303	-0.630303	-0.630303	-0.630303
MSTRG.15889.9	0	0	0	0	1	NA	-0.630303	-0.630303	-0.630303	-0.630303	-0.630303	-0.630303	-0.630303	-0.630303	-0.630303	-0.630303	-0.630303	-0.630303	8.20817	-0.630303	-0.630303
MSTRG.7408.1	44.2805	0.431612	0.514336	0.839163	0.401378	0.820105	5.4056	5.71783	5.05269	5.11036	4.14816	5.60504	6.00307	3.98367	6.21526	5.83204	6.54722	4.43887	5.69953	5.75316	4.4541
MSTRG.18485.8	316.328	-0.467516	1.06197	-0.440235	0.659767	0.930273	7.54637	3.89295	9.42379	3.12576	4.51602	9.78583	4.66954	8.34043	8.0859	7.8964	8.06087	9.02613	9.3365	8.7725	7.84223
MSTRG.14027.5	382.757	0.0259669	0.268084	0.0968611	0.922837	0.989374	8.28345	8.95823	8.17786	9.40028	8.4642	8.76716	8.66746	8.53823	8.33577	8.38965	8.37844	8.44444	8.21989	8.96529	8.1377
COX6CP10	0.242159	-1.29229	3.2871	-0.39314	0.694216	NA	-0.630303	0.86199	-0.630303	-0.630303	-0.630303	-0.630303	-0.630303	-0.630303	1.56245	-0.630303	-0.630303	1.1208	-0.630303	-0.630303	-0.630303
MSTRG.14027.7	66.128	-2.04195	1.06939	-1.90945	0.0562035	0.436407	6.55625	6.24871	8.55657	6.61108	4.06179	4.15825	1.46047	6.04697	1.95937	6.84852	2.53256	5.75317	2.59695	4.74305	5.68
RP13-49I15.6	1.69577	-0.434167	1.10032	-0.394581	0.693152	NA	2.37565	-0.630303	2.49039	1.48881	1.68716	-0.630303	1.46047	-0.630303	1.56245	1.27149	-0.630303	1.72911	2.14259	-0.630303	2.1565
RP11-752P2.1	0	NA	NA	NA	NA	NA	-0.630303	-0.630303	-0.630303	-0.630303	-0.630303	-0.630303	-0.630303	-0.630303	-0.630303	-0.630303	-0.630303	-0.630303	-0.630303	-0.630303	-0.630303
CTB-174O21.2	0	NA	NA	NA	NA	NA	-0.630303	-0.630303	-0.630303	-0.630303	-0.630303	-0.630303	-0.630303	-0.630303	-0.630303	-0.630303	-0.630303	-0.630303	-0.630303	-0.630303	-0.630303
RP11-752P2.2	0	NA	NA	NA	NA	NA	-0.630303	-0.630303	-0.630303	-0.630303	-0.630303	-0.630303	-0.630303	-0.630303	-0.630303	-0.630303	-0.630303	-0.630303	-0.630303	-0.630303	-0.630303
ODCP	2.67396	-0.651247	0.816298	-0.797806	0.424983	NA	1.29135	0.86199	2.49039	-0.630303	2.6715	1.82528	2.5988	1.93708	-0.630303	1.91504	0.99726	2.94202	2.14259	2.16665	1.74001
BAG5	668.119	-0.557228	0.331747	-1.67968	0.0930198	0.5188	9.71081	9.64691	9.82129	9.61898	9.87436	8.85099	8.9449	9.78759	8.57961	8.73479	8.57088	9.95419	8.5553	9.20335	9.62007
MSTRG.470.2	22.8505	7.33205	2.56387	2.85976	0.00423967	0.134387	-0.630303	-0.630303	-0.630303	-0.630303	4.95958	4.49817	-0.630303	4.48821	-0.630303	6.86464	3.37628	-0.630303	3.21601	-0.630303	7.12195
FBXO18	523.942	-0.212938	0.461734	-0.46117	0.644677	0.925745	9.3957	9.1275	9.16361	8.27526	8.23214	8.42657	9.29874	9.24306	6.55659	9.82407	9.11792	9.31363	8.94497	9.37225	9.05998
FKBP15	1071.68	-0.0133094	0.151592	-0.0877973	0.930038	0.990793	10.0953	10.1032	10.0102	10.1619	10.0072	10.172	10.0652	10.285	9.61912	9.98204	9.60611	10.118	10.3251	10.2208	10.0464
UBE2J1	1114.36	-0.865972	0.454494	-1.90536	0.0567338	0.438053	10.09	10.5811	10.8627	10.4487	10.9361	9.3594	9.36371	10.5875	8.71264	8.46031	9.41863	10.847	9.40144	9.80395	10.1942
FKBP10	1269.33	0.30926	0.706615	0.437664	0.66163	0.930698	10.4839	10.1394	10.3416	11.9698	8.82653	8.53499	9.55666	11.2603	10.7604	9.87469	9.67864	9.59795	8.87253	8.00642	11.0807
C14orf166	667.557	-0.412811	0.950028	-0.434526	0.663907	0.931663	10.2272	7.8926	10.4236	7.61386	6.43769	7.2493	9.30794	10.6589	10.9558	9.71271	6.74443	9.80274	8.93315	6.4808	7.06455
FBXO10	253.002	-0.0780322	0.199201	-0.391726	0.695261	0.940183	7.80774	8.2519	7.99082	8.06287	7.94346	7.88183	7.28539	8.01108	8.13299	7.71268	8.17468	7.88636	7.92267	8.49176	7.96024
FBXO11	879.864	-0.3039	0.190841	-1.59242	0.111291	0.550954	9.3728	9.84824	10.0749	9.90583	10.2113	9.35593	9.55357	10.0112	9.34893	9.65594	9.64941	10.1249	9.76512	9.93583	9.53599
FBXO16	3.85148	0.470286	1.30812	0.359512	0.719212	0.946999	-0.630303	2.52358	-0.630303	2.42557	-0.630303	1.44264	1.46047	-0.630303	4.05228	2.67956	3.09574	2.46322	3.33631	2.62301	-0.630303
FBXO17	356.55	0.457265	0.266521	1.71568	0.0862203	0.506559	8.00681	8.73354	7.36846	8.50067	8.04811	8.65291	8.74537	8.27415	8.78813	8.49697	8.75292	7.8798	8.85258	8.8284	8.50868
RP4-777O23.2	1.89322	1.07676	1.12517	0.956968	0.338583	NA	1.93933	-0.630303	1.13947	0.929441	-0.630303	1.82528	1.46047	-0.630303	1.95937	2.34906	-0.630303	1.72911	2.77878	2.16665	1.74001
FBXO15	2.54945	1.8923	1.55195	1.2193	0.222729	NA	-0.630303	1.78069	-0.630303	2.63564	-0.630303	2.57555	2.5988	-0.630303	3.0796	-0.630303	2.28066	-0.630303	2.93992	2.41335	-0.630303
TRBJ2-4	0.0503397	-0.944722	3.83957	-0.246049	0.805645	NA	-0.630303	0.86199	-0.630303	-0.630303	-0.630303	-0.630303	-0.630303	-0.630303	-0.630303	-0.630303	-0.630303	-0.630303	-0.630303	-0.630303	-0.630303
SNORD94	3.30898	0.432239	0.818505	0.528083	0.597441	NA	-0.630303	1.40296	1.75229	1.48881	2.6715	1.82528	1.84529	2.97352	2.9158	1.27149	2.28066	2.46322	3.21601	2.41335	-0.630303
TRBJ2-6	0.0503397	-0.944722	3.83957	-0.246049	0.805645	NA	-0.630303	0.86199	-0.630303	-0.630303	-0.630303	-0.630303	-0.630303	-0.630303	-0.630303	-0.630303	-0.630303	-0.630303	-0.630303	-0.630303	-0.630303
TRBJ2-7	0	NA	NA	NA	NA	NA	-0.630303	-0.630303	-0.630303	-0.630303	-0.630303	-0.630303	-0.630303	-0.630303	-0.630303	-0.630303	-0.630303	-0.630303	-0.630303	-0.630303	-0.630303
TRBJ2-1	0.156119	-1.31327	3.82214	-0.343596	0.73115	NA	-0.630303	1.40296	-0.630303	0.929441	-0.630303	-0.630303	-0.630303	-0.630303	-0.630303	-0.630303	-0.630303	-0.630303	-0.630303	-0.630303	-0.630303
AGAP1-IT1	1.53697	0.635555	1.73846	0.365585	0.714674	NA	2.37565	-0.630303	2.17007	-0.630303	2.09802	-0.630303	2.1443	-0.630303	-0.630303	-0.630303	2.53256	-0.630303	1.45904	2.16665	-0.630303
TRBJ2-3	0.160625	-0.463828	3.40765	-0.136114	0.891731	NA	-0.630303	0.86199	-0.630303	0.929441	-0.630303	-0.630303	-0.630303	-0.630303	-0.630303	-0.630303	-0.630303	-0.630303	-0.630303	0.921772	-0.630303
SFTA3	0	NA	NA	NA	NA	NA	-0.630303	-0.630303	-0.630303	-0.630303	-0.630303	-0.630303	-0.630303	-0.630303	-0.630303	-0.630303	-0.630303	-0.630303	-0.630303	-0.630303	-0.630303
RP11-429B14.3	0	NA	NA	NA	NA	NA	-0.630303	-0.630303	-0.630303	-0.630303	-0.630303	-0.630303	-0.630303	-0.630303	-0.630303	-0.630303	-0.630303	-0.630303	-0.630303	-0.630303	-0.630303
RP11-429B14.1	0.205085	-1.7573	3.29574	-0.533202	0.593894	NA	-0.630303	-0.630303	1.13947	-0.630303	-0.630303	-0.630303	-0.630303	-0.630303	0.987679	-0.630303	-0.630303	1.1208	-0.630303	-0.630303	-0.630303
MRPS21P1	0.086328	0.257495	3.83957	0.0670634	0.946531	NA	-0.630303	-0.630303	-0.630303	-0.630303	-0.630303	-0.630303	-0.630303	-0.630303	-0.630303	1.27149	-0.630303	-0.630303	-0.630303	-0.630303	-0.630303
RP11-429B14.4	0	NA	NA	NA	NA	NA	-0.630303	-0.630303	-0.630303	-0.630303	-0.630303	-0.630303	-0.630303	-0.630303	-0.630303	-0.630303	-0.630303	-0.630303	-0.630303	-0.630303	-0.630303
RNU6-943P	0	NA	NA	NA	NA	NA	-0.630303	-0.630303	-0.630303	-0.630303	-0.630303	-0.630303	-0.630303	-0.630303	-0.630303	-0.630303	-0.630303	-0.630303	-0.630303	-0.630303	-0.630303
MIRLET7F1	0.965368	0.00561482	1.08373	0.00518102	0.995866	NA	-0.630303	0.86199	1.13947	0.929441	2.09802	0.893103	0.907119	1.28951	-0.630303	-0.630303	0.99726	1.1208	0.906001	0.921772	1.74001
MIRLET7F2	0	NA	NA	NA	NA	NA	-0.630303	-0.630303	-0.630303	-0.630303	-0.630303	-0.630303	-0.630303	-0.630303	-0.630303	-0.630303	-0.630303	-0.630303	-0.630303	-0.630303	-0.630303
RP5-908M14.9	8.84116	-0.277548	0.418663	-0.66294	0.507369	0.876755	2.70758	4.03285	3.32963	2.98039	3.39399	3.71232	2.94185	1.93708	3.88603	3.82903	3.09574	2.94202	3.08463	3.24409	3.59978
MSTRG.5800.13	8.51116	-0.577475	1.52375	-0.378982	0.704701	0.943409	-0.630303	4.03285	3.61609	4.61823	3.76637	3.42372	-0.630303	1.93708	-0.630303	-0.630303	1.97283	3.29951	-0.630303	3.47594	5.0823
CNGB1	0	NA	NA	NA	NA	NA	-0.630303	-0.630303	-0.630303	-0.630303	-0.630303	-0.630303	-0.630303	-0.630303	-0.630303	-0.630303	-0.630303	-0.630303	-0.630303	-0.630303	-0.630303
SNORD90	0	NA	NA	NA	NA	NA	-0.630303	-0.630303	-0.630303	-0.630303	-0.630303	-0.630303	-0.630303	-0.630303	-0.630303	-0.630303	-0.630303	-0.630303	-0.630303	-0.630303	-0.630303
CNGB3	0	NA	NA	NA	NA	NA	-0.630303	-0.630303	-0.630303	-0.630303	-0.630303	-0.630303	-0.630303	-0.630303	-0.630303	-0.630303	-0.630303	-0.630303	-0.630303	-0.630303	-0.630303
MSTRG.18814.5	12.2192	0.137884	1.6613	0.0829977	0.933853	0.990889	-0.630303	-0.630303	5.14534	0.929441	2.09802	4.89295	2.1443	1.93708	5.58963	2.34906	4.74665	-0.630303	5.09863	1.47908	-0.630303
BCLAF1	1550.52	0.00943827	0.265457	0.0355548	0.971637	0.995553	10.9306	10.9455	10.2043	11.2236	10.6064	9.70486	10.4488	10.8037	10.6992	10.6891	10.532	10.5291	10.2959	10.1421	10.5927
SNORD45	0.0548448	0.257495	3.83957	0.0670634	0.946531	NA	-0.630303	-0.630303	-0.630303	-0.630303	-0.630303	-0.630303	-0.630303	-0.630303	-0.630303	-0.630303	-0.630303	-0.630303	-0.630303	0.921772	-0.630303
SNORD44	0	NA	NA	NA	NA	NA	-0.630303	-0.630303	-0.630303	-0.630303	-0.630303	-0.630303	-0.630303	-0.630303	-0.630303	-0.630303	-0.630303	-0.630303	-0.630303	-0.630303	-0.630303
PLA2G6	90.3751	1.31076	0.542084	2.418	0.0156062	0.2616	6.65448	5.56511	4.67151	5.55524	4.7548	6.83583	7.52514	5.30931	6.47122	7.79068	6.66875	5.78163	7.05774	6.74702	6.35221
PLA2G7	0	NA	NA	NA	NA	NA	-0.630303	-0.630303	-0.630303	-0.630303	-0.630303	-0.630303	-0.630303	-0.630303	-0.630303	-0.630303	-0.630303	-0.630303	-0.630303	-0.630303	-0.630303
RP11-102N11.1	0.0608803	0.257495	3.83957	0.0670634	0.946531	NA	-0.630303	-0.630303	-0.630303	-0.630303	-0.630303	-0.630303	-0.630303	-0.630303	-0.630303	-0.630303	0.99726	-0.630303	-0.630303	-0.630303	-0.630303
PLA2G5	109.063	0.314618	0.893687	0.352045	0.724805	0.948477	7.95378	3.25617	6.64848	6.13564	8.61567	5.58143	6.76097	7.34615	5.66846	6.18005	6.475	7.39094	5.50875	2.62301	6.39009
PLA2G3	0	NA	NA	NA	NA	NA	-0.630303	-0.630303	-0.630303	-0.630303	-0.630303	-0.630303	-0.630303	-0.630303	-0.630303	-0.630303	-0.630303	-0.630303	-0.630303	-0.630303	-0.630303
MSTRG.5227.8	30.258	0.0485698	1.42161	0.0341653	0.972745	0.995553	-0.630303	4.7522	6.00015	5.0752	5.72049	4.85406	5.51098	-0.630303	5.61639	5.92722	-0.630303	-0.630303	4.57292	4.33577	5.95736
GDPGP1	14.3748	-0.0186803	0.421639	-0.0443041	0.964662	0.995017	3.56864	4.5343	3.85476	3.37845	3.52915	3.79693	4.36531	3.85742	3.3597	4.61963	4.21882	3.13193	3.44728	3.76569	4.77377
RP11-78I14.1	0.0716345	-0.944722	3.83957	-0.246049	0.805645	NA	-0.630303	-0.630303	-0.630303	-0.630303	-0.630303	-0.630303	-0.630303	-0.630303	-0.630303	-0.630303	-0.630303	1.1208	-0.630303	-0.630303	-0.630303
MSTRG.5227.1	30.2687	-1.17812	2.26145	-0.52096	0.602395	0.913206	-0.630303	4.62545	-0.630303	5.3351	-0.630303	5.26314	5.63315	-0.630303	-0.630303	-0.630303	6.83953	7.15026	4.75598	4.78672	-0.630303
MSTRG.12469.1	5.04636	-0.0747204	0.534781	-0.139722	0.88888	0.982921	1.93933	3.00648	2.97105	2.63564	2.41393	2.75682	2.78068	3.19933	3.48155	2.94721	2.28066	1.72911	2.14259	2.62301	1.12958
CCDC77	78.6129	0.287082	0.444143	0.646373	0.518038	0.881202	6.3837	6.72098	5.81514	7.02444	5.80257	6.29809	4.42069	6.2859	6.68852	5.58197	6.51877	5.39622	6.82163	6.84319	6.25292
KRTAP1-3	0.769824	-0.413916	1.08834	-0.380319	0.703709	NA	1.29135	0.86199	1.13947	0.929441	1.08712	0.893103	0.907119	-0.630303	-0.630303	1.27149	0.99726	1.1208	0.906001	0.921772	-0.630303
KRTAP1-4	0	NA	NA	NA	NA	NA	-0.630303	-0.630303	-0.630303	-0.630303	-0.630303	-0.630303	-0.630303	-0.630303	-0.630303	-0.630303	-0.630303	-0.630303	-0.630303	-0.630303	-0.630303
CCDC73	0	NA	NA	NA	NA	NA	-0.630303	-0.630303	-0.630303	-0.630303	-0.630303	-0.630303	-0.630303	-0.630303	-0.630303	-0.630303	-0.630303	-0.630303	-0.630303	-0.630303	-0.630303
CCDC70	0	NA	NA	NA	NA	NA	-0.630303	-0.630303	-0.630303	-0.630303	-0.630303	-0.630303	-0.630303	-0.630303	-0.630303	-0.630303	-0.630303	-0.630303	-0.630303	-0.630303	-0.630303
CCDC71	396.95	-0.0359008	0.123772	-0.290056	0.771774	0.958804	8.34358	8.59673	8.8251	8.63348	8.90294	8.63296	8.67031	8.74367	8.44055	8.66287	8.7158	8.56395	8.33579	8.62999	8.74259
RP11-787B4.2	0	NA	NA	NA	NA	NA	-0.630303	-0.630303	-0.630303	-0.630303	-0.630303	-0.630303	-0.630303	-0.630303	-0.630303	-0.630303	-0.630303	-0.630303	-0.630303	-0.630303	-0.630303
AC016831.5	0	NA	NA	NA	NA	NA	-0.630303	-0.630303	-0.630303	-0.630303	-0.630303	-0.630303	-0.630303	-0.630303	-0.630303	-0.630303	-0.630303	-0.630303	-0.630303	-0.630303	-0.630303
AC016831.3	0	NA	NA	NA	NA	NA	-0.630303	-0.630303	-0.630303	-0.630303	-0.630303	-0.630303	-0.630303	-0.630303	-0.630303	-0.630303	-0.630303	-0.630303	-0.630303	-0.630303	-0.630303
CCDC78	16.4332	1.08167	0.545546	1.98273	0.0473972	0.412655	3.86031	3.81753	2.17007	4.02105	3.24474	4.39353	3.90327	2.70499	4.67882	4.17816	5.34162	3.4495	4.87947	4.65151	3.83818
RP11-363G10.3	0	NA	NA	NA	NA	NA	-0.630303	-0.630303	-0.630303	-0.630303	-0.630303	-0.630303	-0.630303	-0.630303	-0.630303	-0.630303	-0.630303	-0.630303	-0.630303	-0.630303	-0.630303
HIST3H2BB	2.02388	0.822888	0.901584	0.912713	0.361393	NA	-0.630303	0.86199	1.75229	0.929441	2.09802	1.44264	2.38993	-0.630303	1.56245	1.27149	2.28066	1.1208	1.8437	2.16665	2.47601
MSTRG.23295.6	318.475	0.901968	0.597018	1.51079	0.130842	0.578836	9.70853	8.17484	7.65505	8.44323	8.6382	8.00226	8.11305	7.93512	7.06385	8.5676	8.72828	6.25744	8.97296	5.61467	8.56771
MSTRG.23295.5	42.2833	0.461052	0.996874	0.462498	0.643725	0.925414	5.26339	5.63255	4.84734	6.49615	7.73632	4.59572	4.18511	4.98689	4.57345	4.69373	-0.630303	4.50869	3.73641	3.93075	5.82534
MSTRG.23295.4	18.9677	0.545512	1.68779	0.32321	0.746536	0.954093	5.6153	5.04411	2.17007	5.93453	4.80879	2.12285	1.46047	2.70499	-0.630303	-0.630303	3.81221	2.94202	-0.630303	-0.630303	6.44511
MSTRG.31117.1	4.86664	-0.31867	0.722797	-0.440884	0.659297	0.930196	1.93933	3.89295	1.75229	3.48982	1.08712	2.91751	2.38993	1.93708	2.73064	2.67956	2.28066	1.1208	1.45904	2.62301	3.31369
SNORD4B	1.16778	0.33166	1.01846	0.325649	0.74469	NA	1.29135	0.86199	1.13947	0.929441	1.68716	0.893103	0.907119	1.28951	1.95937	1.27149	1.57452	1.1208	0.906001	0.921772	-0.630303
MSTRG.23295.9	0	0	0	0	1	NA	-0.630303	-0.630303	-0.630303	-0.630303	-0.630303	-0.630303	-0.630303	-0.630303	-0.630303	-0.630303	-0.630303	-0.630303	-0.630303	-0.630303	8.33022
MSTRG.23295.8	317.888	0.447555	0.388373	1.15239	0.249163	0.709022	9.18837	6.92302	8.37244	8.14569	8.13516	8.5533	8.48482	8.01846	8.53473	8.93891	8.32604	8.18158	8.38869	6.9138	8.0517
RP11-532M24.1	3.51509	-0.13754	0.782774	-0.175709	0.860523	0.977543	-0.630303	-0.630303	3.16157	2.17832	2.09802	1.82528	1.84529	1.28951	2.51756	2.34906	2.53256	2.46322	2.38814	3.36471	1.74001
GTF2F2P1	7.26395	-0.264929	0.511967	-0.517474	0.604826	0.914463	3.56864	3.56415	3.16157	3.68954	3.76637	3.06186	2.38993	3.56581	3.0796	1.27149	2.28066	2.94202	2.14259	2.62301	3.14589
RN7SL526P	1.0446	0.309231	2.06632	0.149653	0.881038	NA	-0.630303	1.40296	1.13947	-0.630303	-0.630303	1.44264	-0.630303	-0.630303	2.9158	-0.630303	-0.630303	-0.630303	-0.630303	0.921772	2.47601
GHITM	3306.81	-0.200569	0.198753	-1.00914	0.312909	0.761878	11.6508	11.9519	11.8025	12.2594	11.9092	11.3745	11.3112	11.6997	11.4734	11.3623	11.4045	11.7894	11.3856	11.9155	11.704
GTF2F2P2	0	NA	NA	NA	NA	NA	-0.630303	-0.630303	-0.630303	-0.630303	-0.630303	-0.630303	-0.630303	-0.630303	-0.630303	-0.630303	-0.630303	-0.630303	-0.630303	-0.630303	-0.630303
RP11-294O2.1	0	NA	NA	NA	NA	NA	-0.630303	-0.630303	-0.630303	-0.630303	-0.630303	-0.630303	-0.630303	-0.630303	-0.630303	-0.630303	-0.630303	-0.630303	-0.630303	-0.630303	-0.630303
RP11-174M13.2	0	NA	NA	NA	NA	NA	-0.630303	-0.630303	-0.630303	-0.630303	-0.630303	-0.630303	-0.630303	-0.630303	-0.630303	-0.630303	-0.630303	-0.630303	-0.630303	-0.630303	-0.630303
RP11-227L6.1	0.143269	-1.9865	3.78243	-0.525191	0.59945	NA	-0.630303	-0.630303	-0.630303	-0.630303	-0.630303	-0.630303	-0.630303	-0.630303	-0.630303	-0.630303	-0.630303	1.72911	-0.630303	-0.630303	-0.630303
KB-1836B5.1	11.1003	1.22286	0.874478	1.39839	0.161995	0.616525	3.86031	1.78069	2.75102	2.63564	-0.630303	3.31297	2.38993	2.97352	4.67882	3.53798	4.79493	3.29951	4.30556	4.94929	2.1565
KB-1836B5.4	2.8372	2.57867	1.40071	1.84098	0.0656251	NA	1.29135	1.40296	-0.630303	1.48881	-0.630303	0.893103	2.1443	-0.630303	3.3597	1.91504	2.93165	-0.630303	2.59695	3.36471	1.74001
KB-1254G8.1	0	NA	NA	NA	NA	NA	-0.630303	-0.630303	-0.630303	-0.630303	-0.630303	-0.630303	-0.630303	-0.630303	-0.630303	-0.630303	-0.630303	-0.630303	-0.630303	-0.630303	-0.630303
RPL7P57	11.7735	-0.468228	0.615052	-0.761282	0.446489	0.846319	2.9762	4.62545	3.61609	4.80159	3.9699	3.06186	3.73849	3.85742	2.51756	2.67956	1.97283	3.58526	2.38814	4.14747	4.30331
OSGIN2	353.476	-0.235974	0.461955	-0.510817	0.609479	0.91661	8.59679	7.62655	8.92646	8.35804	9.20912	8.37944	8.05303	9.26804	7.68583	8.11431	7.55139	9.03797	7.7229	7.20677	9.12881
LINC02197	0	NA	NA	NA	NA	NA	-0.630303	-0.630303	-0.630303	-0.630303	-0.630303	-0.630303	-0.630303	-0.630303	-0.630303	-0.630303	-0.630303	-0.630303	-0.630303	-0.630303	-0.630303
LINC02196	0	NA	NA	NA	NA	NA	-0.630303	-0.630303	-0.630303	-0.630303	-0.630303	-0.630303	-0.630303	-0.630303	-0.630303	-0.630303	-0.630303	-0.630303	-0.630303	-0.630303	-0.630303
FKBP1B	47.7341	-0.0307711	0.400054	-0.0769174	0.938689	0.991361	6.45085	5.44519	6.11913	5.00218	5.052	6.04551	5.51098	4.09972	5.53457	5.41683	6.23374	5.19927	5.50875	5.775	5.29694
LINC02190	0	NA	NA	NA	NA	NA	-0.630303	-0.630303	-0.630303	-0.630303	-0.630303	-0.630303	-0.630303	-0.630303	-0.630303	-0.630303	-0.630303	-0.630303	-0.630303	-0.630303	-0.630303
LINC02193	4.80438	1.77801	0.96646	1.83971	0.0658102	0.462925	1.29135	0.86199	2.17007	3.37845	1.08712	3.31297	2.38993	2.70499	2.9158	3.17238	1.57452	1.1208	4.24557	1.47908	1.74001
FKBP1A	2491.01	-0.0631577	0.27574	-0.229048	0.818832	0.969304	11.4624	11.1644	11.716	11.1952	10.9867	10.7867	10.2282	11.6795	11.5779	10.9793	11.2997	11.0242	11.3531	11.4299	11.6572
LINC02199	0.200435	-1.77748	3.77972	-0.470269	0.638163	NA	-0.630303	-0.630303	1.75229	-0.630303	-0.630303	-0.630303	0.907119	-0.630303	-0.630303	-0.630303	-0.630303	-0.630303	-0.630303	-0.630303	-0.630303
LINC02198	0	NA	NA	NA	NA	NA	-0.630303	-0.630303	-0.630303	-0.630303	-0.630303	-0.630303	-0.630303	-0.630303	-0.630303	-0.630303	-0.630303	-0.630303	-0.630303	-0.630303	-0.630303
MSTRG.3038.1	25.759	1.36751	0.622608	2.19643	0.0280612	0.336131	4.40344	3.25617	3.85476	4.02105	4.69871	4.89295	5.5611	-0.630303	5.03685	5.62046	5.40519	3.82342	5.45684	4.91034	4.77377
RN7SL622P	0	NA	NA	NA	NA	NA	-0.630303	-0.630303	-0.630303	-0.630303	-0.630303	-0.630303	-0.630303	-0.630303	-0.630303	-0.630303	-0.630303	-0.630303	-0.630303	-0.630303	-0.630303
MIR8071-1	0	NA	NA	NA	NA	NA	-0.630303	-0.630303	-0.630303	-0.630303	-0.630303	-0.630303	-0.630303	-0.630303	-0.630303	-0.630303	-0.630303	-0.630303	-0.630303	-0.630303	-0.630303
MSTRG.11428.1	61.8	-0.691324	1.10782	-0.624039	0.532602	0.88516	6.26434	7.86483	2.97105	7.8349	2.41393	2.91751	5.72394	3.71901	5.44783	6.73032	6.0864	4.86865	5.84799	2.41335	3.46387
MSTRG.2466.11	512.945	-0.577809	0.840198	-0.687706	0.491638	0.868648	6.42881	9.11772	9.78756	6.13564	9.59038	9.10385	7.52514	6.87924	6.16177	9.54528	9.5719	9.35683	9.98949	10.1005	7.17715
RP11-55J15.2	0	NA	NA	NA	NA	NA	-0.630303	-0.630303	-0.630303	-0.630303	-0.630303	-0.630303	-0.630303	-0.630303	-0.630303	-0.630303	-0.630303	-0.630303	-0.630303	-0.630303	-0.630303
CTB-161M19.2	0.0608803	0.257495	3.83957	0.0670634	0.946531	NA	-0.630303	-0.630303	-0.630303	-0.630303	-0.630303	-0.630303	-0.630303	-0.630303	-0.630303	-0.630303	0.99726	-0.630303	-0.630303	-0.630303	-0.630303
CTB-161M19.4	0.182641	0.738386	3.83957	0.192309	0.8475	NA	-0.630303	-0.630303	-0.630303	-0.630303	-0.630303	-0.630303	-0.630303	-0.630303	-0.630303	-0.630303	1.97283	-0.630303	-0.630303	-0.630303	-0.630303
KB-1639H6.2	0	NA	NA	NA	NA	NA	-0.630303	-0.630303	-0.630303	-0.630303	-0.630303	-0.630303	-0.630303	-0.630303	-0.630303	-0.630303	-0.630303	-0.630303	-0.630303	-0.630303	-0.630303
MSTRG.13950.1	3.77938	0.881644	0.726775	1.21309	0.225095	0.686078	1.93933	1.40296	2.17007	2.17832	1.08712	2.12285	1.46047	1.28951	2.73064	3.17238	3.24288	1.72911	2.14259	2.96718	2.73607
MSTRG.14039.7	1.03051	-3.20911	3.40713	-0.941882	0.346253	NA	-0.630303	3.65367	-0.630303	-0.630303	-0.630303	-0.630303	-0.630303	-0.630303	-0.630303	-0.630303	0.99726	-0.630303	2.14259	-0.630303	-0.630303
MSTRG.30351.1	398.232	0.606829	2.04029	0.297423	0.766144	0.958292	-0.630303	8.38495	-0.630303	10.2383	8.76644	-0.630303	9.8415	8.91954	2.9158	10.3516	9.00706	8.99608	2.77878	8.03385	-0.630303
RP13-672B3.2	0	NA	NA	NA	NA	NA	-0.630303	-0.630303	-0.630303	-0.630303	-0.630303	-0.630303	-0.630303	-0.630303	-0.630303	-0.630303	-0.630303	-0.630303	-0.630303	-0.630303	-0.630303
RP13-672B3.5	0.377927	-1.29113	3.25897	-0.396177	0.691975	NA	-0.630303	-0.630303	1.75229	-0.630303	-0.630303	-0.630303	-0.630303	-0.630303	-0.630303	1.27149	-0.630303	-0.630303	-0.630303	-0.630303	1.74001
MSTRG.21906.1	2.26229	0.516274	1.13238	0.455919	0.648448	NA	1.93933	2.31725	1.13947	1.48881	1.08712	3.06186	0.907119	-0.630303	-0.630303	2.34906	2.53256	-0.630303	1.8437	2.62301	-0.630303
OR8B2	0	NA	NA	NA	NA	NA	-0.630303	-0.630303	-0.630303	-0.630303	-0.630303	-0.630303	-0.630303	-0.630303	-0.630303	-0.630303	-0.630303	-0.630303	-0.630303	-0.630303	-0.630303
MSTRG.23289.6	78.469	9.11299	2.69695	3.379	0.000727509	0.0440384	-0.630303	-0.630303	-0.630303	-0.630303	6.59951	8.37602	-0.630303	8.42617	7.29672	6.9727	-0.630303	-0.630303	5.22818	-0.630303	6.53238
RP11-2N1.1	0.115725	0.49794	3.83957	0.129686	0.896815	NA	-0.630303	-0.630303	-0.630303	-0.630303	-0.630303	-0.630303	-0.630303	-0.630303	-0.630303	-0.630303	0.99726	-0.630303	-0.630303	0.921772	-0.630303
CTD-3138B18.6	4.00435	1.55604	0.855746	1.81835	0.0690112	0.468086	2.37565	1.40296	-0.630303	0.929441	2.09802	1.44264	3.44932	2.37319	1.95937	2.67956	2.93165	2.14445	2.77878	3.36471	2.1565
MSTRG.23289.1	135.929	-0.0945308	0.697089	-0.135608	0.892131	0.983315	7.26473	6.81105	6.89516	8.16254	6.31254	7.22666	7.06869	7.91944	7.28843	6.76509	6.26833	7.65982	6.6357	7.06328	1.74001
MSTRG.19167.1	138.647	0.826784	0.41044	2.01438	0.0439694	0.401223	7.71063	5.92926	6.56711	6.49615	6.78592	6.83583	7.03363	6.31016	7.50436	7.64895	7.80808	6.72132	7.76085	7.76588	5.95736
RP11-78O9.1	0	NA	NA	NA	NA	NA	-0.630303	-0.630303	-0.630303	-0.630303	-0.630303	-0.630303	-0.630303	-0.630303	-0.630303	-0.630303	-0.630303	-0.630303	-0.630303	-0.630303	-0.630303
LINC02220	0	NA	NA	NA	NA	NA	-0.630303	-0.630303	-0.630303	-0.630303	-0.630303	-0.630303	-0.630303	-0.630303	-0.630303	-0.630303	-0.630303	-0.630303	-0.630303	-0.630303	-0.630303
MSTRG.23289.8	27.4832	-3.88908	1.36725	-2.84446	NA	NA	4.79687	2.70347	2.17007	3.68954	1.68716	2.75682	3.55233	-0.630303	-0.630303	-0.630303	3.81221	8.30924	1.8437	2.16665	3.83818
AC022486.1	0	NA	NA	NA	NA	NA	-0.630303	-0.630303	-0.630303	-0.630303	-0.630303	-0.630303	-0.630303	-0.630303	-0.630303	-0.630303	-0.630303	-0.630303	-0.630303	-0.630303	-0.630303
AC009508.1	0	NA	NA	NA	NA	NA	-0.630303	-0.630303	-0.630303	-0.630303	-0.630303	-0.630303	-0.630303	-0.630303	-0.630303	-0.630303	-0.630303	-0.630303	-0.630303	-0.630303	-0.630303
MAP10	19.2957	-0.475369	0.404836	-1.17423	0.240304	0.700961	3.86031	5.44519	3.85476	4.844	3.65266	4.49817	4.18511	5.04588	3.88603	3.53798	3.98887	4.28817	3.97696	4.55376	4.30331
ELFN1-AS1	0.137183	0.49794	3.83957	0.129686	0.896815	NA	-0.630303	-0.630303	-0.630303	-0.630303	1.68716	-0.630303	-0.630303	-0.630303	-0.630303	-0.630303	-0.630303	-0.630303	-0.630303	-0.630303	-0.630303
RP11-5A1.1	0.0536331	0.257495	3.83957	0.0670634	0.946531	NA	-0.630303	-0.630303	-0.630303	-0.630303	-0.630303	-0.630303	-0.630303	-0.630303	-0.630303	-0.630303	-0.630303	-0.630303	0.906001	-0.630303	-0.630303
LGALS9C	0.744851	2.37747	3.66371	0.648924	0.516387	NA	-0.630303	-0.630303	-0.630303	-0.630303	2.09802	-0.630303	1.46047	-0.630303	-0.630303	2.94721	-0.630303	-0.630303	-0.630303	-0.630303	-0.630303
LGALS9B	0	NA	NA	NA	NA	NA	-0.630303	-0.630303	-0.630303	-0.630303	-0.630303	-0.630303	-0.630303	-0.630303	-0.630303	-0.630303	-0.630303	-0.630303	-0.630303	-0.630303	-0.630303
UNC50	307.174	-0.397604	0.413971	-0.960463	0.336822	0.779492	8.92663	8.88177	8.78247	7.80838	7.86922	8.09686	7.79489	7.18496	7.68583	9.01671	7.73575	7.85992	7.45171	8.13019	8.97842
NKAIN4	0	NA	NA	NA	NA	NA	-0.630303	-0.630303	-0.630303	-0.630303	-0.630303	-0.630303	-0.630303	-0.630303	-0.630303	-0.630303	-0.630303	-0.630303	-0.630303	-0.630303	-0.630303
NKAIN3	0	NA	NA	NA	NA	NA	-0.630303	-0.630303	-0.630303	-0.630303	-0.630303	-0.630303	-0.630303	-0.630303	-0.630303	-0.630303	-0.630303	-0.630303	-0.630303	-0.630303	-0.630303
NKAIN2	1.04179	0.515394	1.89897	0.271407	0.786078	NA	-0.630303	1.78069	-0.630303	1.87706	-0.630303	1.44264	1.46047	-0.630303	-0.630303	-0.630303	1.97283	-0.630303	-0.630303	2.62301	-0.630303
NKAIN1	4.46992	-0.720892	1.35724	-0.531146	0.595318	0.91011	-0.630303	-0.630303	3.32963	-0.630303	3.07806	1.82528	-0.630303	3.98367	-0.630303	2.34906	1.97283	3.58526	3.33631	1.86616	2.73607
RP11-624M8.1	0	NA	NA	NA	NA	NA	-0.630303	-0.630303	-0.630303	-0.630303	-0.630303	-0.630303	-0.630303	-0.630303	-0.630303	-0.630303	-0.630303	-0.630303	-0.630303	-0.630303	-0.630303
MSTRG.15933.1	2.92215	0.0533509	0.787322	0.0677624	0.945975	NA	1.29135	2.07499	2.17007	1.48881	-0.630303	2.36745	1.84529	2.70499	1.95937	2.94721	1.57452	1.72911	3.08463	1.86616	-0.630303
MAP1A	2561.08	-0.620727	0.439792	-1.41141	0.158124	0.612506	10.9039	12.6336	11.4014	12.1912	10.7844	10.5381	10.7202	10.5888	11.0009	10.4775	11.5438	10.6537	11.0702	11.158	11.8914
ATP6V1G1P6	0	NA	NA	NA	NA	NA	-0.630303	-0.630303	-0.630303	-0.630303	-0.630303	-0.630303	-0.630303	-0.630303	-0.630303	-0.630303	-0.630303	-0.630303	-0.630303	-0.630303	-0.630303
ATP6V1G1P7	0	NA	NA	NA	NA	NA	-0.630303	-0.630303	-0.630303	-0.630303	-0.630303	-0.630303	-0.630303	-0.630303	-0.630303	-0.630303	-0.630303	-0.630303	-0.630303	-0.630303	-0.630303
IGSF9B	0	NA	NA	NA	NA	NA	-0.630303	-0.630303	-0.630303	-0.630303	-0.630303	-0.630303	-0.630303	-0.630303	-0.630303	-0.630303	-0.630303	-0.630303	-0.630303	-0.630303	-0.630303
RP11-196H14.4	1.75245	-0.00566222	1.30184	-0.00434939	0.99653	NA	1.93933	-0.630303	1.75229	1.48881	2.6715	1.82528	2.5988	-0.630303	-0.630303	1.91504	-0.630303	2.14445	1.45904	-0.630303	-0.630303
LAMTOR5P1	0.194495	0.738396	3.32755	0.221904	0.824389	NA	-0.630303	-0.630303	-0.630303	-0.630303	-0.630303	0.893103	-0.630303	1.28951	-0.630303	-0.630303	-0.630303	-0.630303	0.906001	-0.630303	-0.630303
ATP6V1G1P3	0	NA	NA	NA	NA	NA	-0.630303	-0.630303	-0.630303	-0.630303	-0.630303	-0.630303	-0.630303	-0.630303	-0.630303	-0.630303	-0.630303	-0.630303	-0.630303	-0.630303	-0.630303
UNC5B	1859.88	0.190384	1.0778	0.176641	0.859791	0.977543	7.50484	7.51781	11.0352	11.0122	11.495	11.0284	10.0706	12.3887	4.99667	11.1721	5.20538	11.4178	11.5827	10.0228	11.4283
UNC5C	11.564	2.07624	1.29201	1.60699	0.108058	0.546388	-0.630303	-0.630303	3.48001	-0.630303	5.13885	4.96772	4.24772	3.56581	3.0796	4.37126	2.28066	-0.630303	4.04896	4.2757	3.14589
VGF	2.23826	-0.879076	1.49673	-0.587331	0.556981	NA	2.9762	2.86304	2.49039	1.87706	-0.630303	1.82528	-0.630303	-0.630303	1.95937	-0.630303	-0.630303	-0.630303	1.8437	-0.630303	2.95569
UNC5A	0.513506	-3.83591	3.69045	-1.03942	0.298612	NA	-0.630303	-0.630303	3.16157	-0.630303	-0.630303	-0.630303	-0.630303	-0.630303	-0.630303	-0.630303	-0.630303	-0.630303	-0.630303	-0.630303	-0.630303
RP11-618K16.4	0	NA	NA	NA	NA	NA	-0.630303	-0.630303	-0.630303	-0.630303	-0.630303	-0.630303	-0.630303	-0.630303	-0.630303	-0.630303	-0.630303	-0.630303	-0.630303	-0.630303	-0.630303
UNC5D	0.258984	0.738386	3.83957	0.192309	0.8475	NA	-0.630303	-0.630303	-0.630303	-0.630303	-0.630303	-0.630303	-0.630303	-0.630303	-0.630303	2.34906	-0.630303	-0.630303	-0.630303	-0.630303	-0.630303
RP11-796G6.1	80.9058	2.51281	1.09108	2.30306	0.0212757	0.299851	4.72632	3.81753	4.67151	2.42557	7.31022	3.62242	5.85023	4.2071	8.56937	4.27794	2.53256	3.92917	7.35577	7.46368	7.26131
MAP1S	402.067	-0.995892	0.421844	-2.36081	0.0182353	0.27917	8.25242	7.29314	9.92454	7.96543	9.30141	7.99781	8.40133	8.11801	8.0223	8.42269	8.48156	9.78528	8.15622	8.33519	8.69042
CCP110	147.239	-0.598063	0.640673	-0.933492	0.350566	0.789071	5.04892	8.10928	7.35882	8.66338	6.81258	6.19298	7.59895	7.41488	5.32341	7.00215	5.24067	7.4093	7.51654	7.00902	6.7949
RP11-344A7.1	0	NA	NA	NA	NA	NA	-0.630303	-0.630303	-0.630303	-0.630303	-0.630303	-0.630303	-0.630303	-0.630303	-0.630303	-0.630303	-0.630303	-0.630303	-0.630303	-0.630303	-0.630303
RNU6-919P	0	NA	NA	NA	NA	NA	-0.630303	-0.630303	-0.630303	-0.630303	-0.630303	-0.630303	-0.630303	-0.630303	-0.630303	-0.630303	-0.630303	-0.630303	-0.630303	-0.630303	-0.630303
MSTRG.12463.3	5.40199	-1.0165	1.14441	-0.888231	0.374417	0.803245	2.37565	-0.630303	3.85476	2.42557	4.06179	-0.630303	0.907119	3.85742	2.2663	-0.630303	1.57452	3.92917	7.80823	1.47908	2.47601
MSTRG.32890.1	2.95009	3.40344	1.47308	2.31042	0.020865	NA	-0.630303	-0.630303	1.13947	1.48881	-0.630303	3.31297	3.0866	2.37319	2.9158	2.67956	1.97283	-0.630303	1.8437	2.62301	-0.630303
FAM189B	355.385	2.08113	0.688422	3.02304	0.00250248	0.0983781	8.30175	6.73127	2.17007	8.89018	8.2902	9.11005	9.51278	8.2803	8.81436	6.32691	8.90357	7.57293	8.70187	8.6119	9.06292
RP11-278J6.5	0.75442	0.192096	1.8396	0.104423	0.916834	NA	-0.630303	-0.630303	1.75229	-0.630303	-0.630303	1.82528	0.907119	-0.630303	1.95937	-0.630303	-0.630303	-0.630303	1.8437	0.921772	-0.630303
MSTRG.6054.8	954.788	-1.61751	2.56818	-0.629827	0.528808	0.884239	2.70758	12.4918	-0.630303	7.54486	11.526	8.18172	3.44932	12.0661	-0.630303	-0.630303	-0.630303	8.84584	7.22223	-0.630303	7.8693
RNU4-63P	0	NA	NA	NA	NA	NA	-0.630303	-0.630303	-0.630303	-0.630303	-0.630303	-0.630303	-0.630303	-0.630303	-0.630303	-0.630303	-0.630303	-0.630303	-0.630303	-0.630303	-0.630303
ANKRD19P	42.3973	0.777515	0.410112	1.89586	0.0579783	0.441565	4.79687	4.79209	5.05269	5.30506	4.64035	5.10653	5.5611	5.7248	6.52869	6.43882	5.05492	4.57528	5.65415	5.48814	5.17202
MSTRG.6054.7	5450.68	-0.687074	0.585061	-1.17436	0.24025	0.700886	13.0206	12.4081	11.9141	13.0803	11.8404	11.5994	11.0039	11.9917	11.6024	11.1509	11.4103	13.791	10.9891	13.3549	12.9349
RP13-929K23.2	0	NA	NA	NA	NA	NA	-0.630303	-0.630303	-0.630303	-0.630303	-0.630303	-0.630303	-0.630303	-0.630303	-0.630303	-0.630303	-0.630303	-0.630303	-0.630303	-0.630303	-0.630303
MSTRG.16824.2	21.3767	-0.111512	3.45722	-0.0322548	0.974269	0.995553	-0.630303	-0.630303	6.11913	-0.630303	-0.630303	-0.630303	-0.630303	-0.630303	-0.630303	-0.630303	6.66875	-0.630303	5.78622	4.94929	6.12398
[truncated: 76,842 more rows]
