# Supplementary material for: Transcriptome differences in adipose stromal cells derived from pre- and postmenopausal women
Source: Stem Cell Res Ther. 2020 Feb 28;11:92. doi: 10.1186/s13287-020-01613-x (PMC7049195; doi:10.1186/s13287-020-01613-x)
Supplement: Supplementary file 3 — Additional file 3. The slim term Ageing identified among the downregulated DEGs. [file 13287_2020_1613_MOESM3_ESM.xlsx]

## Sheet: up-bp
GO:0000003	reproduction	3
GO:0000902	cell morphogenesis	1
GO:0002376	immune system process	2
GO:0005975	carbohydrate metabolic process	4
GO:0006091	generation of precursor metabolites and energy	2
GO:0006412	translation	1
GO:0006461	protein complex assembly	4
GO:0006810	transport	2
GO:0006950	response to stress	1
GO:0007010	cytoskeleton organization	4
GO:0007049	cell cycle	1
GO:0007059	chromosome segregation	1
GO:0007165	signal transduction	1
GO:0008150	biological_process	15
GO:0009056	catabolic process	1
GO:0009058	biosynthetic process	3
GO:0009790	embryo development	1
GO:0016192	vesicle-mediated transport	1
GO:0022607	cellular component assembly	1
GO:0030154	cell differentiation	3
GO:0034641	cellular nitrogen compound metabolic process	3
GO:0034655	nucleobase-containing compound catabolic process	1
GO:0044281	small molecule metabolic process	7
GO:0044403	symbiosis, encompassing mutualism through parasitism	1
GO:0048646	anatomical structure formation involved in morphogenesis	1
GO:0048856	anatomical structure development	4
GO:0050877	nervous system process	1
GO:0051186	cofactor metabolic process	1
GO:0051301	cell division	1
GO:0061024	membrane organization	2
GO:0065003	macromolecular complex assembly	4

## Sheet: up-cc
GO:0005575	cellular_component	7
GO:0005576	extracellular region	2
GO:0005615	extracellular space	2
GO:0005622	intracellular	6
GO:0005623	cell	6
GO:0005634	nucleus	2
GO:0005737	cytoplasm	4
GO:0005739	mitochondrion	1
GO:0005764	lysosome	1
GO:0005773	vacuole	1
GO:0005829	cytosol	3
GO:0005856	cytoskeleton	4
GO:0005886	plasma membrane	1
GO:0031410	cytoplasmic vesicle	2
GO:0043226	organelle	6
GO:0043234	protein complex	4

## Sheet: up-mf
GO:0000988	transcription factor activity, protein binding	1
GO:0003674	molecular_function	28
GO:0003677	DNA binding	1
GO:0003700	DNA binding transcription factor activity	1
GO:0003723	RNA binding	2
GO:0003729	mRNA binding	1
GO:0003924	GTPase activity	1
GO:0005198	structural molecule activity	2
GO:0008092	cytoskeletal protein binding	1
GO:0008134	transcription factor binding	1
GO:0016491	oxidoreductase activity	7
GO:0043167	ion binding	5

## Sheet: down-bp
GO:0006399	tRNA metabolic process	1
GO:0006520	cellular amino acid metabolic process	1
GO:0007009	plasma membrane organization	1
GO:0019748	secondary metabolic process	1
GO:0021700	developmental maturation	1
GO:0051604	protein maturation	1
GO:0140014	mitotic nuclear division	1
GO:0006397	mRNA processing	2
GO:0006605	protein targeting	2
GO:0006790	sulfur compound metabolic process	2
GO:0007059	chromosome segregation	2
GO:0007568	aging	2
GO:0030198	extracellular matrix organization	2
GO:0034655	nucleobase-containing compound catabolic process	2
GO:0042254	ribosome biogenesis	2
GO:0003013	circulatory system process	3
GO:0006091	generation of precursor metabolites and energy	3
GO:0006457	protein folding	3
GO:0006914	autophagy	3
GO:0007005	mitochondrion organization	3
GO:0007267	cell-cell signaling	3
GO:0030705	cytoskeleton-dependent intracellular transport	3
GO:0034330	cell junction organization	3
GO:0040007	growth	3
GO:0051301	cell division	3
GO:0000902	cell morphogenesis	4
GO:0050877	nervous system process	4
GO:0000278	mitotic cell cycle	5
GO:0006913	nucleocytoplasmic transport	5
GO:0065003	macromolecular complex assembly	5
GO:0009790	embryo development	6
GO:0000003	reproduction	7
GO:0006461	protein complex assembly	7
GO:0006412	translation	8
GO:0040011	locomotion	8
GO:0044403	symbiosis, encompassing mutualism through parasitism	8
GO:0061024	membrane organization	8
GO:0005975	carbohydrate metabolic process	9
GO:0048646	anatomical structure formation involved in morphogenesis	9
GO:0042592	homeostatic process	11
GO:0051186	cofactor metabolic process	11
GO:0022607	cellular component assembly	13
GO:0007049	cell cycle	14
GO:0007155	cell adhesion	14
GO:0006629	lipid metabolic process	15
GO:0030154	cell differentiation	15
GO:0048870	cell motility	15
GO:0051276	chromosome organization	15
GO:0008283	cell proliferation	16
GO:0006259	DNA metabolic process	19
GO:0016192	vesicle-mediated transport	20
GO:0055085	transmembrane transport	21
GO:0009056	catabolic process	22
GO:0002376	immune system process	23
GO:0007010	cytoskeleton organization	23
GO:0044281	small molecule metabolic process	28
GO:0048856	anatomical structure development	29
GO:0008219	cell death	30
GO:0006464	cellular protein modification process	37
GO:0006950	response to stress	39
GO:0006810	transport	42
GO:0007165	signal transduction	49
GO:0009058	biosynthetic process	86
GO:0034641	cellular nitrogen compound metabolic process	89
GO:0008150	biological_process	220

## Sheet: down-cc
GO:0000228	nuclear chromosome	3
GO:0005575	cellular_component	158
GO:0005576	extracellular region	21
GO:0005578	proteinaceous extracellular matrix	8
GO:0005615	extracellular space	15
GO:0005622	intracellular	98
GO:0005623	cell	77
GO:0005634	nucleus	63
GO:0005635	nuclear envelope	5
GO:0005654	nucleoplasm	38
GO:0005694	chromosome	6
GO:0005730	nucleolus	9
GO:0005737	cytoplasm	71
GO:0005739	mitochondrion	13
GO:0005764	lysosome	3
GO:0005768	endosome	3
GO:0005773	vacuole	1
GO:0005783	endoplasmic reticulum	15
GO:0005794	Golgi apparatus	8
GO:0005815	microtubule organizing center	9
GO:0005829	cytosol	47
GO:0005840	ribosome	3
GO:0005856	cytoskeleton	26
GO:0005886	plasma membrane	28
GO:0005929	cilium	4
GO:0031410	cytoplasmic vesicle	11
GO:0043226	organelle	56
GO:0043234	protein complex	39

## Sheet: down-mf
GO:0000988	transcription factor activity, protein binding	1
GO:0003674	molecular_function	198
GO:0003677	DNA binding	28
GO:0003700	DNA binding transcription factor activity	17
GO:0003723	RNA binding	12
GO:0003735	structural constituent of ribosome	3
GO:0003924	GTPase activity	1
GO:0004386	helicase activity	1
GO:0004518	nuclease activity	1
GO:0004871	signal transducer activity	10
GO:0005198	structural molecule activity	4
GO:0008092	cytoskeletal protein binding	24
GO:0008134	transcription factor binding	6
GO:0008135	translation factor activity, RNA binding	3
GO:0008233	peptidase activity	4
GO:0008289	lipid binding	8
GO:0016301	kinase activity	9
GO:0016491	oxidoreductase activity	16
GO:0016746	transferase activity, transferring acyl groups	7
GO:0016757	transferase activity, transferring glycosyl groups	8
GO:0016791	phosphatase activity	13
GO:0016798	hydrolase activity, acting on glycosyl bonds	1
GO:0016829	lyase activity	1
GO:0016853	isomerase activity	5
GO:0016874	ligase activity	2
GO:0016887	ATPase activity	4
GO:0019899	enzyme binding	15
GO:0022857	transmembrane transporter activity	6
GO:0030234	enzyme regulator activity	7
GO:0030674	protein binding, bridging	2
GO:0043167	ion binding	72
