# Supplementary material for: Transcriptome differences in adipose stromal cells derived from pre- and postmenopausal women
Source: Stem Cell Res Ther. 2020 Feb 28;11:92. doi: 10.1186/s13287-020-01613-x (PMC7049195; doi:10.1186/s13287-020-01613-x)
Supplement: Supplementary file 4 — Additional file 4. Complete pathway analysis results. [file 13287_2020_1613_MOESM4_ESM.xlsx]

## Sheet: IPA
© 2000-2017 QIAGEN. All rights reserved.
Ingenuity Canonical Pathways	-log(p-value)	Ratio	z-score	Molecules
Remodeling of Epithelial Adherens Junctions	2.98	0.197	1.414	ACTR2,TUBB1,RAB5C,MAPRE1,TUBG1,RAB7A,ARF6,ACTR3,HGF,ARPC3,ZYX,HGS,ACTN1
tRNA Splicing	2.56	0.22	#NUM!	SMPDL3A,TULP2,PDE2A,PDE7B,PDE7A,PDE4A,PDE5A,PLD6,PDE1C
IL-17A Signaling in Fibroblasts	2.44	0.229	#NUM!	TRAF6,JUN,MAPK1,CEBPD,CEBPB,NFKBIZ,MAPK12,MMP1
Axonal Guidance Signaling	2.4	0.11	#NUM!	MYL6,MAPK1,PIK3R1,SEMA6B,KRAS,ADAMTS2,ROCK2,GNB4,EPHB1,ADAM28,FGFR4,GNA13,PLCL1,ACTR2,FES,SEMA5A,ITGA5,PDGFB,PRKCD,RAP1B,RND1,SLIT1,BMP2,EPHA4,NGF,SEMA6C,EFNB2,ACTR3,IGF1,SDC2,DCC,ARPC3,PLXNB1,MYL12B,MYL12A,TUBB1,SEMA3G,ADAMTS13,CXCR4,C9orf3,TUBG1,MMP10,PLXND1,EFNA1,GNAI3,PRKAR2B,PAK2,EPHB3,ADAM9
Integrin Signaling	2.35	0.127	2.6	RAP1B,ACTR2,MAP3K11,MAPK1,PIK3R1,DIRAS3,RALB,ITGA8,ILK,ITGA5,KRAS,ITGB8,PDGFB,ITGB3,ARF6,ACTR3,RHOB,ARF4,FGFR4,PAK2,ARPC3,ZYX,NEDD9,ACTN1,MYL12B,MYL12A,CAPN3
Ephrin Receptor Signaling	2.31	0.133	3.5	RAP1B,ACTR2,MAPK1,CXCR4,ITGA5,EPHA4,KRAS,CREB3L4,PDGFB,EFNA1,ROCK2,GNAI3,EFNB2,GNB4,EPHB1,ACTR3,ABI1,SORBS1,SDC2,PAK2,ARPC3,EPHB3,GNA13
IL-8 Signaling	2.22	0.128	2.041	ANGPT2,MAPK1,PTK2B,DIRAS3,PIK3R1,KRAS,ITGB3,ROCK2,GNB4,JUN,RHOB,FGFR4,GNA13,MYL12B,PLD3,FLT4,HBEGF,PLD6,MAPK12,TRAF6,GNAI3,PRKCD,NCF2,PAK2,KDR
Macropinocytosis Signaling	2.17	0.16	1.414	ARF6,ABI1,HGF,FGFR4,PRKCD,PIK3R1,USP6NL,ITGA5,KRAS,ITGB8,NGF,PDGFB,ITGB3
Signaling by Rho Family GTPases	2.15	0.12	2.502	MAP3K11,MAPK1,SEPT9,PTK2B,MYL6,DIRAS3,PIK3R1,CDC42EP5,SEPT11,ROCK2,GNB4,JUN,ACTR3,RHOB,FGFR4,ARPC3,GNA13,MYL12B,MYL12A,ACTR2,SEPT5,CDH6,RDX,ITGA5,MAPK12,GNAI3,MAP3K12,CDH5,NCF2,PAK2
Cholecystokinin/Gastrin-mediated Signaling	2.11	0.149	-0.258	MAPK1,BORCS8-MEF2B,PTK2B,DIRAS3,KRAS,EPHA4,MAPK12,MEF2B,ROCK2,JUN,RHOB,PRKCD,MEF2C,GNA13,MAP2K5
Cardiac Hypertrophy Signaling	2.07	0.12	1.569	MAP3K11,CAMK4,MAPK1,MYL6,DIRAS3,PIK3R1,KRAS,MAP3K5,ROCK2,GNB4,JUN,RHOB,IGF1,FGFR4,GNA13,PLCL1,MYL12B,MYL12A,MAPKAPK3,BORCS8-MEF2B,MAPK12,MEF2B,ADRA1D,GNAI3,CALM1 (includes others),MAP3K12,PRKAR2B,MEF2C
RhoA Signaling	2.04	0.139	2.183	ACTR2,SEPT5,SEPT9,PTK2B,MYL6,CDC42EP5,RDX,SEPT11,ROCK2,ACTR3,IGF1,ARPC3,GNA13,ARHGAP1,MYL12B,ARHGAP8/PRR5-ARHGAP8,MYL12A
Chemokine Signaling	1.94	0.162	1.508	ROCK2,GNAI3,CALM1 (includes others),CAMK4,JUN,MAPK1,PTK2B,CXCR4,KRAS,CCL5,MAPK12
Gα12/13 Signaling	1.94	0.133	0.471	MAPK1,PTK2B,MYL6,BORCS8-MEF2B,PIK3R1,CDH6,KRAS,MAP3K5,MAPK12,MEF2B,ROCK2,JUN,CDH5,FGFR4,MEF2C,GNA13,MYL12B,MYL12A
Rac Signaling	1.91	0.138	2.324	ACTR2,MAP3K11,MAPK1,PTK2B,PIK3R1,BRK1,ITGA5,KRAS,ANK1,CYFIP2,JUN,ACTR3,FGFR4,PAK2,NCF2,ARPC3
ERK/MAPK Signaling	1.87	0.121	0.426	ETS1,RAP1B,HSPB3,MAPK1,PTK2B,PIK3R1,YWHAZ,ITGA5,KRAS,CREB3L4,KSR1,YWHAQ,PPP2CB,PLA2G6,PPP1CC,PRKAR2B,FGFR4,PRKCD,PAK2,PLA2G4B,HSPB7,STAT1,PPP1CA,JMJD7-PLA2G4B
Semaphorin Signaling in Neurons	1.86	0.173	#NUM!	ROCK2,RND1,FES,MAPK1,RHOB,DIRAS3,PAK2,PLXNB1,ARHGAP1
Actin Cytoskeleton Signaling	1.85	0.118	3.838	FN1,MYH9,MYL6,MAPK1,PIK3R1,KRAS,ROCK2,CYFIP2,ACTR3,FLNA,FGFR4,ARPC3,GNA13,MYL12B,ACTN1,MYL12A,ACTR2,FGF9,BRK1,RDX,ITGA5,PDGFB,APC2,PAK2,MYH3,FGF11
iNOS Signaling	1.83	0.182	0	TRAF6,CALM1 (includes others),CAMK4,JUN,MAPK1,MYD88,MAPK12,STAT1
NGF Signaling	1.78	0.133	1.291	RAP1B,MAP3K11,MAPK1,PIK3R1,KRAS,SMPD1,MAP3K5,CREB3L4,NGF,MAPK12,TRAF6,ROCK2,MAP3K12,FGFR4,PRKCD,SMPD3
Hepatic Fibrosis / Hepatic Stellate Cell Activation	1.74	0.12	#NUM!	FN1,MYH9,COL4A1,MYL6,LEPR,FLT4,CCL5,PDGFB,COL1A1,COL5A3,EDN1,IGF1,CYP2E1,HGF,MYH3,LAMA1,COL24A1,COL11A2,STAT1,KDR,COL18A1,MMP1
Ephrin B Signaling	1.72	0.151	1.134	ROCK2,GNAI3,GNB4,EFNB2,EPHB1,MAPK1,ABI1,CXCR4,CAP1,EPHB3,GNA13
Leukocyte Extravasation Signaling	1.7	0.117	2.558	RAP1B,MAPK1,PTK2B,MYL6,CXCR4,PIK3R1,RDX,ITGA5,MMP10,MAPK12,ITGB3,ROCK2,GNAI3,CLDN5,CDH5,JAM3,FGFR4,PRKCD,NCF2,PECAM1,ARHGAP1,MMP1,ACTN1,ARHGAP8/PRR5-ARHGAP8
RhoGDI Signaling	1.66	0.119	-2.357	GDI1,ACTR2,MYL6,DIRAS3,CDH6,RDX,ITGA5,ARHGDIB,ROCK2,GNAI3,GNB4,ACTR3,RHOB,CDH5,PAK2,ARPC3,GNA13,ARHGAP1,MYL12B,ARHGAP8/PRR5-ARHGAP8,MYL12A
Clathrin-mediated Endocytosis Signaling	1.64	0.116	#NUM!	ACTR2,RAB5C,FGF9,PIK3R1,RAB7A,ITGA5,SH3GLB1,ITGB8,AP2S1,PDGFB,ITGB3,ARF6,ACTR3,AP1G2,IGF1,FGFR4,CLTA,AMPH,RAB11A,ARPC3,FGF11,SH3GLB2,HGS
ERK5 Signaling	1.62	0.152	0.632	YWHAQ,BORCS8-MEF2B,YWHAZ,MEF2C,KRAS,CREB3L4,GNA13,NGF,MAP2K5,MEF2B
CCR5 Signaling in Macrophages	1.58	0.149	#NUM!	GNAI3,CALM1 (includes others),GNB4,CAMK4,JUN,MAPK1,PTK2B,PRKCD,CCL5,MAPK12
Acute Phase Response Signaling	1.57	0.118	-0.577	FN1,C4BPB,MAPK1,MYD88,PIK3R1,SERPINF1,VWF,KRAS,CEBPB,MAP3K5,MAPK12,RBP1,SERPINF2,HMOX2,CRABP1,TRAF6,TRADD,JUN,ITIH4,CFB
Parkinson's Signaling	1.57	0.25	#NUM!	SEPT5,MAPK1,CYCS,MAPK12
TGF-β Signaling	1.56	0.138	0	TRAF6,INHA,NODAL,GSC,JUN,MAPK1,AMH,BMP2,ACVR1,KRAS,MAPK12,TGIF1
Phospholipase C Signaling	1.55	0.111	0.853	RAP1B,CAMK4,MYL6,MAPK1,DIRAS3,KRAS,GNB4,RHOB,HDAC7,GNA13,MYL12B,JMJD7-PLA2G4B,MYL12A,PLD3,BORCS8-MEF2B,RALB,ITGA5,CREB3L4,PLD6,MEF2B,MARCKS,PLA2G6,CALM1 (includes others),PRKCD,PLA2G4B,MEF2C
cAMP-mediated signaling	1.55	0.112	-0.408	AKAP12,GRM2,CAMK4,PDE7A,MAPK1,PTGER3,PTGDR,PDE4A,CHRM2,PDE7B,DRD4,SMPDL3A,PDE2A,APLNR,PTGIR,RGS4,CREB3L4,PLD6,PDE1C,GNAI3,CALM1 (includes others),TULP2,PRKAR2B,P2RY14,PDE5A
Inhibition of Angiogenesis by TSP1	1.54	0.188	0.447	JUN,MAPK1,SDC2,CD36,MAPK12,KDR
Nitric Oxide Signaling in the Cardiovascular System	1.52	0.13	1.604	PDE2A,CAMK4,MAPK1,PIK3R1,FLT4,ATP2A1,PDE1C,CALM1 (includes others),PRKAR2B,FGFR4,PRKCD,HSP90AA1,PDE5A,KDR
Cardiac β-adrenergic Signaling	1.52	0.122	-1.604	SMPDL3A,AKAP12,PDE2A,PDE7A,PDE4A,SLC8A2,PLD6,PDE1C,ATP2A1,PPP2CB,GNB4,PPP1CC,TULP2,PRKAR2B,PDE7B,PDE5A,PPP1CA
Phenylalanine Degradation I (Aerobic)	1.52	0.5	#NUM!	PCBD1,QDPR
Cdc42 Signaling	1.51	0.124	1.807	ACTR2,MAP3K11,MAPK1,MYL6,CDC42EP5,ITGA5,MAPK12,JUN,ACTR3,APC2,PAK2,EXOC5,ARPC3,CDC42SE1,MYL12B,MYL12A
Protein Kinase A Signaling	1.51	0.102	0	RAP1B,AKAP12,CAMK4,MAPK1,PTK2B,MYL6,PDE7A,PDE4A,ROCK2,YWHAQ,GNB4,PPP1CC,PDE7B,PTPRO,FLNA,DCC,DUSP11,PTPRZ1,DUSP7,GNA13,CDC16,PPP1CA,PLCL1,MYL12B,MYL12A,SMPDL3A,PDE2A,YWHAZ,PTPN18,PLD6,CREB3L4,PDE1C,GNAI3,CALM1 (includes others),TULP2,PRKAR2B,PRKCD,PDE5A,EBI3
Corticotropin Releasing Hormone Signaling	1.49	0.128	0.577	RAP1B,CAMK4,MAPK1,BORCS8-MEF2B,CREB3L4,MAPK12,MEF2B,CALM1 (includes others),GNAI3,JUN,PRKAR2B,UCN,PRKCD,MEF2C
p38 MAPK Signaling	1.47	0.125	0	HSPB3,MAPKAPK3,BORCS8-MEF2B,MAP3K5,CREB3L4,MAPK12,MEF2B,TRAF6,PLA2G6,TRADD,PLA2G4B,MEF2C,HSPB7,STAT1,JMJD7-PLA2G4B
GNRH Signaling	1.47	0.121	0.775	MAP3K11,CAMK4,MAPK1,PTK2B,HBEGF,KRAS,CREB3L4,MAP3K5,MAPK12,GNAI3,CALM1 (includes others),MAP3K12,JUN,PRKAR2B,PRKCD,PAK2,GNRH1
PAK Signaling	1.46	0.13	1.387	MYL6,PTK2B,MAPK1,PIK3R1,ITGA5,KRAS,MAPK12,PDGFB,FGFR4,PAK2,EPHB3,MYL12B,MYL12A
RANK Signaling in Osteoclasts	1.46	0.13	0.832	TRAF6,MAP3K12,CALM1 (includes others),CAMK4,MAP3K11,JUN,MAPK1,PTK2B,FGFR4,PIK3R1,MAP3K5,MAPK12,BIRC2
G-Protein Coupled Receptor Signaling	1.44	0.106	#NUM!	GRM2,CAMK4,MAPK1,PDE7A,PTK2B,PTGER3,PTGDR,PIK3R1,PDE4A,KRAS,SYNGAP1,CHRM2,PDE7B,FGFR4,DRD4,SMPDL3A,PDE2A,APLNR,PTGIR,RGS4,PLD6,CREB3L4,PDE1C,ADRA1D,GNAI3,TULP2,PRKAR2B,P2RY14,PDE5A
CXCR4 Signaling	1.43	0.116	2.183	MAPK1,MYL6,CXCR4,DIRAS3,PIK3R1,KRAS,MAPK12,ROCK2,GNB4,GNAI3,JUN,RHOB,FGFR4,PRKCD,PAK2,GNA13,ELMO1,MYL12B,MYL12A
CD27 Signaling in Lymphocytes	1.42	0.154	-1.134	MAP3K12,MAP3K11,JUN,CD70,CYCS,MAP3K5,MAPK12,MAP2K5
Epithelial Adherens Junction Signaling	1.42	0.119	#NUM!	RAP1B,ACTR2,TUBB1,MYH9,MYL6,TUBG1,ACVR1,KRAS,NOTCH4,ACTR3,SORBS1,HGF,KEAP1,MYH3,ARPC3,ZYX,ACTN1
UVC-Induced MAPK Signaling	1.42	0.163	0.378	JUN,MAPK1,PRKCD,SMPD1,KRAS,MAPK12,SMPD3
Relaxin Signaling	1.41	0.117	0.816	SMPDL3A,RAP1B,PDE2A,MAPK1,PDE7A,PIK3R1,PDE4A,PLD6,PDE1C,GNB4,GNAI3,TULP2,JUN,PRKAR2B,PDE7B,FGFR4,PDE5A,GNA13
Aldosterone Signaling in Epithelial Cells	1.36	0.114	1.414	HSPB3,MAPK1,DNAJB4,PIK3R1,SLC12A2,DNAJC12,HSPA9,HSPB8,KRAS,SCNN1A,HSPA4,SACS,FGFR4,DNAJC8,PRKCD,DNAJC18,HSP90AA1,HSPB7,PLCL1
Fcγ Receptor-mediated Phagocytosis in Macrophages and Monocytes	1.36	0.129	1.155	PLA2G6,ACTR2,ARF6,ACTR3,PLD3,MAPK1,PTK2B,PIK3R1,PRKCD,ARPC3,RAB11A,PLD6
HGF Signaling	1.35	0.123	0.832	RAP1B,ETS1,MAP3K11,MAPK1,PIK3R1,ITGA5,KRAS,MAP3K5,MAPK12,MAP3K12,JUN,HGF,PRKCD,FGFR4
STAT3 Pathway	1.32	0.135	0.632	MAP3K12,GHR,MAP3K11,MAPK1,FGFR4,FLT4,KRAS,INSR,MAPK12,KDR
CCR3 Signaling in Eosinophils	1.31	0.119	#NUM!	CAMK4,MAPK1,PIK3R1,KRAS,MAPK12,ROCK2,GNB4,CALM1 (includes others),PLA2G6,GNAI3,FGFR4,PRKCD,PAK2,PLA2G4B,JMJD7-PLA2G4B
Sumoylation Pathway	1.27	0.125	-0.333	ETS1,CTBP1,SUMO3,RANBP2,GDI1,SAE1,JUN,RHOB,DIRAS3,MAP3K5,MAPK12,ARHGDIB
Actin Nucleation by ARP-WASP Complex	1.26	0.143	2.121	ROCK2,ACTR2,ACTR3,RHOB,DIRAS3,ITGA5,ARPC3,KRAS
Role of Osteoblasts, Osteoclasts and Chondrocytes in Rheumatoid Arthritis	1.26	0.105	#NUM!	SPP1,CAMK4,FRZB,MAPK1,PTK2B,BMP2,PIK3R1,ITGA5,ACP5,MAP3K5,MAPK12,IL7,ITGB3,TRAF6,CALM1 (includes others),COL1A1,TRADD,JUN,IGF1,APC2,DKK3,FGFR4,MMP1,BIRC2
Sertoli Cell-Sertoli Cell Junction Signaling	1.24	0.11	#NUM!	TUBB1,MAP3K11,TJP2,MAPK1,TUBG1,ILK,ITGA5,KRAS,MAP3K5,MAPK12,MAP3K12,CLDN5,TJAP1,JUN,PRKAR2B,JAM3,SORBS1,KEAP1,ACTN1
Protein Ubiquitination Pathway	1.23	0.102	#NUM!	HSPB3,USP12,USP35,DNAJB4,USP53,USP11,DNAJC12,HSPB8,TAP1,PAN2,HSPA4,SACS,USP13,DNAJC8,USP16,USP38,HSPA9,UBE2S,TRAF6,PSMC1,UBE2L3,PSMB2,UBE2G1,DNAJC18,HSP90AA1,HSPB7,BIRC2
Sperm Motility	1.2	0.117	0.832	PLA2G6,CALM1 (includes others),PDE2A,CAMK4,PRKAR2B,MAP3K11,PTK2B,ZP3,PRKCD,SLC12A2,PLA2G4B,PDE4A,PLCL1,PDE1C
GP6 Signaling Pathway	1.19	0.115	1.807	RAP1B,LAMA5,COL4A1,CAMK4,PIK3R1,ITGB3,CALM1 (includes others),COL1A1,COL5A3,FGFR4,PRKCD,LAMA1,COL24A1,COL11A2,COL18A1
Paxillin Signaling	1.18	0.118	1.265	PTK2B,MAPK1,PIK3R1,ITGA8,ITGA5,KRAS,ITGB8,MAPK12,ITGB3,ARF6,FGFR4,PAK2,ACTN1
Choline Biosynthesis III	1.17	0.231	#NUM!	CEPT1,PLD3,PLD6
B Cell Receptor Signaling	1.16	0.106	0.447	ETS1,RAP1B,MAP3K11,CAMK4,MAPK1,PTK2B,POU2F2,PIK3R1,KRAS,CREB3L4,MAP3K5,MAPK12,BCL6,CALM1 (includes others),MAP3K12,JUN,DAPP1,BCL10,FGFR4,MEF2C
Role of JAK1 and JAK3 in γc Cytokine Signaling	1.15	0.13	#NUM!	IL15RA,FES,MAPK1,PTK2B,FGFR4,PIK3R1,KRAS,STAT1,IL7
Methylglyoxal Degradation VI	1.13	1	#NUM!	LDHD
Melatonin Signaling	1.12	0.129	1.667	GNAI3,CALM1 (includes others),CAMK4,PRKAR2B,MAPK1,PRKCD,GNRH1,PLCL1,MAP2K5
Induction of Apoptosis by HIV1	1.12	0.133	0.707	TRADD,SLC25A13,CXCR4,CYCS,MAP3K5,MAPK12,SLC25A5,BIRC2
Retinoate Biosynthesis I	1.11	0.161	#NUM!	DHRS3,ALDH1A1,BMP2,RDH16,RBP1
Sphingosine-1-phosphate Signaling	1.1	0.113	1.604	S1PR5,PTK2B,MAPK1,PIK3R1,DIRAS3,SMPD1,PDGFB,GNAI3,RHOB,FGFR4,SPHK1,GNA13,PLCL1,SMPD3
Gustation Pathway	1.1	0.113	#NUM!	SMPDL3A,PDE2A,PDE7A,P2RY11,PDE4A,PLD6,PDE1C,SCNN1A,TULP2,PRKAR2B,P2RY14,PDE7B,TAS2R5,PDE5A
Germ Cell-Sertoli Cell Junction Signaling	1.1	0.107	#NUM!	TUBB1,MAP3K11,MAPK1,DIRAS3,PIK3R1,TUBG1,ILK,KRAS,MAP3K5,MAPK12,MAP3K12,RHOB,SORBS1,KEAP1,FGFR4,PAK2,ZYX,ACTN1
nNOS Signaling in Skeletal Muscle Cells	1.09	0.214	#NUM!	CALM1 (includes others),CAMK4,CAPN3
Ceramide Signaling	1.07	0.118	1	PPP2CB,JUN,S1PR5,FGFR4,PIK3R1,SPHK1,CYCS,SMPD1,KRAS,SMPD3,KSR1
Type II Diabetes Mellitus Signaling	1.06	0.111	1	SLC27A2,MAPK1,PIK3R1,CD36,SMPD1,MAP3K5,CEBPB,MAPK12,TRADD,SLC27A5,FGFR4,PRKCD,INSR,SMPD3
TCA Cycle II (Eukaryotic)	1.06	0.174	#NUM!	SUCLA2,SDHB,DLST,IDH3A
D-myo-inositol (1,4,5,6)-Tetrakisphosphate Biosynthesis	1.04	0.109	#NUM!	PPP1R8,PPP4R1,STYX,NUDT2,ACP5,DUSP14,NUDT5,PPP1CC,NUDT11,PTPRO,PPP1R16B,PPM1H,DUSP11,PPP1CA,PPFIA4
D-myo-inositol (3,4,5,6)-tetrakisphosphate Biosynthesis	1.04	0.109	#NUM!	PPP1R8,PPP4R1,STYX,NUDT2,ACP5,DUSP14,NUDT5,PPP1CC,NUDT11,PTPRO,PPP1R16B,PPM1H,DUSP11,PPP1CA,PPFIA4
Phagosome Maturation	1.04	0.109	#NUM!	TUBB1,VPS39,RAB5C,VPS16,TUBG1,RAB7A,SNAP25,TAP1,ATP6AP1L,CTSH,NCF2,VPS37B,STX16,CTSC,ATP6V1B1
UVA-Induced MAPK Signaling	1.04	0.114	1.667	JUN,MAPK1,FGFR4,PIK3R1,CYCS,SMPD1,PARP11,KRAS,PLCL1,MAPK12,STAT1,SMPD3
MIF Regulation of Innate Immunity	1.01	0.14	-1.633	PLA2G6,JUN,MAPK1,PLA2G4B,MAPK12,JMJD7-PLA2G4B
Role of Macrophages, Fibroblasts and Endothelial Cells in Rheumatoid Arthritis	0.999	0.0957	#NUM!	FN1,CAMK4,FRZB,MAPK1,PIK3R1,CEBPD,KRAS,CCL5,ROCK2,ROR2,TRADD,JUN,DKK3,FGFR4,PLCL1,MMP1,TNFSF13B,SELE,MYD88,DAAM1,CEBPB,CREB3L4,IL7,PDGFB,TRAF6,CALM1 (includes others),APC2,PRKCD,RYK
Unfolded protein response	0.978	0.13	#NUM!	HSPA4,VCP,HSPA9,CEBPD,DNAJA2,CEBPB,MAP3K5
Circadian Rhythm Signaling	0.976	0.147	#NUM!	PER3,PER1,NR1D1,BHLHE41,CREB3L4
Oncostatin M Signaling	0.976	0.147	1.342	MAPK1,KRAS,STAT1,CHI3L1,MMP1
Neuregulin Signaling	0.971	0.116	1.414	MAPK1,PIK3R1,PRKCD,ITGA5,HSP90AA1,HBEGF,ERRFI1,KRAS,TMEFF2,EREG
Regulation of Actin-based Motility by Rho	0.971	0.116	2.53	ACTR2,ACTR3,RHOB,MYL6,DIRAS3,PAK2,ITGA5,ARPC3,MYL12B,MYL12A
ATM Signaling	0.969	0.113	-1.667	PPP2CB,PPP1CC,GADD45B,JUN,RAD9A,H2AFX,TP53BP1,TLK1,CREB3L4,MAPK12,CBX3
Agranulocyte Adhesion and Diapedesis	0.969	0.102	#NUM!	SELE,MYH9,FN1,MYL6,CXCR4,RDX,ITGA5,MMP10,CCL5,GNAI3,CLDN5,CDH5,JAM3,CCL28,MYH3,PECAM1,CD34,MMP1
Gαi Signaling	0.952	0.108	0.333	GNAI3,CHRM2,GNB4,GRM2,P2RY14,PRKAR2B,APLNR,MAPK1,PTGER3,RALB,RGS4,KRAS,DRD4
IL-17A Signaling in Gastric Cells	0.952	0.16	#NUM!	JUN,MAPK1,CCL5,MAPK12
CDK5 Signaling	0.946	0.112	0.302	FOSB,LAMA5,PPP2CB,PPP1CC,PRKAR2B,MAPK1,LAMA1,KRAS,NGF,PPP1CA,MAPK12
Sucrose Degradation V (Mammalian)	0.938	0.25	#NUM!	GALM,TKFC
Sphingomyelin Metabolism	0.938	0.25	#NUM!	SMPD1,SMPD3
Renin-Angiotensin Signaling	0.931	0.107	0.577	PTK2B,MAPK1,PIK3R1,KRAS,CCL5,MAPK12,JUN,PRKAR2B,FGFR4,PRKCD,PAK2,SHF,STAT1
Androgen Signaling	0.927	0.109	1.633	GNAI3,CALM1 (includes others),GNB4,HSPA4,CAMK4,PRKAR2B,JUN,MAPK1,PRKCD,HSP90AA1,GTF2F1,GNA13
Neurotrophin/TRK Signaling	0.925	0.117	0.333	JUN,MAPK1,FGFR4,PIK3R1,KRAS,CREB3L4,MAP3K5,NGF,MAP2K5
VEGF Family Ligand-Receptor Interactions	0.923	0.114	0.632	PLA2G6,MAPK1,FGFR4,PIK3R1,PRKCD,PLA2G4B,FLT4,KRAS,KDR,JMJD7-PLA2G4B
fMLP Signaling in Neutrophils	0.911	0.107	2.887	ACTR2,CAMK4,MAPK1,PIK3R1,KRAS,GNB4,CALM1 (includes others),GNAI3,ACTR3,FGFR4,PRKCD,NCF2,ARPC3
γ-linolenate Biosynthesis II (Animals)	0.89	0.176	#NUM!	SLC27A5,SLC27A2,FADS2
Mitochondrial L-carnitine Shuttle Pathway	0.89	0.176	#NUM!	SLC27A5,SLC27A2,CPT1B
ILK Signaling	0.882	0.0984	0	FN1,MYH9,MAPK1,MYL6,BMP2,PIK3R1,DIRAS3,ILK,CREB3L4,ITGB8,MAPK12,ITGB3,PPP2CB,JUN,RHOB,FLNA,FGFR4,MYH3,ACTN1
Virus Entry via Endocytic Pathways	0.858	0.108	#NUM!	AP1G2,FLNA,FGFR4,PIK3R1,CLTA,PRKCD,ITGA5,KRAS,ITGB8,AP2S1,ITGB3
Calcium Signaling	0.844	0.0988	0.632	RAP1B,CAMK4,MYH9,MAPK1,BORCS8-MEF2B,MYL6,ATP2C1,TPM3,SLC8A2,CREB3L4,MEF2B,ATP2A1,CALM1 (includes others),PRKAR2B,HDAC7,MYH3,MEF2C
UDP-D-xylose and UDP-D-glucuronate Biosynthesis	0.843	0.5	#NUM!	UGDH
Anandamide Degradation	0.843	0.5	#NUM!	FAAH
Putrescine Biosynthesis III	0.843	0.5	#NUM!	AZIN2
SAPK/JNK Signaling	0.838	0.107	0	TRADD,MAP3K12,MAP3K11,JUN,FGFR4,PIK3R1,KRAS,MAP3K5,GNA13,MAPK8IP3,MAPK12
Cellular Effects of Sildenafil (Viagra)	0.835	0.103	#NUM!	CALM1 (includes others),PDE2A,MYH9,CAMK4,PRKAR2B,MYL6,MYH3,PDE4A,PDE5A,PLCL1,MYL12B,PDE1C,MYL12A
IL-1 Signaling	0.831	0.109	0.333	TRAF6,GNAI3,GNB4,TOLLIP,PRKAR2B,JUN,MAPK1,MYD88,GNA13,MAPK12
Renal Cell Carcinoma Signaling	0.827	0.111	0.707	ETS1,JUN,MAPK1,HGF,FGFR4,PIK3R1,PAK2,KRAS,PDGFB
Myc Mediated Apoptosis Signaling	0.826	0.114	#NUM!	YWHAQ,IGF1,FGFR4,PIK3R1,YWHAZ,CYCS,KRAS,MAPK12
mTOR Signaling	0.823	0.0964	-0.577	RPS19,PLD3,MAPK1,DDIT4,PIK3R1,DIRAS3,RPS18,EIF3J,RPS21,KRAS,PLD6,PPP2CB,EIF4G2,RHOB,RPS26,FGFR4,PRKCD,INSR,ARHGAP8/PRR5-ARHGAP8
Caveolar-mediated Endocytosis Signaling	0.801	0.113	#NUM!	RAB5C,FLNA,ITGA8,ITGA5,ITGB8,INSR,ITGB3,DYRK3
Huntington's Disease Signaling	0.795	0.0931	-0.632	SDHB,MAPK1,PIK3R1,HSPA9,CREB3L4,RCOR2,UBE2S,STX1A,NGF,SNAP25,ZDHHC17,HSPA4,GNB4,JUN,IGF1,FGFR4,CLTA,PRKCD,HDAC7,STX16,CYCS,ATP5F1,CAPN3
April Mediated Signaling	0.789	0.128	-0.447	TRAF6,JUN,MAPK1,TNFSF13,MAPK12
3-phosphoinositide Degradation	0.788	0.0987	#NUM!	PPP1R8,PPP4R1,STYX,NUDT2,ACP5,DUSP14,NUDT5,PPP1CC,NUDT11,PTPRO,PPP1R16B,PPM1H,DUSP11,PPP1CA,PPFIA4
DNA damage-induced 14-3-3σ Signaling	0.783	0.158	#NUM!	CCNE1,RAD9A,HUS1
Prolactin Signaling	0.782	0.108	1.414	JUN,MAPK1,FGFR4,PIK3R1,PRKCD,KRAS,CEBPB,STAT1,TCF7
Embryonic Stem Cell Differentiation into Cardiac Lineages	0.774	0.2	#NUM!	MESP1,SP4
Calcium Transport I	0.774	0.2	#NUM!	ATP2C1,ATP2A1
14-3-3-mediated Signaling	0.764	0.1	1.508	TUBB1,MAPK1,PIK3R1,TUBG1,YWHAZ,KRAS,MAP3K5,MAPK12,YWHAQ,JUN,PRKCD,FGFR4,PLCL1
Hypoxia Signaling in the Cardiovascular System	0.754	0.11	#NUM!	UBE2L3,JUN,EDN1,UBE2G1,NQO1,HSP90AA1,CREB3L4,UBE2S
Role of NFAT in Cardiac Hypertrophy	0.753	0.0947	#NUM!	CAMK4,MAPK1,BORCS8-MEF2B,PIK3R1,SLC8A2,KRAS,MAPK12,MEF2B,GNB4,CALM1 (includes others),GNAI3,PRKAR2B,IGF1,FGFR4,PRKCD,HDAC7,MEF2C,PLCL1
Synaptic Long Term Potentiation	0.752	0.101	0.905	RAP1B,CALM1 (includes others),GRM2,PPP1CC,CAMK4,PRKAR2B,MAPK1,PRKCD,KRAS,CREB3L4,PLCL1,PPP1CA
PTEN Signaling	0.752	0.101	-1.508	MAST2,GHR,MAPK1,FGFR4,PIK3R1,FLT4,ILK,ITGA5,PREX2,KRAS,INSR,KDR
α-Adrenergic Signaling	0.74	0.106	1.414	GNAI3,CALM1 (includes others),GNB4,CAMK4,PRKAR2B,MAPK1,PRKCD,SLC8A2,KRAS
IL-17 Signaling	0.74	0.106	#NUM!	TRAF6,JUN,MAPK1,FGFR4,PIK3R1,MUC5B,KRAS,CEBPB,MAPK12
Methionine Degradation I (to Homocysteine)	0.735	0.15	#NUM!	EEF1AKMT3,EEF1AKMT2,PRMT5
Pancreatic Adenocarcinoma Signaling	0.735	0.1	0	CCNE1,PLD3,MAPK1,CYP2E1,FGFR4,PIK3R1,HBEGF,KRAS,PLD6,E2F3,MAPK12,STAT1
Adipogenesis pathway	0.731	0.0985	#NUM!	PLIN1,BMP2,CEBPD,CEBPB,RBP1,CTBP1,FOXC2,RUNX1T1,FGFR4,HDAC7,FABP4,TCF7,KAT2A
ErbB Signaling	0.729	0.103	#NUM!	JUN,MAPK1,FGFR4,PIK3R1,PRKCD,PAK2,HBEGF,KRAS,MAPK12,EREG
Breast Cancer Regulation by Stathmin1	0.727	0.0931	#NUM!	TUBB1,CAMK4,MAPK1,PIK3R1,TUBG1,KRAS,E2F3,ROCK2,PPP2CB,GNAI3,GNB4,CALM1 (includes others),CCNE1,PPP1CC,PRKAR2B,FGFR4,PRKCD,GNA13,PPP1CA
D-myo-inositol-5-phosphate Metabolism	0.726	0.0962	#NUM!	PPP1R8,PPP4R1,STYX,NUDT2,ACP5,DUSP14,NUDT5,PPP1CC,NUDT11,PTPRO,PPP1R16B,PPM1H,DUSP11,PPP1CA,PPFIA4
B Cell Activating Factor Signaling	0.725	0.122	-0.447	TRAF6,JUN,MAPK1,MAPK12,TNFSF13B
HIPPO signaling	0.719	0.105	-1.134	YWHAQ,TEAD4,PPP2CB,PPP1CC,TJP2,YWHAZ,MST1,PPP1CA,AMOT
IL-7 Signaling Pathway	0.719	0.105	0	JUN,MAPK1,HGF,FGFR4,PIK3R1,MAPK12,STAT1,BCL6,IL7
P2Y Purigenic Receptor Signaling Pathway	0.714	0.0977	0.577	GNAI3,GNB4,PRKAR2B,JUN,MAPK1,FGFR4,P2RY11,PRKCD,PIK3R1,KRAS,CREB3L4,PLCL1,ITGB3
3-phosphoinositide Biosynthesis	0.7	0.0928	#NUM!	PPP1R8,PIK3R1,PPP4R1,STYX,NUDT2,ACP5,DUSP14,NUDT5,PPP1CC,NUDT11,PTPRO,PPP1R16B,FGFR4,CDIPT,PPM1H,DUSP11,PPP1CA,PPFIA4
PEDF Signaling	0.699	0.103	0.333	ROCK2,MAPK1,FGFR4,PIK3R1,SERPINF1,KRAS,NGF,MAPK12,TCF7
Dopamine Receptor Signaling	0.688	0.105	-1	PPP2CB,PPP1CC,PRKAR2B,SPR,DRD4,PPP1CA,PCBD1,QDPR
NADH Repair	0.683	0.333	#NUM!	NAXE
Ascorbate Recycling (Cytosolic)	0.683	0.333	#NUM!	GLRX
Tetrahydrobiopterin Biosynthesis I	0.683	0.333	#NUM!	SPR
Inosine-5'-phosphate Biosynthesis II	0.683	0.333	#NUM!	ATIC
Biotin-carboxyl Carrier Protein Assembly	0.683	0.333	#NUM!	ACACB
Glycerol-3-phosphate Shuttle	0.683	0.333	#NUM!	GPD1
Tetrahydrobiopterin Biosynthesis II	0.683	0.333	#NUM!	SPR
Tyrosine Biosynthesis IV	0.683	0.333	#NUM!	PCBD1
Gαq Signaling	0.683	0.0943	0.535	PLD3,CAMK4,MAPK1,PTK2B,PIK3R1,DIRAS3,RGS4,PLD6,ADRA1D,ROCK2,GNB4,CALM1 (includes others),RHOB,FGFR4,PRKCD
Thrombopoietin Signaling	0.679	0.108	1.134	JUN,MAPK1,FGFR4,PIK3R1,PRKCD,KRAS,STAT1
Sirtuin Signaling Pathway	0.675	0.0887	-0.229	SDHB,GADD45B,MAPK1,CPT1B,ABCA1,ATG9B,SCNN1A,JUN,ATG4A,UQCRFS1,ATG16L2,KAT2A,ATP5F1,LDHD,NQO1,TIMM17B,SMARCA5,SIRT3,MAPK12,TOMM6,ATG14,NDUFA12,TP53BP1,MT-ND3,SLC25A5
autophagy	0.671	0.111	#NUM!	VPS39,VPS16,CTSH,ATG4A,CTSC,ATG9B
4-1BB Signaling in T Lymphocytes	0.671	0.125	0	JUN,MAPK1,MAP3K5,MAPK12
Angiopoietin Signaling	0.668	0.104	0.447	ANGPT2,GRB14,FGFR4,PIK3R1,PAK2,ANGPT4,KRAS,TIE1
Cysteine Biosynthesis III (mammalia)	0.651	0.136	#NUM!	EEF1AKMT3,EEF1AKMT2,PRMT5
Guanosine Nucleotides Degradation III	0.65	0.167	#NUM!	XDH,NT5M
Estrogen-Dependent Breast Cancer Signaling	0.648	0.103	-0.378	JUN,IGF1,MAPK1,FGFR4,PIK3R1,HSD17B11,KRAS,CREB3L4
Regulation of Cellular Mechanics by Calpain Protease	0.647	0.109	1	CCNE1,MAPK1,ITGA5,KRAS,ACTN1,CAPN3
Agrin Interactions at Neuromuscular Junction	0.635	0.104	1.134	JUN,MAPK1,PAK2,ITGA5,KRAS,MAPK12,ITGB3
RAR Activation	0.634	0.0909	#NUM!	DHRS3,MAPK1,BMP2,PIK3R1,MAP3K5,MAPK12,RBP1,CRABP1,TRIM24,ALDH1A1,JUN,PRKAR2B,PNRC1,PRKCD,RDH16,MMP1,PHF10
FGF Signaling	0.624	0.0989	-1	MAPK1,FGF9,HGF,FGFR4,PIK3R1,FGF11,CREB3L4,MAP3K5,MAPK12
Antioxidant Action of Vitamin C	0.606	0.0962	1.134	PLA2G6,PLD3,MAPK1,PLA2G4B,PLD6,PLCL1,MAPK12,NXN,SLC23A3,GLRX
Oxidative Phosphorylation	0.606	0.0962	#NUM!	SDHB,COX10,SURF1,UQCRFS1,NDUFA12,CYCS,ATPAF2,MT-ND3,ATP5F1,ATP5G3
eNOS Signaling	0.602	0.0909	1.508	CAMK4,PIK3R1,AQP11,FLT4,HSPA9,AQP1,CALM1 (includes others),AQP3,CHRM2,HSPA4,PRKAR2B,FGFR4,PRKCD,HSP90AA1,KDR
Role of CHK Proteins in Cell Cycle Checkpoint Control	0.601	0.105	-0.816	PPP2CB,RAD9A,HUS1,PLK1,TLK1,E2F3
NRF2-mediated Oxidative Stress Response	0.598	0.0895	1	MAPK1,DNAJB4,PIK3R1,NQO1,HSPB8,KRAS,MAP3K5,JUN,KEAP1,FGFR4,DNAJC8,PRKCD,VCP,PMF1/PMF1-BGLAP,DNAJC18,DNAJA2,MAP2K5
Fatty Acid Activation	0.598	0.154	#NUM!	SLC27A5,SLC27A2
Urate Biosynthesis/Inosine 5'-phosphate Degradation	0.598	0.154	#NUM!	XDH,NT5M
Bile Acid Biosynthesis, Neutral Pathway	0.598	0.154	#NUM!	SLC27A5,AKR1C1/AKR1C2
Methylglyoxal Degradation III	0.598	0.154	#NUM!	AKR1C1/AKR1C2,CYP2E1
AMPK Signaling	0.595	0.0884	0.243	ACACB,MAPK1,RAB2A,PIK3R1,CPT1B,RAB7A,PFKL,CREB3L4,MAPK12,RAB22A,ADRA1D,PPP2CB,CHRM2,PRKAR2B,PFKFB4,FGFR4,RAB11A,INSR,PHF10
Granulocyte Adhesion and Diapedesis	0.59	0.0904	#NUM!	SELE,CXCR4,RDX,ITGA5,MMP10,CCL5,ITGB3,GNAI3,CLDN5,CDH5,SDC2,JAM3,CCL28,PECAM1,MMP1
Superpathway of Inositol Phosphate Compounds	0.589	0.0877	#NUM!	PPP1R8,PIK3R1,ACP5,PPP4R1,STYX,NUDT2,INPP5A,DUSP14,NUDT5,PPP1CC,ITPKB,NUDT11,PTPRO,PPP1R16B,FGFR4,CDIPT,PPM1H,DUSP11,PPP1CA,PPFIA4
Regulation of eIF4 and p70S6K Signaling	0.586	0.0909	0.816	RPS19,MAPK1,PIK3R1,RPS18,ITGA5,EIF3J,KRAS,RPS21,MAPK12,PPP2CB,EIF4G2,EIF4EBP3,RPS26,FGFR4
MIF-mediated Glucocorticoid Regulation	0.58	0.114	-1	PLA2G6,MAPK1,PLA2G4B,JMJD7-PLA2G4B
IL-22 Signaling	0.578	0.125	#NUM!	MAPK1,MAPK12,STAT1
Lipid Antigen Presentation by CD1	0.578	0.125	#NUM!	ARF6,AP1G2,AP2S1
Bupropion Degradation	0.578	0.125	#NUM!	CYP2D6,CYP2E1,CYP3A5
Glioma Invasiveness Signaling	0.575	0.1	1.134	MAPK1,RHOB,FGFR4,PIK3R1,DIRAS3,KRAS,ITGB3
Role of MAPK Signaling in the Pathogenesis of Influenza	0.575	0.1	#NUM!	PLA2G6,MAPK1,PLA2G4B,KRAS,CCL5,MAP3K5,MAPK12
Retinoate Biosynthesis II	0.574	0.25	#NUM!	RBP1
2-ketoglutarate Dehydrogenase Complex	0.574	0.25	#NUM!	DLST
Heme Degradation	0.574	0.25	#NUM!	HMOX2
Eumelanin Biosynthesis	0.574	0.25	#NUM!	DCT
Glutathione Redox Reactions II	0.574	0.25	#NUM!	GLRX
Geranylgeranyldiphosphate Biosynthesis	0.574	0.25	#NUM!	COX10
Acetate Conversion to Acetyl-CoA	0.574	0.25	#NUM!	ACSS1
PPARα/RXRα Activation	0.565	0.0893	-0.535	TRAF6,GHR,GPD1,PRKAR2B,JUN,MAPK1,CD36,CPT1B,ACVR1,HSP90AA1,MEF2C,KRAS,INSR,PLCL1,ABCA1
Production of Nitric Oxide and Reactive Oxygen Species in Macrophages	0.563	0.0881	0	RAP1B,MAP3K11,MAPK1,PIK3R1,DIRAS3,MAP3K5,MAPK12,PPP2CB,MAP3K12,PPP1CC,JUN,RHOB,FGFR4,PRKCD,NCF2,PPP1CA,STAT1
Phospholipases	0.559	0.102	#NUM!	PLA2G6,PLD3,PLA2G4B,LIPG,PLD6,PLCL1
JAK/Stat Signaling	0.556	0.0964	0.707	PIAS2,JUN,MAPK1,FGFR4,PIK3R1,KRAS,CEBPB,STAT1
Role of JAK family kinases in IL-6-type Cytokine Signaling	0.545	0.12	#NUM!	MAPK1,MAPK12,STAT1
TNFR1 Signaling	0.543	0.104	-0.447	TRADD,JUN,PAK2,CYCS,BIRC2
Cell Cycle Regulation by BTG Family Proteins	0.527	0.108	#NUM!	PPP2CB,CCNE1,CNOT7,E2F3
Notch Signaling	0.527	0.108	#NUM!	NOTCH4,JAG2,DTX2,HEY1
Growth Hormone Signaling	0.522	0.0941	1.134	GHR,IGF1,MAPK1,FGFR4,PIK3R1,PRKCD,IGFALS,STAT1
Cell Cycle: G2/M DNA Damage Checkpoint Regulation	0.521	0.102	0	YWHAQ,YWHAZ,PLK1,AURKA,HIPK2
Adenosine Nucleotides Degradation II	0.509	0.133	#NUM!	XDH,NT5M
Vitamin-C Transport	0.509	0.133	#NUM!	NXN,GLRX
PI3K/AKT Signaling	0.507	0.0894	1.508	YWHAQ,PPP2CB,CDC37,MAPK1,PIK3R1,YWHAZ,ILK,ITGA5,HSP90AA1,KRAS,MAP3K5
Endothelin-1 Signaling	0.503	0.086	0	PLD3,MAPK1,PIK3R1,KRAS,PLD6,MAPK12,PLA2G6,GNAI3,JUN,EDN1,FGFR4,PRKCD,PLA2G4B,GNA13,PLCL1,SHF
BMP signaling pathway	0.503	0.0946	1.134	CAMK4,PRKAR2B,JUN,MAPK1,BMP2,KRAS,MAPK12
Estrogen Biosynthesis	0.503	0.105	#NUM!	CYP2D6,CYP2E1,CYP3A5,HSD17B11
Atherosclerosis Signaling	0.494	0.0887	#NUM!	PLA2G6,COL1A1,SELE,COL5A3,CXCR4,CD36,PLA2G4B,COL18A1,COL11A2,MMP1,PDGFB
Tetrapyrrole Biosynthesis II	0.493	0.2	#NUM!	ALAS1
CMP-N-acetylneuraminate Biosynthesis I (Eukaryotes)	0.493	0.2	#NUM!	NANS
Glycerol Degradation I	0.493	0.2	#NUM!	GPD1
Lysine Degradation V	0.493	0.2	#NUM!	PIPOX
Galactose Degradation I (Leloir Pathway)	0.493	0.2	#NUM!	GALM
Tyrosine Degradation I	0.493	0.2	#NUM!	GSTZ1
LPS-stimulated MAPK Signaling	0.491	0.092	0.378	JUN,MAPK1,FGFR4,PIK3R1,PRKCD,KRAS,MAP3K5,MAPK12
Mitotic Roles of Polo-Like Kinase	0.482	0.0952	0	PPP2CB,PLK2,FBXO5,HSP90AA1,PLK1,CDC16
VEGF Signaling	0.482	0.09	1.667	ROCK2,MAPK1,PTK2B,FGFR4,PIK3R1,FLT4,KRAS,KDR,ACTN1
Thrombin Signaling	0.48	0.0846	2.5	CAMK4,MAPK1,MYL6,PIK3R1,DIRAS3,KRAS,MAPK12,ROCK2,GNB4,GNAI3,RHOB,FGFR4,PRKCD,GNA13,PLCL1,MYL12B,MYL12A
G Beta Gamma Signaling	0.476	0.0909	2.646	GNAI3,GNB4,PRKAR2B,MAPK1,PRKCD,HBEGF,KRAS,GNA13
HER-2 Signaling in Breast Cancer	0.476	0.0909	#NUM!	CCNE1,FGFR4,PIK3R1,PRKCD,KRAS,ITGB8,MAP3K5,ITGB3
Glioma Signaling	0.475	0.0885	1.897	CALM1 (includes others),CAMK4,IGF1,MAPK1,FGFR4,PIK3R1,PRKCD,KRAS,E2F3,PDGFB
Granzyme B Signaling	0.471	0.125	#NUM!	NUMA1,CYCS
GDNF Family Ligand-Receptor Interactions	0.47	0.0921	0	PDLIM7,JUN,MAPK1,FGFR4,PIK3R1,KRAS,MAPK12
Endometrial Cancer Signaling	0.465	0.0938	#NUM!	MAPK1,APC2,FGFR4,PIK3R1,ILK,KRAS
Pyridoxal 5'-phosphate Salvage Pathway	0.465	0.0938	#NUM!	MAPK1,PRKCD,PAK2,GRK6,PLK1,MAK
IL-2 Signaling	0.465	0.0938	0.447	JUN,MAPK1,PTK2B,FGFR4,PIK3R1,KRAS
IL-15 Production	0.458	0.107	#NUM!	MAP3K11,PTK2B,STAT1
Acetone Degradation I (to Methylglyoxal)	0.458	0.107	#NUM!	CYP2D6,CYP2E1,CYP3A5
NF-κB Signaling	0.455	0.0843	1.291	AZI2,MYD88,BMP2,PIK3R1,FLT4,KRAS,NGF,TRAF6,TRADD,GHR,BCL10,FGFR4,INSR,KDR,TNFSF13B
Eicosanoid Signaling	0.448	0.0923	#NUM!	PTGFR,PLA2G6,PTGIR,PTGDR,PTGER3,PLA2G4B
PDGF Signaling	0.447	0.0889	1.414	JUN,MAPK1,FGFR4,PIK3R1,SPHK1,KRAS,STAT1,PDGFB
IL-6 Signaling	0.445	0.0859	0.905	TRAF6,HSPB3,COL1A1,JUN,MAPK1,FGFR4,PIK3R1,HSPB7,KRAS,CEBPB,MAPK12
CD40 Signaling	0.439	0.0897	-0.378	TRAF6,JUN,MAPK1,FGFR4,PIK3R1,MAPK12,MAP2K5
HIF1α Signaling	0.437	0.0862	#NUM!	JUN,MAPK1,EDN1,FGFR4,PIK3R1,HSP90AA1,MMP10,KRAS,MAPK12,MMP1
Oxidative Ethanol Degradation III	0.437	0.118	#NUM!	ALDH1A1,ACSS1
Intrinsic Prothrombin Activation Pathway	0.436	0.0976	1	COL1A1,COL5A3,COL18A1,COL11A2
UVB-Induced MAPK Signaling	0.432	0.0909	0	JUN,MAPK1,FGFR4,PIK3R1,PRKCD,MAPK12
NAD Biosynthesis from 2-amino-3-carboxymuconate Semialdehyde	0.429	0.167	#NUM!	NADSYN1
Zymosterol Biosynthesis	0.429	0.167	#NUM!	TM7SF2
Regulation of IL-2 Expression in Activated and Anergic T Lymphocytes	0.425	0.0886	#NUM!	CALM1 (includes others),CAMK4,JUN,MAPK1,BCL10,KRAS,MAPK12
Death Receptor Signaling	0.42	0.087	0	HSPB3,TRADD,CYCS,HSPB7,PARP11,MAP3K5,ARHGDIB,BIRC2
Wnt/β-catenin Signaling	0.418	0.0828	-2.111	SOX7,FRZB,FRAT1,ACVR1,ILK,SOX17,PPP2CB,JUN,CDH5,APC2,DKK3,TLE4,SOX18,SOX5
Lymphotoxin β Receptor Signaling	0.416	0.0896	1.342	TRAF6,MAPK1,FGFR4,PIK3R1,CYCS,BIRC2
Role of IL-17F in Allergic Inflammatory Airway Diseases	0.416	0.0952	#NUM!	TRAF6,IGF1,MAPK1,CREB3L4
Stearate Biosynthesis I (Animals)	0.416	0.0952	#NUM!	BDH2,SLC27A5,SLC27A2,CYP2E1
HMGB1 Signaling	0.412	0.084	-0.302	SELE,JUN,MAPK1,RHOB,FGFR4,PIK3R1,DIRAS3,KRAS,MAPK12,KAT2A,MAP2K5
IL-12 Signaling and Production in Macrophages	0.41	0.0833	#NUM!	TRAF6,JUN,MAPK1,MYD88,FGFR4,PIK3R1,PRKCD,RAB7A,MST1,CEBPB,MAPK12,STAT1
Purine Nucleotides Degradation II (Aerobic)	0.406	0.111	#NUM!	XDH,NT5M
Fatty Acid α-oxidation	0.406	0.111	#NUM!	ALDH1A1,BCO2
IGF-1 Signaling	0.404	0.0849	0.378	YWHAQ,PRKAR2B,JUN,IGF1,MAPK1,FGFR4,PIK3R1,YWHAZ,KRAS
EGF Signaling	0.401	0.0882	0	JUN,MAPK1,FGFR4,PIK3R1,MAPK12,STAT1
Salvage Pathways of Pyrimidine Ribonucleotides	0.394	0.0851	#NUM!	NME3,MAPK1,PRKCD,PAK2,GRK6,PLK1,MAK,AICDA
Role of Tissue Factor in Cancer	0.391	0.0833	#NUM!	MAPK1,PTK2B,FGFR4,PIK3R1,HBEGF,KRAS,GNA13,MAPK12,MMP1,ITGB3
Glutamate Receptor Signaling	0.39	0.0893	#NUM!	CALM1 (includes others),GRM2,CAMK4,SLC1A4,SLC17A7
G Protein Signaling Mediated by Tubby	0.386	0.0968	#NUM!	GNB4,TUB,INSR
Role of IL-17A in Arthritis	0.386	0.087	#NUM!	MAPK1,FGFR4,PIK3R1,CCL5,MAPK12,MMP1
EIF2 Signaling	0.382	0.0802	0.302	RPL32,RPS19,MAPK1,RPL22L1,PIK3R1,RPS18,EIF3J,RPS21,KRAS,PPP1CC,EIF4G2,RPS26,FGFR4,RPL19,INSR,PPP1CA,RPL36
Dopamine-DARPP32 Feedback in cAMP Signaling	0.38	0.0812	0.905	KCNJ8,CAMK4,CREB3L4,ATP2A1,CALM1 (includes others),GNAI3,PPP2CB,PPP1CC,PRKAR2B,PRKCD,DRD4,PLCL1,PPP1CA
Ceramide Biosynthesis	0.378	0.143	#NUM!	DEGS2
Thioredoxin Pathway	0.378	0.143	#NUM!	NXN
Phosphatidylcholine Biosynthesis I	0.378	0.143	#NUM!	CEPT1
Glycoaminoglycan-protein Linkage Region Biosynthesis	0.378	0.143	#NUM!	B3GAT3
Mineralocorticoid Biosynthesis	0.378	0.143	#NUM!	CYP21A2
Cardiomyocyte Differentiation via BMP Receptors	0.377	0.105	#NUM!	BMP2,MEF2C
GADD45 Signaling	0.377	0.105	#NUM!	CCNE1,GADD45B
The Visual Cycle	0.377	0.105	#NUM!	DHRS3,RBP1
1D-myo-inositol Hexakisphosphate Biosynthesis II (Mammalian)	0.377	0.105	#NUM!	ITPKB,INPP5A
D-myo-inositol (1,3,4)-trisphosphate Biosynthesis	0.377	0.105	#NUM!	ITPKB,INPP5A
IL-3 Signaling	0.371	0.0843	1.134	JUN,MAPK1,FGFR4,PIK3R1,PRKCD,KRAS,STAT1
FLT3 Signaling in Hematopoietic Progenitor Cells	0.371	0.0843	0.378	MAPK1,FGFR4,PIK3R1,KRAS,CREB3L4,MAPK12,STAT1
Ethanol Degradation II	0.365	0.0938	#NUM!	ALDH1A1,ACSS1,ADHFE1
Role of Oct4 in Mammalian Embryonic Stem Cell Pluripotency	0.361	0.0889	#NUM!	SPP1,PPP1R8,CCNF,SH3GLB1
Aryl Hydrocarbon Receptor Signaling	0.36	0.0809	-0.816	HSPB3,CCNE1,ALDH1A1,JUN,MAPK1,NFIA,NQO1,HSP90AA1,NFIB,HSPB7,DCT
Amyotrophic Lateral Sclerosis Signaling	0.359	0.0818	#NUM!	CCS,RAB5C,IGF1,FGFR4,PIK3R1,CYCS,SSR4,CAPN3,BIRC2
p53 Signaling	0.348	0.0811	0	PMAIP1,GADD45B,JUN,FGFR4,PIK3R1,PLAGL1,COQ8A,HIPK2,PIDD1
Leptin Signaling in Obesity	0.346	0.0824	0	PRKAR2B,MAPK1,LEPR,FGFR4,PIK3R1,PLCL1,GHRL
nNOS Signaling in Neurons	0.344	0.087	#NUM!	CALM1 (includes others),CAMK4,PRKCD,CAPN3
Mitochondrial Dysfunction	0.336	0.0788	#NUM!	SDHB,XDH,COX10,CPT1B,SURF1,UQCRFS1,NDUFA12,CYCS,ATPAF2,MT-ND3,MAPK12,ATP5F1,ATP5G3
Airway Pathology in Chronic Obstructive Pulmonary Disease	0.335	0.125	#NUM!	MMP1
Phosphatidylethanolamine Biosynthesis II	0.335	0.125	#NUM!	CEPT1
Superoxide Radicals Degradation	0.335	0.125	#NUM!	NQO1
Ketolysis	0.335	0.125	#NUM!	BDH2
Salvage Pathways of Pyrimidine Deoxyribonucleotides	0.335	0.125	#NUM!	AICDA
Glucocorticoid Biosynthesis	0.335	0.125	#NUM!	CYP21A2
Antiproliferative Role of Somatostatin Receptor 2	0.332	0.0822	1.342	RAP1B,GNB4,MAPK1,FGFR4,PIK3R1,KRAS
GM-CSF Signaling	0.332	0.0822	0.816	ETS1,MAPK1,FGFR4,PIK3R1,KRAS,STAT1
CNTF Signaling	0.33	0.0833	1.342	MAPK1,FGFR4,PIK3R1,KRAS,STAT1
Ephrin A Signaling	0.33	0.0833	#NUM!	ROCK2,FGFR4,PIK3R1,EPHA4,EFNA1
PCP pathway	0.33	0.0833	-1.342	ROCK2,ROR2,JUN,DAAM1,MAPK12
Nicotine Degradation III	0.329	0.0851	#NUM!	CYP2D6,CYP2E1,CYP3A5,B3GAT3
TWEAK Signaling	0.327	0.0882	#NUM!	TRADD,CYCS,BIRC2
NAD Salvage Pathway II	0.326	0.0952	#NUM!	NT5M,ACP5
Ethanol Degradation IV	0.326	0.0952	#NUM!	ALDH1A1,ACSS1
NF-κB Activation by Viruses	0.323	0.0805	1.89	MAPK1,FGFR4,PIK3R1,PRKCD,ITGA5,KRAS,ITGB3
CD28 Signaling in T Helper Cells	0.321	0.0787	1.265	CALM1 (includes others),ACTR2,ACTR3,CAMK4,JUN,BCL10,FGFR4,PIK3R1,ARPC3,MAPK12
Tec Kinase Signaling	0.312	0.0774	0.632	GNAI3,GNB4,RHOB,PTK2B,FGFR4,PRKCD,DIRAS3,PIK3R1,PAK2,ITGA5,GNA13,STAT1,MAPK12
PKCθ Signaling in T Lymphocytes	0.312	0.0781	1	MAP3K12,MAP3K11,JUN,POU2F1,MAPK1,BCL10,FGFR4,PIK3R1,KRAS,MAP3K5
Superpathway of Methionine Degradation	0.309	0.0857	#NUM!	EEF1AKMT3,EEF1AKMT2,PRMT5
Toll-like Receptor Signaling	0.308	0.08	-0.447	TRAF6,TOLLIP,JUN,MAPK1,MYD88,MAPK12
Synaptic Long Term Depression	0.306	0.0775	0.302	GNAI3,PLA2G6,PPP2CB,GRM2,IGF1,MAPK1,PRKCD,PLA2G4B,KRAS,GNA13,PLCL1
Factors Promoting Cardiogenesis in Vertebrates	0.301	0.0787	#NUM!	TBX5,CCNE1,NODAL,BMP2,PRKCD,ACVR1,MEF2C
Cancer Drug Resistance By Drug Efflux	0.299	0.0816	#NUM!	MAPK1,ABCG2,PIK3R1,KRAS
Pathogenesis of Multiple Sclerosis	0.299	0.111	#NUM!	CCL5
Heme Biosynthesis II	0.299	0.111	#NUM!	ALAS1
IL-15 Signaling	0.297	0.0789	#NUM!	IL15RA,MAPK1,FGFR4,PIK3R1,KRAS,MAPK12
CREB Signaling in Neurons	0.292	0.0761	1.732	GRM2,CAMK4,MAPK1,PIK3R1,KRAS,CREB3L4,GNB4,CALM1 (includes others),GNAI3,PRKAR2B,FGFR4,PRKCD,GNA13,PLCL1
PXR/RXR Activation	0.292	0.0794	#NUM!	ALDH1A1,PRKAR2B,CYP3A5,INSR,ALAS1
VDR/RXR Activation	0.286	0.0779	#NUM!	SERPINB1,SPP1,PRKCD,CEBPB,CCL5,CALB1
p70S6K Signaling	0.286	0.0763	1.414	YWHAQ,GNAI3,PPP2CB,MAPK1,FGFR4,PIK3R1,PRKCD,YWHAZ,KRAS,PLCL1
Assembly of RNA Polymerase II Complex	0.285	0.08	#NUM!	TAF11,DR1,GTF2F1,TAF7
Amyloid Processing	0.285	0.08	#NUM!	PRKAR2B,MAPK1,MAPK12,CAPN3
Dendritic Cell Maturation	0.285	0.0757	0.535	MAPK1,MYD88,LEPR,PIK3R1,CREB3L4,MAPK12,TRAF6,COL1A1,COL5A3,FGFR4,PLCL1,COL18A1,STAT1,COL11A2
IL-17A Signaling in Airway Cells	0.275	0.0769	0.447	TRAF6,MAPK1,FGFR4,PIK3R1,MUC5B,MAPK12
Fc Epsilon RI Signaling	0.273	0.0756	#NUM!	PLA2G6,MAPK1,FGFR4,PIK3R1,PRKCD,PLA2G4B,KRAS,MAPK12,JMJD7-PLA2G4B
Regulation of the Epithelial-Mesenchymal Transition Pathway	0.272	0.0749	#NUM!	ETS1,JAG2,MAPK1,FGF9,PIK3R1,TWIST1,KRAS,FOXC2,NOTCH4,GSC,FGFR4,HGF,FGF11,MAP2K5
Reelin Signaling in Neurons	0.271	0.0761	#NUM!	MAP3K11,FGFR4,PIK3R1,ITGA5,MAPK8IP3,MAPK12,ITGB3
PPAR Signaling	0.271	0.0761	-1.134	TRAF6,JUN,MAPK1,HSP90AA1,KRAS,INSR,PDGFB
Ketogenesis	0.268	0.1	#NUM!	BDH2
Oleate Biosynthesis II (Animals)	0.268	0.1	#NUM!	FADS2
NAD Phosphorylation and Dephosphorylation	0.268	0.1	#NUM!	ACP5
Glycine Betaine Degradation	0.268	0.1	#NUM!	PIPOX
Superpathway of D-myo-inositol (1,4,5)-trisphosphate Metabolism	0.265	0.0833	#NUM!	ITPKB,INPP5A
Glycolysis I	0.265	0.0833	#NUM!	ENO3,PFKL
Retinol Biosynthesis	0.262	0.0789	#NUM!	DHRS3,LIPG,RBP1
Inhibition of Matrix Metalloproteases	0.262	0.0789	#NUM!	SDC2,MMP10,MMP1
Docosahexaenoic Acid (DHA) Signaling	0.26	0.0769	#NUM!	FGFR4,PIK3R1,SERPINF1,CYCS
Type I Diabetes Mellitus Signaling	0.259	0.0748	0.707	TRAF6,TRADD,MAPK1,MYD88,CYCS,MAP3K5,MAPK12,STAT1
Thyroid Cancer Signaling	0.248	0.0769	#NUM!	MAPK1,KRAS,NGF
FcγRIIB Signaling in B Lymphocytes	0.248	0.0755	0	FGFR4,PIK3R1,KRAS,MAPK12
Nur77 Signaling in T Lymphocytes	0.248	0.0755	#NUM!	CALM1 (includes others),CAMK4,CYCS,MAP2K5
Nicotine Degradation II	0.248	0.0755	#NUM!	CYP2D6,CYP2E1,CYP3A5,B3GAT3
Purine Nucleotides De Novo Biosynthesis II	0.241	0.0909	#NUM!	ATIC
Triacylglycerol Degradation	0.235	0.075	#NUM!	FAAH,PNPLA7,LIPG
Antiproliferative Role of TOB in T Cell Signaling	0.231	0.0769	#NUM!	CCNE1,MAPK1
Estrogen-mediated S-phase Entry	0.231	0.0769	#NUM!	CCNE1,E2F3
Hematopoiesis from Multipotent Stem Cells	0.218	0.0833	#NUM!	IL7
Pregnenolone Biosynthesis	0.218	0.0833	#NUM!	CYP2E1
NAD biosynthesis II (from tryptophan)	0.197	0.0769	#NUM!	NADSYN1
Cholesterol Biosynthesis I	0.197	0.0769	#NUM!	TM7SF2
Cholesterol Biosynthesis II (via 24,25-dihydrolanosterol)	0.197	0.0769	#NUM!	TM7SF2
Cholesterol Biosynthesis III (via Desmosterol)	0.197	0.0769	#NUM!	TM7SF2

## Sheet: KEGG-up
Category	Term	Count	%	PValue	Genes	List Total	Pop Hits	Pop Total	Fold Enrichment	Bonferroni	Benjamini	FDR
KEGG_PATHWAY	hsa04510:Focal adhesion	27	3.73961	3.1811e-08	PDGFB, ITGB3, PAK2, ILK, ZYX, PIK3R1, SPP1, FN1, COL4A1, ROCK2, FLT4, ACTN1, MYL12B, MYL12A, PPP1CC, COL5A3, BIRC2, FLNA, KDR, MAPK1, VWF, PPP1CA, ITGA5, LAMA5, ITGA8, RAP1B, COL1A1	257	206	6910	3.52405	6.93477e-06	6.93477e-06	4.04339e-05
KEGG_PATHWAY	hsa04810:Regulation of actin cytoskeleton	22	3.04709	3.18361e-05	GNA13, APC2, PDGFB, ROCK2, ACTN1, RDX, MYL12B, ITGB3, MYL12A, PPP1CC, MAPK1, PPP1CA, KRAS, PAK2, ARPC3, ITGA5, CHRM2, ITGA8, CYFIP2, BRK1, PIK3R1, FN1	257	211	6910	2.8034	0.00691636	0.00346418	0.0404583
KEGG_PATHWAY	hsa04151:PI3K-Akt signaling pathway	29	4.01662	6.75936e-05	YWHAZ, PDGFB, EFNA1, ITGB3, CDC37, CCNE1, KRAS, PPP2CB, ANGPT2, PIK3R1, GHR, SPP1, FN1, COL4A1, HSP90AA1, FLT4, COL5A3, KDR, MAPK1, VWF, CHRM2, ITGA5, LAMA5, ITGA8, YWHAQ, GNB4, COL1A1, EIF4E2, NGF	257	345	6910	2.26008	0.0146279	0.00489992	0.0858821
KEGG_PATHWAY	hsa04670:Leukocyte transendothelial migration	14	1.93906	0.00039392	GNAI3, NCF2, ROCK2, CLDN5, ACTN1, MYL12B, MYL12A, CDH5, CXCR4, PECAM1, RAP1B, ESAM, JAM3, PIK3R1	257	118	6910	3.19	0.0823062	0.021244	0.499546
KEGG_PATHWAY	hsa04360:Axon guidance	14	1.93906	0.000800795	DCC, GNAI3, EFNA1, ROCK2, EFNB2, EPHB1, SEMA5A, MAPK1, SEMA6B, RND1, KRAS, PAK2, SEMA3G, CXCR4	257	127	6910	2.96394	0.160244	0.0343257	1.01311
KEGG_PATHWAY	hsa04611:Platelet activation	14	1.93906	0.000997838	GNA13, GNAI3, ROCK2, MYL12B, MYL12A, ITGB3, COL5A3, PPP1CC, MAPK1, VWF, PPP1CA, RAP1B, COL1A1, PIK3R1	257	130	6910	2.89554	0.195583	0.0356229	1.26094
KEGG_PATHWAY	hsa04512:ECM-receptor interaction	11	1.52355	0.00132276	VWF, COL4A1, CD36, LAMA5, ITGA5, ITGA8, COL1A1, ITGB3, COL5A3, SPP1, FN1	257	87	6910	3.39953	0.250653	0.0403838	1.66836
KEGG_PATHWAY	hsa05200:Pathways in cancer	27	3.73961	0.00268459	DCC, GNA13, E2F3, GNAI3, PDGFB, APC2, MMP1, TPM3, CCNE1, KRAS, CXCR4, RALB, TRAF6, PIK3R1, FN1, BMP2, TCF7, PTGER3, HSP90AA1, COL4A1, ROCK2, CYCS, STAT1, BIRC2, MAPK1, LAMA5, GNB4	257	393	6910	1.84721	0.443467	0.0706348	3.35917
KEGG_PATHWAY	hsa04144:Endocytosis	20	2.77008	0.00318677	VPS29, RAB7A, CLTA, ARFGAP3, RAB5C, STAM2, AP2S1, VPS37B, ARF6, KDR, AMPH, SMAP2, ARPC3, CXCR4, SH3GLB1, RAB22A, GRK6, RAB11A, TRAF6, EHD4	257	258	6910	2.08428	0.501337	0.0744007	3.97587
KEGG_PATHWAY	hsa04014:Ras signaling pathway	18	2.49307	0.00416996	PDGFB, RAB5C, EFNA1, FLT4, ARF6, KDR, MAPK1, KRAS, PAK2, RASGRF2, ETS1, RALB, RAP1B, GNB4, ANGPT2, PIK3R1, CALM2, NGF	257	226	6910	2.14146	0.597859	0.0870691	5.17279
KEGG_PATHWAY	hsa04530:Tight junction	13	1.80055	0.00469175	GNAI3, SHROOM3, CLDN5, ACTN1, MYL12B, MYL12A, MYH9, PRKCD, KRAS, PPP2CB, ASH1L, TJP2, JAM3	257	137	6910	2.55134	0.641278	0.0889894	5.80242
KEGG_PATHWAY	hsa04071:Sphingolipid signaling pathway	12	1.66205	0.00474571	GNA13, MAPK1, MAP3K5, GNAI3, KRAS, ROCK2, PPP2CB, S1PR5, SPHK1, SMPD1, CERS5, PIK3R1	257	120	6910	2.68872	0.645493	0.0827901	5.86731
KEGG_PATHWAY	hsa04722:Neurotrophin signaling pathway	12	1.66205	0.00474571	MAPK1, MAP3K5, KRAS, CAMK4, SORT1, RAP1B, TRAF6, PRKCD, PIK3R1, CALM2, NGF, ARHGDIB	257	120	6910	2.68872	0.645493	0.0827901	5.86731
KEGG_PATHWAY	hsa04114:Oocyte meiosis	11	1.52355	0.00692703	MAPK1, CCNE1, PPP1CA, YWHAZ, PLK1, PPP2CB, YWHAQ, FBXO5, AURKA, PPP1CC, CALM2	257	109	6910	2.71338	0.780268	0.110028	8.4563
KEGG_PATHWAY	hsa04270:Vascular smooth muscle contraction	11	1.52355	0.0125382	GNA13, MYL6, MAPK1, PPP1CA, ROCK2, CALD1, CALCRL, PPP1CC, PRKCD, ADRA1D, CALM2	257	119	6910	2.48537	0.936111	0.178375	14.8177
KEGG_PATHWAY	hsa05222:Small cell lung cancer	9	1.24654	0.0130453	CCNE1, E2F3, COL4A1, LAMA5, CYCS, TRAF6, BIRC2, PIK3R1, FN1	257	85	6910	2.84688	0.942879	0.173734	15.372
KEGG_PATHWAY	hsa05146:Amoebiasis	10	1.38504	0.0163988	RAB7A, COL4A1, LAMA5, RAB5C, SERPINB1, ACTN1, COL1A1, COL5A3, PIK3R1, FN1	257	106	6910	2.53652	0.972801	0.201713	18.9552
KEGG_PATHWAY	hsa05205:Proteoglycans in cancer	15	2.07756	0.0166725	ROCK2, RDX, ITGB3, PPP1CC, FLNA, SDC2, KDR, MAPK1, PPP1CA, KRAS, ANK1, ITGA5, HBEGF, PIK3R1, FN1	257	200	6910	2.01654	0.974402	0.193945	19.2414
KEGG_PATHWAY	hsa04022:cGMP-PKG signaling pathway	13	1.80055	0.0200221	GNA13, MEF2C, MAPK1, PPP1CA, GNAI3, PDE2A, ROCK2, SLC25A5, PDE5A, PPP1CC, PIK3R1, ADRA1D, CALM2	257	166	6910	2.10562	0.987834	0.217256	22.6691
KEGG_PATHWAY	hsa04062:Chemokine signaling pathway	14	1.93906	0.0203734	MAPK1, DOCK2, GNAI3, KRAS, ROCK2, CXCR4, GRK6, GNB4, RAP1B, CCL5, STAT1, PRKCD, PIK3R1, ELMO1	257	186	6910	2.02376	0.988749	0.210355	23.0207
KEGG_PATHWAY	hsa04390:Hippo signaling pathway	12	1.66205	0.0241333	PPP1CA, BMP2, YWHAZ, TCF7, APC2, PPP2CB, TEAD4, GDF5, YWHAQ, AMOT, LIMD1, PPP1CC	257	151	6910	2.13673	0.995135	0.233775	26.6929
KEGG_PATHWAY	hsa05210:Colorectal cancer	7	0.969529	0.0264955	DCC, MAPK1, TCF7, KRAS, APC2, CYCS, PIK3R1	257	62	6910	3.03565	0.997131	0.243277	28.9167
KEGG_PATHWAY	hsa04720:Long-term potentiation	7	0.969529	0.034693	MAPK1, PPP1CA, KRAS, CAMK4, RAP1B, PPP1CC, CALM2	257	66	6910	2.85167	0.999546	0.295228	36.1608
KEGG_PATHWAY	hsa04666:Fc gamma R-mediated phagocytosis	8	1.10803	0.0354913	MAPK1, DOCK2, ARPC3, SPHK1, ARF6, PRKCD, PIK3R1, AMPH	257	84	6910	2.56068	0.999621	0.290014	36.8286
KEGG_PATHWAY	hsa03320:PPAR signaling pathway	7	0.969529	0.0369713	CD36, SORBS1, ILK, FABP3, FABP4, FABP5, MMP1	257	67	6910	2.80911	0.999729	0.289785	38.0497
KEGG_PATHWAY	hsa05213:Endometrial cancer	6	0.831025	0.0423637	MAPK1, TCF7, KRAS, APC2, ILK, PIK3R1	257	52	6910	3.10236	0.99992	0.314402	42.3171
KEGG_PATHWAY	hsa05215:Prostate cancer	8	1.10803	0.0439955	MAPK1, CCNE1, E2F3, TCF7, HSP90AA1, KRAS, PDGFB, PIK3R1	257	88	6910	2.44429	0.999945	0.314252	43.5541
KEGG_PATHWAY	hsa04015:Rap1 signaling pathway	14	1.93906	0.0482529	GNAI3, PDGFB, EFNA1, FLT4, ITGB3, KDR, MAPK1, KRAS, RALB, RAP1B, ANGPT2, PIK3R1, CALM2, NGF	257	210	6910	1.79248	0.999979	0.329218	46.6672
KEGG_PATHWAY	hsa04621:NOD-like receptor signaling pathway	6	0.831025	0.0519214	MAPK1, HSP90AA1, TRIP6, CCL5, TRAF6, BIRC2	257	55	6910	2.93314	0.999991	0.339737	49.222
KEGG_PATHWAY	hsa04024:cAMP signaling pathway	13	1.80055	0.0635944	PTGER3, GNAI3, ROCK2, PPP1CC, MAPK1, PPP1CA, CAMK4, CHRM2, PDE4A, GIPR, RAP1B, CALM2, PIK3R1	257	198	6910	1.76532	0.999999	0.389778	56.6201
KEGG_PATHWAY	hsa05219:Bladder cancer	5	0.692521	0.0638824	MAPK1, E2F3, KRAS, HBEGF, MMP1	257	41	6910	3.27892	0.999999	0.381033	56.7894
KEGG_PATHWAY	hsa04921:Oxytocin signaling pathway	11	1.52355	0.0681416	MYL6, MEF2C, MAPK1, PPP1CA, GNAI3, KRAS, CAMK4, ROCK2, PPP1CC, PIK3R1, CALM2	257	158	6910	1.87189	1	0.391219	59.2229
KEGG_PATHWAY	hsa05100:Bacterial invasion of epithelial cells	7	0.969529	0.0683755	CLTA, ARPC3, ITGA5, ILK, PIK3R1, ELMO1, FN1	257	78	6910	2.41295	1	0.382761	59.3528
KEGG_PATHWAY	hsa04915:Estrogen signaling pathway	8	1.10803	0.0737443	MAPK1, HSP90AA1, GNAI3, KRAS, HBEGF, PRKCD, PIK3R1, CALM2	257	99	6910	2.1727	1	0.397132	62.2318
KEGG_PATHWAY	hsa04370:VEGF signaling pathway	6	0.831025	0.0745141	MAPK1, KRAS, SPHK1, MAPKAPK3, PIK3R1, KDR	257	61	6910	2.64464	1	0.391345	62.6288
KEGG_PATHWAY	hsa04320:Dorso-ventral axis formation	4	0.554017	0.0764619	MAPK1, KRAS, ETS1, NOTCH4	257	27	6910	3.98328	1	0.390698	63.6163
KEGG_PATHWAY	hsa04514:Cell adhesion molecules (CAMs)	10	1.38504	0.0804086	CD34, ITGA8, PECAM1, CLDN5, CNTNAP2, ESAM, JAM3, SELE, CDH5, SDC2	257	142	6910	1.89346	1	0.398069	65.5439
KEGG_PATHWAY	hsa05012:Parkinson's disease	10	1.38504	0.0804086	SDHB, GNAI3, SLC25A5, UBE2G1, CYCS, ATP5F1, UQCRFS1, UBE2L3, ATP5G3, NDUFA12	257	142	6910	1.89346	1	0.398069	65.5439
KEGG_PATHWAY	hsa05216:Thyroid cancer	4	0.554017	0.0905824	MAPK1, TCF7, KRAS, TPM3	257	29	6910	3.70857	1	0.428471	70.0874
KEGG_PATHWAY	hsa05211:Renal cell carcinoma	6	0.831025	0.0921106	MAPK1, KRAS, PAK2, PDGFB, RAP1B, PIK3R1	257	65	6910	2.48189	1	0.425564	70.7201
KEGG_PATHWAY	hsa05212:Pancreatic cancer	6	0.831025	0.0921106	MAPK1, E2F3, KRAS, RALB, STAT1, PIK3R1	257	65	6910	2.48189	1	0.425564	70.7201
KEGG_PATHWAY	hsa05214:Glioma	6	0.831025	0.0921106	MAPK1, E2F3, KRAS, PDGFB, PIK3R1, CALM2	257	65	6910	2.48189	1	0.425564	70.7201

## Sheet: KEGG-down
Category	Term	Count	%	PValue	Genes	List Total	Pop Hits	Pop Total	Fold Enrichment	Bonferroni	Benjamini	FDR
KEGG_PATHWAY	hsa02010:ABC transporters	7	0.643382	0.00451888	ABCA10, ABCA2, ABCD4, ABCA1, ABCA6, ABCC5, ABCA5	249	44	6910	4.41493	0.648739	0.648739	5.64495
KEGG_PATHWAY	hsa03010:Ribosome	11	1.01103	0.0240231	MRPL2, RPL36A-HNRNPH2, RPS26, RPS18, MRPS16, RPL19, RPS19, RPL32, RPL36, RPS21, MRPL34	249	136	6910	2.24457	0.996365	0.939707	26.7991
KEGG_PATHWAY	hsa00564:Glycerophospholipid metabolism	8	0.735294	0.0538679	PNPLA7, PLD3, GPD1, CDIPT, CEPT1, JMJD7-PLA2G4B, PLA2G6, PLA2G4B	249	95	6910	2.33693	0.999997	0.98593	50.8551
KEGG_PATHWAY	hsa00592:alpha-Linolenic acid metabolism	4	0.367647	0.0587272	JMJD7-PLA2G4B, PLA2G6, FADS2, PLA2G4B	249	25	6910	4.44016	0.999999	0.969656	53.9968
KEGG_PATHWAY	hsa00565:Ether lipid metabolism	5	0.459559	0.0767	PLD3, CEPT1, JMJD7-PLA2G4B, PLA2G6, PLA2G4B	249	45	6910	3.08344	1	0.974948	64.077
KEGG_PATHWAY	hsa00591:Linoleic acid metabolism	4	0.367647	0.0841577	JMJD7-PLA2G4B, PLA2G6, CYP2E1, PLA2G4B	249	29	6910	3.82772	1	0.966108	67.6267
KEGG_PATHWAY	hsa04672:Intestinal immune network for IgA production	5	0.459559	0.0869672	TNFSF13B, IL15RA, AICDA, TNFSF13, CCL28	249	47	6910	2.95223	1	0.950335	68.878
KEGG_PATHWAY	hsa03320:PPAR signaling pathway	6	0.551471	0.0917672	CPT1B, PLIN1, FADS2, SLC27A2, SLC27A5, PLTP	249	67	6910	2.48516	1	0.937921	70.913
KEGG_PATHWAY	hsa04710:Circadian rhythm	4	0.367647	0.0983566	NR1D1, PER1, PER3, BHLHE41	249	31	6910	3.58077	1	0.929872	73.5072
