# Supplementary material for: Transcriptome differences in adipose stromal cells derived from pre- and postmenopausal women
Source: Stem Cell Res Ther. 2020 Feb 28;11:92. doi: 10.1186/s13287-020-01613-x (PMC7049195; doi:10.1186/s13287-020-01613-x)
Supplement: Supplementary file 5 — Additional file 5. A summary of the WGCN. [file 13287_2020_1613_MOESM5_ESM.xlsx]

## Sheet: Sheet1
ID	kTotal	kWithin	kOut	kDiff	moduleColor	GS.period	p.GS.period	MM.grey	p.MM.grey	MM.yellow	p.MM.yellow	MM.turquoise	p.MM.turquoise	MM.blue	p.MM.blue	MM.brown	p.MM.brown
AC000123.3	164.775	36.2524	128.523	-92.2705	blue	0.597802	0.0185889	0.690556	0.0043712	-0.420991	0.118122	0.871109	2.3595e-05	-0.885293	1.14588e-05	-0.417795	0.121234
AC004985.12	137.63	31.8396	105.79	-73.9505	blue	0.741544	0.0015549	0.815247	0.000212611	-0.525808	0.0440982	0.831621	0.000121291	-0.873201	2.13262e-05	-0.748268	0.00133358
AC006978.6	166.686	34.9125	131.773	-96.8609	blue	0.765967	0.000869892	0.848121	6.4704e-05	-0.540434	0.0375347	0.860354	3.86654e-05	-0.878499	1.63756e-05	-0.730914	0.00196427
AC007318.5	238.315	60.6709	177.645	-116.974	blue	-0.635455	0.0109032	-0.758302	0.00105122	0.474457	0.0739472	-0.935108	3.1953e-07	0.965571	5.59075e-09	0.550707	0.0333812
AC008753.6	57.9798	13.4017	44.5781	-31.1764	blue	0.521207	0.0463286	0.62074	0.0135353	-0.412253	0.126763	0.702605	0.00348843	-0.7307	0.00197335	-0.471025	0.076357
AC009120.3	59.8549	11.4096	48.4453	-37.0356	blue	0.691969	0.00425936	0.714378	0.00276926	-0.497116	0.0593894	0.689473	0.00445853	-0.700865	0.00360631	-0.488035	0.0649476
AC079922.3	36.4212	11.452	24.9692	-13.5172	blue	0.406461	0.132724	0.514806	0.049569	-0.367864	0.177334	0.618033	0.0140688	-0.714442	0.0027657	-0.297699	0.281199
AC142472.6	146.967	37.5664	109.401	-71.8347	blue	0.545291	0.0355254	0.653349	0.0082597	-0.481045	0.069475	0.850762	5.81189e-05	-0.882714	1.31553e-05	-0.400077	0.139511
ACSS1	56.374	17.4451	38.9289	-21.4838	blue	0.414397	0.124604	0.556649	0.0311421	-0.439063	0.101554	0.649204	0.00882184	-0.788969	0.000471517	-0.54371	0.0361704
ACTN1	156.58	32.6343	123.946	-91.3116	blue	-0.608869	0.0159965	-0.719915	0.00247481	0.44471	0.0967294	-0.873003	2.15331e-05	0.87012	2.47358e-05	0.569941	0.0265437
ACVR1	145.191	39.3665	105.824	-66.4579	blue	-0.539535	0.0379154	-0.664133	0.00692825	0.531743	0.0413398	-0.842487	8.08245e-05	0.895723	6.32883e-06	0.433121	0.10681
ADAM9	93.5791	23.6987	69.8805	-46.1818	blue	-0.549088	0.0340118	-0.635199	0.0109453	0.342403	0.211568	-0.74876	0.00131843	0.812411	0.000233037	0.537069	0.0389754
ADRA1D	79.0932	14.5103	64.5829	-50.0727	blue	-0.690591	0.00436838	-0.783718	0.000545693	0.611221	0.0154835	-0.748208	0.00133542	0.750198	0.00127499	0.630064	0.0118165
AKAP12	222.147	45.6835	176.463	-130.78	blue	-0.638065	0.0104813	-0.76091	0.000986388	0.478511	0.0711714	-0.91802	1.4001e-06	0.912077	2.17453e-06	0.519736	0.0470588
ALAS1	112.188	28.307	83.8808	-55.5738	blue	-0.610978	0.0155358	-0.689224	0.00447876	0.675581	0.00570591	-0.788822	0.000473483	0.850368	5.90645e-05	0.32724	0.233819
ANGEL2	223.914	49.806	174.108	-124.302	blue	0.62941	0.0119312	0.739253	0.00163671	-0.555098	0.0317153	0.927496	6.44943e-07	-0.934869	3.2708e-07	-0.424688	0.11459
ANKMY2	116.858	29.428	87.4303	-58.0023	blue	-0.643494	0.00964456	-0.740389	0.00159569	0.485552	0.0665304	-0.78712	0.000496642	0.855029	4.86527e-05	0.658208	0.00763698
ANKS3	208.142	52.8816	155.261	-102.379	blue	0.639426	0.0102664	0.763293	0.000930012	-0.536059	0.0394159	0.899449	5.04238e-06	-0.94135	1.68129e-07	-0.578506	0.0238662
AP000275.65	85.4818	20.8912	64.5906	-43.6993	blue	0.357393	0.190941	0.479137	0.0707501	-0.321034	0.243332	0.765956	0.000870132	-0.800668	0.000335487	-0.258781	0.351695
ARF4	95.9663	24.0843	71.882	-47.7977	blue	-0.674846	0.00577887	-0.733924	0.0018405	0.585311	0.0218895	-0.779706	0.000608554	0.816955	0.000201036	0.4669	0.0793265
ARF6	274.667	59.2293	215.437	-156.208	blue	-0.689225	0.00447871	-0.803702	0.000306047	0.549026	0.0340361	-0.963894	7.58489e-09	0.957247	2.2386e-08	0.528114	0.0430105
ARPP19	115.165	30.4122	84.7531	-54.3409	blue	-0.600763	0.0178659	-0.717201	0.00261585	0.55309	0.032469	-0.806219	0.000283257	0.859139	4.07795e-05	0.56248	0.0290565
ATP2A1	132.46	27.7855	104.675	-76.8896	blue	0.566236	0.0277701	0.682463	0.00505749	-0.423548	0.115671	0.842787	7.98878e-05	-0.834752	0.000108224	-0.58345	0.0224174
ATP2C1	150.135	41.7896	108.346	-66.5563	blue	-0.568257	0.0270958	-0.678629	0.00541107	0.396526	0.143387	-0.811307	0.000241409	0.902137	4.25614e-06	0.544242	0.0359522
ATP6AP1L	227.14	50.8465	176.294	-125.447	blue	0.619216	0.0138336	0.739663	0.00162181	-0.480964	0.0695289	0.929766	5.27398e-07	-0.930943	4.73918e-07	-0.474801	0.0737085
BAK1P1	202.894	46.3907	156.503	-110.112	blue	-0.58371	0.0223429	-0.704128	0.00338785	0.489738	0.0638776	-0.907826	2.92464e-06	0.922406	9.89961e-07	0.448071	0.093935
BCL10	246.563	58.8774	187.686	-128.808	blue	-0.631808	0.0115147	-0.764915	0.000893159	0.531712	0.0413536	-0.941449	1.66329e-07	0.957799	2.05992e-08	0.604466	0.0169922
BCL7A	121.079	26.4364	94.6427	-68.2063	blue	-0.535231	0.0397795	-0.639982	0.0101796	0.643794	0.00959995	-0.807165	0.000275055	0.836731	0.000100575	0.301425	0.274929
BLOC1S2P1	112.522	19.2837	93.2382	-73.9545	blue	-0.522103	0.0458876	-0.612823	0.0151412	0.4755	0.0732258	-0.824806	0.000154269	0.792179	0.000430377	0.310614	0.259829
C11orf49	52.8302	14.2988	38.5315	-24.2327	blue	0.565321	0.0280792	0.667876	0.00650788	-0.570264	0.0264389	0.670126	0.0062651	-0.756258	0.00110441	-0.560127	0.029885
C9orf142	100.093	27.2933	72.7997	-45.5064	blue	0.503113	0.055914	0.594524	0.0194154	-0.364344	0.181835	0.744229	0.00146321	-0.848257	6.43512e-05	-0.306976	0.265746
CALCOCO1	117.999	25.4771	92.5218	-67.0447	blue	0.481699	0.0690423	0.59791	0.0185623	-0.488336	0.0647576	0.803658	0.000306451	-0.819889	0.000182365	-0.289079	0.296027
CCDC106	272.574	55.5113	217.062	-161.551	blue	0.70135	0.00357316	0.81987	0.00018248	-0.518966	0.0474446	0.964098	7.31426e-09	-0.948418	7.42375e-08	-0.633151	0.0112865
CCDC120	107.889	20.1289	87.7606	-67.6317	blue	0.512966	0.0505302	0.62341	0.0130245	-0.309185	0.262144	0.816004	0.000207422	-0.801353	0.000328644	-0.536017	0.0394342
CCDC154	82.0951	17.1829	64.9122	-47.7292	blue	0.652528	0.00836874	0.705131	0.00332287	-0.483467	0.0678816	0.748324	0.00133184	-0.773766	0.000712301	-0.388504	0.152407
CCDC183	185.053	40.0782	144.975	-104.897	blue	0.680426	0.00524299	0.785849	0.000514528	-0.538374	0.0384117	0.898968	5.1949e-06	-0.90278	4.08425e-06	-0.61033	0.0156761
CCDC50	80.9325	16.6515	64.281	-47.6294	blue	-0.617654	0.0141447	-0.716198	0.00266953	0.393066	0.147233	-0.717395	0.00260554	0.770378	0.000777634	0.679013	0.00537482
CCNYL1	179.915	40.0023	139.913	-99.9107	blue	-0.572203	0.0258155	-0.683099	0.00500069	0.452836	0.0900719	-0.889873	8.89357e-06	0.899321	5.08254e-06	0.542375	0.0367217
CDC42P6	252.609	61.8114	190.798	-128.986	blue	-0.577697	0.0241099	-0.718354	0.00255515	0.405631	0.133593	-0.937466	2.52661e-07	0.961921	1.0668e-08	0.547172	0.0347692
CDK5RAP3	161.358	46.7836	114.574	-67.7908	blue	0.477364	0.0719494	0.608378	0.0161051	-0.356937	0.191549	0.834737	0.000108283	-0.922761	9.61749e-07	-0.482142	0.0687498
CDYL2	145.45	37.4728	107.977	-70.5041	blue	-0.70406	0.00339228	-0.800699	0.000335172	0.546274	0.0351287	-0.815062	0.000213903	0.895492	6.41657e-06	0.700096	0.0036594
COA5	202.491	41.6377	160.854	-119.216	blue	0.730277	0.00199135	0.809964	0.000251929	-0.591808	0.0201215	0.915875	1.64723e-06	-0.909591	2.5905e-06	-0.451159	0.0914185
COMMD8	213.357	53.7395	159.618	-105.878	blue	-0.59199	0.0200734	-0.722606	0.00234108	0.395829	0.144156	-0.904879	3.56248e-06	0.946749	9.09321e-08	0.597773	0.0185962
COPS4	204.715	49.0236	155.692	-106.668	blue	-0.578394	0.0239	-0.706854	0.00321356	0.360428	0.18693	-0.898372	5.38947e-06	0.925004	7.98509e-07	0.574817	0.024993
CTB-63M22.1	113.614	34.9072	78.7064	-43.7992	blue	0.526893	0.0435839	0.647139	0.00911274	-0.412741	0.12627	0.782731	0.000560642	-0.871349	2.33254e-05	-0.467278	0.0790511
CTC-297N7.9	66.7632	13.8031	52.96	-39.1569	blue	0.512764	0.0506366	0.639588	0.010241	-0.644713	0.00946407	0.72473	0.00223968	-0.748802	0.00131713	-0.455886	0.0876586
CTC-558O2.2	69.7417	14.2935	55.4482	-41.1548	blue	0.722693	0.00233685	0.752045	0.00122087	-0.5591	0.0302519	0.728623	0.00206294	-0.755976	0.0011119	-0.533362	0.04061
CTD-2278I10.4	41.8038	10.8217	30.9821	-20.1603	blue	0.459176	0.085108	0.526258	0.0438842	-0.30066	0.27621	0.639239	0.0102958	-0.704137	0.00338726	-0.360789	0.186457
CTD-3035K23.3	122.458	30.7612	91.6964	-60.9352	blue	0.696465	0.00391853	0.767594	0.000834878	-0.523426	0.0452426	0.799005	0.00035258	-0.859346	4.04121e-05	-0.591665	0.0201591
CTD-3092A11.2	272.486	57.8336	214.652	-156.819	blue	0.581146	0.0230838	0.716482	0.00265424	-0.49133	0.0628888	0.963458	8.19105e-09	-0.952522	4.37433e-08	-0.496588	0.0597028
CTD-3220F14.1	158.028	38.0461	119.982	-81.9355	blue	0.581131	0.0230883	0.69768	0.00383022	-0.485553	0.0665301	0.8595	4.01401e-05	-0.887971	9.89346e-06	-0.557028	0.0310031
CUL9	242.88	49.9965	192.883	-142.887	blue	0.764723	0.000897464	0.860574	3.82915e-05	-0.638169	0.0104649	0.942533	1.47701e-07	-0.932885	3.95592e-07	-0.565774	0.0279259
DBP	139.466	36.2936	103.172	-66.8785	blue	0.545933	0.0352658	0.660191	0.00739378	-0.414928	0.124073	0.83122	0.000123058	-0.883906	1.23472e-05	-0.442619	0.0984963
DDX43	33.8563	8.16018	25.6961	-17.5359	blue	0.576045	0.0246137	0.608423	0.0160951	-0.470727	0.0765683	0.579366	0.0236092	-0.668901	0.00639632	-0.433851	0.106155
DNAJB4	185.984	50.7676	135.217	-84.4493	blue	-0.598361	0.0184509	-0.733425	0.00186055	0.511383	0.0513685	-0.88902	9.33089e-06	0.935126	3.18955e-07	0.557622	0.0307863
DR1	191.157	39.3608	151.796	-112.435	blue	-0.595256	0.0192285	-0.726456	0.00215989	0.415726	0.123278	-0.891127	8.28145e-06	0.889805	8.92791e-06	0.632092	0.0114663
DSCR3	213.019	51.4139	161.605	-110.191	blue	-0.56247	0.0290599	-0.69129	0.00431282	0.398338	0.141401	-0.902344	4.20019e-06	0.9277	6.33584e-07	0.501951	0.0565755
DYNLT3	96.4938	26.7178	69.7759	-43.0581	blue	-0.658629	0.0075849	-0.758579	0.00104417	0.594941	0.0193087	-0.752834	0.00119835	0.846866	6.80424e-05	0.566305	0.0277469
EIF4G2	219.32	53.7076	165.612	-111.905	blue	-0.585417	0.0218599	-0.707597	0.00316728	0.416125	0.122882	-0.918185	1.38246e-06	0.942315	1.51296e-07	0.457748	0.086209
ENDOV	80.0338	18.9823	61.0516	-42.0693	blue	0.515703	0.0491047	0.640959	0.0100285	-0.404795	0.134473	0.734919	0.00180098	-0.782671	0.000561571	-0.603151	0.0172986
EXD3	217.084	40.5794	176.505	-135.926	blue	0.49032	0.0635148	0.633334	0.0112557	-0.370546	0.173953	0.926894	6.79574e-07	-0.892995	7.4348e-06	-0.441726	0.0992582
FAM193B	185.211	37.3096	147.902	-110.592	blue	0.516824	0.0485296	0.65445	0.00811531	-0.328371	0.232112	0.888548	9.58108e-06	-0.880307	1.49224e-05	-0.559767	0.0300131
FAM98B	47.34	12.1913	35.1487	-22.9574	blue	-0.527187	0.0434452	-0.595858	0.0190757	0.282591	0.307485	-0.662732	0.00709096	0.726289	0.00216751	0.390006	0.15069
FERMT1	75.7877	14.52	61.2677	-46.7477	blue	-0.495013	0.0606442	-0.576085	0.0246014	0.48875	0.0644968	-0.747465	0.00135859	0.742061	0.00153688	0.342127	0.211962
FOXN2	138.973	29.0825	109.89	-80.8078	blue	-0.606211	0.0165921	-0.73847	0.00166543	0.500285	0.057534	-0.847379	6.66598e-05	0.848316	6.41967e-05	0.634354	0.0110851
GALNT4	244.588	59.3384	185.249	-125.911	blue	-0.593844	0.0195905	-0.728221	0.00208067	0.514299	0.0498326	-0.937127	2.61482e-07	0.95996	1.47157e-08	0.531812	0.0413086
GJC1	181.884	40.911	140.973	-100.062	blue	-0.692764	0.00419745	-0.824402	0.00015643	0.567561	0.0273268	-0.866857	2.88274e-05	0.906357	3.22955e-06	0.744014	0.00147038
GLIPR1	92.3123	22.1919	70.1204	-47.9285	blue	-0.534526	0.0400913	-0.636925	0.010664	0.400774	0.13876	-0.781961	0.000572537	0.799518	0.000347231	0.451709	0.0909754
GNAI3	281.373	66.7655	214.607	-147.842	blue	-0.594452	0.0194341	-0.732229	0.00190939	0.425959	0.113393	-0.959818	1.5052e-08	0.975377	6.47717e-10	0.517207	0.0483344
GOLGA8A	142.198	31.2068	110.991	-79.7844	blue	0.694485	0.00406585	0.806672	0.000279304	-0.601483	0.0176934	0.851417	5.65733e-05	-0.865124	3.12199e-05	-0.639604	0.0102386
GOLGA8N	232.624	48.3254	184.298	-135.973	blue	0.61419	0.014854	0.73731	0.00170877	-0.433167	0.106769	0.935525	3.06727e-07	-0.927855	6.25017e-07	-0.541601	0.0370444
HAS2	173.875	37.3843	136.49	-99.106	blue	-0.613881	0.0149185	-0.717289	0.00261117	0.584423	0.0221401	-0.853444	5.20082e-05	0.881667	1.39011e-05	0.327785	0.232996
HCCS	177.807	51.3817	126.425	-75.0438	blue	-0.601509	0.0176871	-0.722979	0.002323	0.399637	0.139989	-0.85543	4.78334e-05	0.941983	1.56918e-07	0.610631	0.0156108
HIPK2	185.331	40.15	145.181	-105.031	blue	-0.627368	0.0122949	-0.755267	0.00113096	0.516236	0.0488308	-0.883174	1.28387e-05	0.896753	5.94865e-06	0.565581	0.0279913
HOXA2	153.394	30.5921	122.802	-92.2102	blue	0.542582	0.0366358	0.655629	0.00796279	-0.406417	0.13277	0.867548	2.79171e-05	-0.852863	5.32847e-05	-0.490564	0.0633632
HSF4	161.236	32.7498	128.486	-95.736	blue	0.479597	0.0704408	0.601766	0.0176258	-0.303544	0.271401	0.87674	1.79002e-05	-0.86325	3.39884e-05	-0.373957	0.169715
HSPA8P9	152.222	37.985	114.237	-76.2523	blue	-0.56587	0.0278936	-0.683236	0.00498851	0.443846	0.097457	-0.853684	5.1489e-05	0.888883	9.40328e-06	0.523907	0.0450096
HUS1	201.213	41.5922	159.62	-118.028	blue	-0.615646	0.0145525	-0.735763	0.00176796	0.434512	0.105563	-0.916538	1.56728e-06	0.904778	3.58629e-06	0.563554	0.0286841
INPP5A	84.9058	16.7462	68.1596	-51.4134	blue	-0.609778	0.0157966	-0.673781	0.00588584	0.392776	0.147557	-0.779528	0.000611459	0.774411	0.000700388	0.551887	0.032927
ISPD	170.238	36.9732	133.264	-96.2912	blue	-0.716097	0.00267502	-0.816559	0.000203679	0.520221	0.0468173	-0.874778	1.97384e-05	0.896544	6.02408e-06	0.658139	0.00764562
ITGA5	171.959	35.9331	136.026	-100.093	blue	-0.616025	0.0144748	-0.717983	0.00257457	0.524703	0.0446265	-0.887288	1.02747e-05	0.878038	1.67647e-05	0.548157	0.0343782
KRAS	173.825	41.715	132.11	-90.3953	blue	-0.577682	0.0241146	-0.703035	0.00345983	0.307798	0.264402	-0.869382	2.56168e-05	0.90569	3.3765e-06	0.631062	0.0116431
LINC00899	199.554	44.6774	154.877	-110.2	blue	0.581635	0.0229413	0.709413	0.00305646	-0.479322	0.0706256	0.908843	2.72811e-06	-0.911955	2.19344e-06	-0.504587	0.0550828
LINC01118	138.592	29.8929	108.699	-78.8058	blue	0.629857	0.0118527	0.740443	0.00159378	-0.669589	0.00632233	0.846517	6.89945e-05	-0.852238	5.46874e-05	-0.543102	0.0364208
LINC02076	129.983	34.8875	95.0957	-60.2082	blue	0.392914	0.147403	0.530017	0.0421282	-0.348452	0.203082	0.823743	0.000160017	-0.876969	1.76954e-05	-0.316097	0.251065
LL22NC03-2H8.5	55.5897	14.6714	40.9183	-26.2468	blue	0.467625	0.0787989	0.531479	0.0414595	-0.371768	0.172427	0.675698	0.00569437	-0.741243	0.00156545	-0.342252	0.211783
LYPLA2P1	125.339	32.5924	92.7465	-60.1541	blue	-0.550177	0.0335866	-0.670036	0.00627459	0.316293	0.250756	-0.819624	0.000183987	0.872552	2.20101e-05	0.585417	0.0218598
MAP3K11	98.6242	21.0301	77.5941	-56.564	blue	-0.625178	0.0126946	-0.7093	0.00306328	0.46321	0.0820523	-0.759028	0.00103283	0.798861	0.000354097	0.654339	0.00812971
MAST2	43.9347	10.8085	33.1262	-22.3176	blue	0.553177	0.0324363	0.643763	0.00960458	-0.377562	0.16531	0.639054	0.0103249	-0.708901	0.00308741	-0.543879	0.0361011
MCRIP2	111.807	28.1257	83.681	-55.5552	blue	0.516328	0.0487835	0.639872	0.0101967	-0.393629	0.146603	0.808992	0.000259771	-0.84549	7.18634e-05	-0.408919	0.130172
MED7	146.227	35.977	110.25	-74.2726	blue	-0.56243	0.0290739	-0.712805	0.00285778	0.466487	0.0796283	-0.84572	7.12124e-05	0.876912	1.77459e-05	0.664011	0.00694233
METTL7A	80.1417	23.4643	56.6774	-33.2131	blue	0.548666	0.0341773	0.621906	0.0133102	-0.42541	0.113909	0.726001	0.0021807	-0.818067	0.000193782	-0.410265	0.128788
MORF4L1	130.334	34.065	96.2693	-62.2043	blue	-0.544574	0.0358166	-0.654043	0.00816837	0.338391	0.217321	-0.827053	0.00014267	0.867839	2.75409e-05	0.500557	0.0573764
MRPS17	135.386	30.0418	105.344	-75.3026	blue	-0.568186	0.0271193	-0.693469	0.00414316	0.449197	0.0930122	-0.843208	7.85927e-05	0.848688	6.32412e-05	0.561041	0.0295611
MSS51	57.7226	13.8375	43.8851	-30.0476	blue	0.483591	0.0678005	0.581088	0.0231008	-0.430393	0.109285	0.69258	0.00421171	-0.74526	0.00142921	-0.35217	0.197974
MTRF1L	234.328	56.5954	177.732	-121.137	blue	-0.618852	0.0139056	-0.740406	0.00159509	0.407576	0.131562	-0.931589	4.46532e-07	0.953636	3.75896e-08	0.51148	0.0513165
MT-TG	160.133	33.6596	126.474	-92.8139	blue	0.541035	0.0372814	0.6755	0.00571393	-0.406173	0.133025	0.854133	5.05261e-05	-0.858513	4.19046e-05	-0.575017	0.0249308
MT-TR	154.438	33.9575	120.481	-86.5232	blue	0.545497	0.0354419	0.670664	0.00620805	-0.386069	0.155219	0.856138	4.64153e-05	-0.861824	3.62281e-05	-0.479755	0.0703352
MZF1-AS1	145.076	36.8883	108.188	-71.2993	blue	0.707286	0.00318657	0.797039	0.000373702	-0.590343	0.0205103	0.843782	7.68535e-05	-0.886905	1.04938e-05	-0.520802	0.046529
NAP1L5	217.571	46.9904	170.58	-123.59	blue	-0.669164	0.00636799	-0.774732	0.000694524	0.590516	0.0204639	-0.920673	1.138e-06	0.922222	1.00492e-06	0.465153	0.0806085
NFKBIL1	159.085	43.1059	115.979	-72.8728	blue	0.544152	0.0359892	0.674781	0.00578531	-0.516574	0.0486575	0.848115	6.47203e-05	-0.906994	3.09429e-06	-0.463612	0.0817522
NINL	83.3033	22.4054	60.8979	-38.4925	blue	0.465412	0.0804177	0.587494	0.0212827	-0.46875	0.0779843	0.743745	0.00147942	-0.805458	0.000289989	-0.459493	0.0848646
NIPAL1	72.6739	15.5329	57.141	-41.6082	blue	-0.539797	0.0378041	-0.661851	0.00719478	0.576953	0.0243358	-0.70207	0.00352438	0.760808	0.000988863	0.499478	0.0580023
NMD3	206.372	51.3672	155.005	-103.638	blue	-0.631148	0.0116283	-0.754313	0.001157	0.529467	0.0423821	-0.906167	3.27079e-06	0.93355	3.7139e-07	0.47317	0.074844
NPAS3	70.7156	18.5742	52.1414	-33.5672	blue	0.451385	0.0912364	0.553164	0.0324412	-0.37689	0.166126	0.720656	0.00243738	-0.787178	0.000495831	-0.424934	0.114358
NXN	78.1262	21.8229	56.3032	-34.4803	blue	-0.580043	0.0234084	-0.652976	0.00830908	0.461702	0.0831851	-0.752896	0.00119659	0.818694	0.00018979	0.47418	0.0741394
OGFOD1	89.9519	20.033	69.9189	-49.886	blue	-0.6069	0.016436	-0.679876	0.00529404	0.471554	0.075982	-0.749331	0.00130105	0.795005	0.00039663	0.442128	0.0989147
OPLAH	121.883	35.3565	86.5262	-51.1698	blue	0.653063	0.00829752	0.755343	0.00112889	-0.475612	0.0731483	0.793259	0.000417215	-0.887032	1.04207e-05	-0.625563	0.0126237
PAK2	244.684	62.6432	182.041	-119.398	blue	-0.599379	0.0182011	-0.729375	0.00203014	0.441582	0.0993815	-0.929839	5.23931e-07	0.967345	3.98066e-09	0.559721	0.0300297
PARP4P2	75.2222	12.4903	62.7318	-50.2415	blue	0.633346	0.0112537	0.733892	0.00184178	-0.649783	0.00874149	0.747268	0.00136478	-0.73533	0.00178484	-0.475367	0.0733171
PDE7A	210.943	50.3064	160.637	-110.33	blue	0.522365	0.0457596	0.66134	0.00725556	-0.483993	0.0675386	0.909134	2.67393e-06	-0.929108	5.59483e-07	-0.410632	0.128412
PEX3	50.2972	12.6704	37.6268	-24.9564	blue	-0.537437	0.0388158	-0.606891	0.016438	0.227063	0.415742	-0.619443	0.0137888	0.742196	0.0015322	0.582015	0.0228307
PHLDA2	119.428	23.6774	95.7503	-72.0729	blue	-0.569705	0.0266206	-0.68555	0.00478633	0.613523	0.0149936	-0.776943	0.000655158	0.80151	0.000327091	0.503761	0.0555476
PHYKPL	161.346	37.5045	123.841	-86.3368	blue	0.780286	0.000599107	0.85491	4.88984e-05	-0.611904	0.0153369	0.861555	3.66638e-05	-0.895967	6.23684e-06	-0.610204	0.0157038
PJA1	53.1664	12.7047	40.4617	-27.7571	blue	-0.535994	0.0394441	-0.631183	0.0116222	0.461318	0.0834758	-0.705202	0.00331825	0.736962	0.00172194	0.503152	0.0558916
PPFIA4	111.908	22.6793	89.2288	-66.5495	blue	0.429021	0.110546	0.548042	0.0344239	-0.42229	0.116872	0.795458	0.000391426	-0.808448	0.000264249	-0.196396	0.482972
PPP1R16A	88.635	15.4812	73.1538	-57.6727	blue	0.73314	0.00187209	0.7852	0.000523862	-0.55058	0.0334304	0.785031	0.000526313	-0.768132	0.000823557	-0.51816	0.0478509
PPP1R2	198.605	56.1809	142.424	-86.2431	blue	-0.607988	0.0161921	-0.744708	0.00144734	0.541513	0.0370809	-0.896307	6.11061e-06	0.952362	4.46955e-08	0.522777	0.0455582
PPP2CB	264.031	66.4125	197.618	-131.206	blue	-0.588818	0.0209211	-0.731515	0.00193907	0.486214	0.0661057	-0.949818	6.22927e-08	0.976628	4.62963e-10	0.549886	0.0336998
PSMB2	216.423	57.8845	158.539	-100.654	blue	-0.58945	0.0207501	-0.711973	0.00290554	0.431857	0.107952	-0.914666	1.80207e-06	0.957095	2.29012e-08	0.522637	0.0456265
PTGES3P3	142.765	30.6341	112.131	-81.4971	blue	-0.557372	0.0308774	-0.669229	0.00636099	0.423797	0.115434	-0.853857	5.11153e-05	0.852653	5.37533e-05	0.348904	0.202457
RAB44	155.654	33.1759	122.478	-89.302	blue	0.514605	0.049673	0.63091	0.0116694	-0.396141	0.143811	0.851939	5.53667e-05	-0.865655	3.04692e-05	-0.32725	0.233804
RAB6C	95.1033	29.8262	65.2771	-35.451	blue	-0.554706	0.0318613	-0.65602	0.00791263	0.506107	0.0542357	-0.745971	0.00140611	0.861805	3.62596e-05	0.559024	0.0302794
RAB7A	163.866	40.8391	123.027	-82.1882	blue	-0.611836	0.0153513	-0.727709	0.00210341	0.629779	0.0118664	-0.867531	2.79399e-05	0.904708	3.60277e-06	0.478274	0.0713317
RABIF	146.957	26.6885	120.269	-93.5801	blue	-0.674077	0.00585598	-0.782438	0.000565153	0.555114	0.0317092	-0.833581	0.000112968	0.825243	0.000151953	0.651552	0.00849982
RAP1B	149.356	30.9273	118.428	-87.501	blue	-0.58959	0.0207122	-0.688023	0.00457751	0.561222	0.0294972	-0.835493	0.000105305	0.857949	4.29419e-05	0.268103	0.333984
RBM24	103.463	29.0986	74.364	-45.2654	blue	-0.513482	0.0502592	-0.627945	0.0121913	0.298126	0.280475	-0.780223	0.000600136	0.84111	8.52296e-05	0.466611	0.0795376
RBM39	154.047	34.6299	119.417	-84.7869	blue	0.500335	0.0575047	0.619318	0.0138134	-0.474596	0.0738508	0.861568	3.66435e-05	-0.870939	2.37886e-05	-0.399175	0.140489
RCBTB2	96.9364	21.2805	75.6558	-54.3753	blue	-0.557859	0.0307004	-0.674815	0.00578192	0.545166	0.0355762	-0.751045	0.00124994	0.787082	0.000497174	0.546247	0.0351398
RCN1P1	79.1141	21.4323	57.6818	-36.2495	blue	-0.530293	0.0420014	-0.62685	0.0123885	0.379465	0.163016	-0.744353	0.0014591	0.814029	0.000221201	0.579105	0.0236872
RNPS1P1	107.436	22.1012	85.3347	-63.2335	blue	-0.573515	0.0254001	-0.647184	0.0091063	0.485541	0.0665376	-0.808862	0.000260839	0.813749	0.000223214	0.334045	0.22366
RP11-1212A22.4	274.493	55.2466	219.246	-163.999	blue	0.692232	0.0042388	0.813535	0.000224761	-0.494458	0.0609787	0.966422	4.76069e-09	-0.947475	8.33175e-08	-0.65164	0.00848792
RP11-1398P2.1	99.0696	25.5519	73.5177	-47.9658	blue	0.585998	0.0216973	0.681488	0.00514565	-0.332922	0.225317	0.730281	0.00199116	-0.835599	0.000104894	-0.685113	0.00482406
RP11-190A12.8	106.328	26.6047	79.7228	-53.1181	blue	0.45066	0.0918217	0.599375	0.018202	-0.331248	0.227802	0.800955	0.000332607	-0.826857	0.000143653	-0.540617	0.0374571
RP11-204C16.4	224.231	45.1183	179.113	-133.995	blue	-0.598536	0.0184076	-0.708481	0.00311297	0.391331	0.149186	-0.907346	3.02158e-06	0.911471	2.27034e-06	0.520603	0.0466274
RP11-290F24.6	102.169	18.5097	83.6594	-65.1498	blue	0.772653	0.000733247	0.827099	0.000142441	-0.547279	0.0347265	0.779305	0.000615145	-0.780173	0.000600938	-0.731354	0.0019458
RP11-333E13.4	80.1645	15.8022	64.3622	-48.56	blue	-0.555928	0.0314073	-0.638263	0.0104499	0.532715	0.0409006	-0.757394	0.00107457	0.756566	0.00109625	0.433996	0.106025
RP11-358L22.3	266.75	54.0368	212.713	-158.676	blue	0.682399	0.00506327	0.800527	0.000336906	-0.508905	0.0527007	0.954467	3.3486e-08	-0.942147	1.54116e-07	-0.623578	0.0129928
RP11-379B8.1	71.1491	17.8033	53.3458	-35.5424	blue	0.464259	0.0812712	0.557052	0.0309942	-0.382018	0.159971	0.710099	0.00301544	-0.776648	0.000660306	-0.35326	0.196493
RP11-386I14.3	146.06	30.2952	115.765	-85.4698	blue	-0.54734	0.0347025	-0.654139	0.0081559	0.302315	0.273444	-0.833637	0.000112735	0.855107	4.84937e-05	0.571124	0.0261609
RP11-430C7.2	89.7116	20.8643	68.8473	-47.983	blue	-0.592245	0.0200064	-0.672921	0.00597338	0.605074	0.0168519	-0.764955	0.000892262	0.804975	0.000294336	0.360158	0.187285
RP11-474P2.7	38.0451	10.1728	27.8722	-17.6994	blue	0.565752	0.0279335	0.591083	0.020313	-0.459698	0.0847077	0.617581	0.0141594	-0.697148	0.00386872	-0.299197	0.278668
RP11-478C6.2	145.344	33.525	111.819	-78.2937	blue	0.515476	0.0492222	0.63789	0.0105093	-0.414004	0.124998	0.849758	6.05522e-05	-0.866181	2.97417e-05	-0.341232	0.213237
RP11-484D2.3	59.8857	18.2348	41.6509	-23.4161	blue	0.509416	0.052424	0.615232	0.0146377	-0.440237	0.100537	0.678804	0.00539456	-0.786475	0.000505652	-0.431061	0.108675
RP11-489E7.4	131.484	21.5324	109.951	-88.4189	blue	0.537478	0.0387982	0.66428	0.00691138	-0.362246	0.184553	0.809638	0.000254537	-0.802858	0.000314015	-0.722723	0.00233539
RP11-640N20.4	144.444	29.4116	115.032	-85.6209	blue	0.633603	0.0112106	0.719184	0.00251217	-0.542858	0.0365214	0.845329	7.23225e-05	-0.845874	7.07788e-05	-0.507202	0.0536313
RP11-669B18.1	100.172	25.243	74.9289	-49.6859	blue	-0.543176	0.03639	-0.659606	0.0074649	0.489815	0.0638292	-0.795689	0.000388801	0.832572	0.000117193	0.513857	0.0500628
RP11-685M7.3	48.4532	12.6645	35.7887	-23.1242	blue	0.512134	0.0509697	0.567501	0.0273467	-0.423213	0.11599	0.663637	0.00698553	-0.732152	0.0019126	-0.309277	0.261994
RP11-69M1.4	51.2878	8.22498	43.0628	-34.8378	blue	-0.435382	0.104788	-0.531537	0.0414333	0.127475	0.650742	-0.693003	0.00417898	0.669166	0.00636781	0.436538	0.103765
RP11-95M15.2	123.286	34.2833	89.0025	-54.7192	blue	-0.523594	0.0451611	-0.643639	0.00962296	0.453547	0.0895054	-0.818044	0.000193934	0.877153	1.75323e-05	0.526279	0.0438742
RP4-591N18.2	55.8429	11.3774	44.4655	-33.0881	blue	0.524561	0.0446946	0.581657	0.0229349	-0.301316	0.275111	0.662163	0.00715784	-0.714324	0.00277228	-0.398317	0.141423
RP4-621F18.2	242.532	50.1243	192.408	-142.283	blue	-0.700692	0.00361821	-0.809132	0.000258627	0.527631	0.0432368	-0.946973	8.85256e-08	0.933561	3.70998e-07	0.590071	0.0205831
RP4-742C19.13	188.957	41.7874	147.17	-105.382	blue	0.66989	0.00629014	0.77387	0.000710363	-0.550754	0.033363	0.892687	7.56912e-06	-0.902628	4.12443e-06	-0.45042	0.0920167
RP4-751H13.5	173.895	40.38	133.515	-93.1354	blue	0.462283	0.0827474	0.592053	0.020057	-0.475099	0.0735022	0.874149	2.03596e-05	-0.899398	5.05832e-06	-0.313515	0.255169
RP5-821D11.7	134.61	26.0627	108.548	-82.4851	blue	0.620528	0.0135765	0.723253	0.00230982	-0.485548	0.0665334	0.819138	0.000187	-0.825095	0.000152733	-0.623439	0.0130189
RPL19	171.711	36.3801	135.331	-98.9509	blue	0.524053	0.0449392	0.651213	0.0085458	-0.351256	0.199223	0.868073	2.72415e-05	-0.874617	1.98955e-05	-0.472386	0.0753947
RPL32P3	35.6182	4.9135	30.7047	-25.7912	blue	0.610938	0.0155444	0.615463	0.0145901	-0.433697	0.106293	0.614182	0.0148556	-0.599819	0.0180939	-0.229173	0.411304
RPL36	94.8812	27.6174	67.2638	-39.6464	blue	0.527915	0.0431037	0.667057	0.00659813	-0.550724	0.0333744	0.769861	0.000788026	-0.839135	9.1894e-05	-0.467024	0.079236
RPS15AP30	117.416	25.5631	91.8532	-66.29	blue	0.481992	0.0688491	0.612004	0.0153154	-0.27335	0.324241	0.80865	0.000262575	-0.814342	0.000218964	-0.490938	0.0631312
RRAGA	85.1515	22.2301	62.9215	-40.6914	blue	-0.567289	0.0274174	-0.640683	0.0100711	0.325462	0.236521	-0.725473	0.00220502	0.804235	0.000301093	0.49638	0.0598262
SACS	190.582	36.451	154.131	-117.68	blue	-0.586404	0.0215842	-0.720051	0.0024679	0.418253	0.120784	-0.904723	3.59925e-06	0.874531	1.99798e-05	0.531494	0.041453
SCART1	129.259	30.5496	98.7095	-68.1599	blue	0.674398	0.00582362	0.755063	0.00113647	-0.627611	0.0122512	0.822706	0.000165795	-0.857017	4.47007e-05	-0.462791	0.0823659
SDAD1P2	200.437	57.2432	143.194	-85.9507	blue	-0.566807	0.0275785	-0.713475	0.00281979	0.448987	0.0931833	-0.894921	6.63879e-06	0.954241	3.45621e-08	0.608478	0.0160831
SDHAF1	103.248	23.487	79.7607	-56.2737	blue	0.546441	0.0350617	0.649749	0.00874624	-0.534983	0.0398893	0.763046	0.000935727	-0.81322	0.000227058	-0.421872	0.117273
SDHB	163.268	45.5726	117.695	-72.1223	blue	-0.548408	0.0342793	-0.665719	0.00674757	0.357928	0.19023	-0.856011	4.66662e-05	0.921593	1.05728e-06	0.557788	0.030726
SEH1L	158.351	32.1119	126.239	-94.1267	blue	-0.596515	0.0189102	-0.706795	0.00321723	0.576525	0.0244663	-0.839341	9.11784e-05	0.855784	4.71205e-05	0.373187	0.170665
SF3B5	126.02	27.3278	98.6919	-71.3641	blue	-0.584037	0.0222498	-0.680954	0.00519445	0.422857	0.116329	-0.835691	0.000104536	0.840077	8.8662e-05	0.468114	0.078444
SLC25A27	130.114	28.2634	101.851	-73.5872	blue	0.789437	0.000465335	0.838502	9.41179e-05	-0.69881	0.00374957	0.836866	0.000100071	-0.846816	6.81784e-05	-0.525593	0.0442006
SLC27A5	145.037	34.6523	110.384	-75.732	blue	0.616097	0.0144601	0.72799	0.0020909	-0.412343	0.126672	0.850648	5.83918e-05	-0.877624	1.71199e-05	-0.500066	0.0576605
SLC5A12	127.258	19.81	107.448	-87.6385	blue	0.859722	3.97522e-05	0.893838	7.07704e-06	-0.680863	0.00520282	0.843733	7.70017e-05	-0.809065	0.000259179	-0.611094	0.0155108
SLC6A16	151.621	30.7307	120.89	-90.1593	blue	0.470796	0.0765192	0.599031	0.0182862	-0.528774	0.0427032	0.851246	5.69743e-05	-0.854129	5.05352e-05	-0.303009	0.272289
SMAGP	183.273	44.0255	139.248	-95.2222	blue	-0.664112	0.00693061	-0.757289	0.00107729	0.677639	0.00550552	-0.870539	2.42469e-05	0.912026	2.18237e-06	0.39591	0.144067
SMARCA5	174.815	41.4274	133.387	-91.9601	blue	-0.540631	0.0374515	-0.684376	0.00488808	0.366935	0.178514	-0.876961	1.77021e-05	0.895124	6.55895e-06	0.538308	0.0384403
SRP14-AS1	102.557	24.2379	78.3194	-54.0815	blue	0.612847	0.0151362	0.72927	0.00203467	-0.539195	0.0380605	0.75554	0.00112357	-0.825966	0.000148185	-0.72712	0.00212981
TAF7	202.761	48.8391	153.922	-105.083	blue	-0.568171	0.0271243	-0.677628	0.00550652	0.348946	0.202398	-0.884182	1.21663e-05	0.923107	9.34863e-07	0.486198	0.066116
TAS2R5	216.551	45.3172	171.234	-125.917	blue	0.695619	0.00398096	0.789785	0.000460777	-0.505752	0.0544328	0.919479	1.25038e-06	-0.921777	1.04168e-06	-0.543436	0.036283
TBKBP1	277.726	64.5707	213.155	-148.584	blue	0.639892	0.0101936	0.771307	0.00075925	-0.509578	0.0523362	0.965195	5.99364e-09	-0.969995	2.31137e-09	-0.578446	0.0238842
TBX19	214.493	47.5807	166.912	-119.332	blue	0.525395	0.0442948	0.677149	0.00555268	-0.390167	0.150506	0.92181	1.0389e-06	-0.921653	1.05219e-06	-0.563564	0.0286806
THYN1	58.4491	14.7184	43.7307	-29.0123	blue	0.517228	0.0483235	0.633542	0.0112208	-0.61662	0.0143536	0.698265	0.00378829	-0.76523	0.000886133	-0.427989	0.1115
TLK1	114.366	27.983	86.3829	-58.3999	blue	-0.586654	0.0215147	-0.684006	0.00492051	0.393801	0.14641	-0.770263	0.00077993	0.845423	7.20536e-05	0.689774	0.0044341
TMEM127	65.0619	19.5962	45.4657	-25.8695	blue	-0.602543	0.0174416	-0.684123	0.00491025	0.645959	0.0092824	-0.691078	0.00432966	0.805212	0.000292199	0.452783	0.0901146
TMPPE	201.145	42.4869	158.658	-116.171	blue	-0.543232	0.0363672	-0.6667	0.00663777	0.452755	0.0901363	-0.908236	2.84395e-06	0.903876	3.80448e-06	0.449094	0.0930956
TRAF6	171.75	33.9972	137.752	-103.755	blue	-0.607599	0.0162789	-0.743631	0.00148325	0.491425	0.0628303	-0.884056	1.22482e-05	0.86532	3.09409e-05	0.585508	0.0218342
TSC22D1-AS1	74.9661	18.3166	56.6495	-38.3329	blue	0.437477	0.102939	0.581671	0.0229307	-0.510122	0.0520431	0.747612	0.00135398	-0.786276	0.000508464	-0.396124	0.143831
TVP23A	87.5601	18.0227	69.5374	-51.5146	blue	0.564576	0.0283331	0.646016	0.00927415	-0.430914	0.108809	0.7706	0.000773215	-0.773424	0.000718691	-0.551284	0.0331584
TWIST1	193.848	49.276	144.572	-95.296	blue	0.551914	0.0329169	0.686616	0.00469546	-0.580615	0.0232397	0.895038	6.59278e-06	-0.932321	4.17104e-07	-0.435983	0.104255
TXNDC9	145.83	39.4407	106.39	-66.9489	blue	-0.572443	0.0257393	-0.692954	0.00418274	0.505654	0.0544873	-0.834658	0.000108597	0.889822	8.9195e-06	0.435165	0.104982
UBE2G1	153.969	41.4075	112.561	-71.1535	blue	-0.632615	0.0113772	-0.738477	0.00166521	0.489221	0.0642009	-0.850903	5.77821e-05	0.903982	3.77832e-06	0.448482	0.0935971
UQCRFS1	105.663	27.9873	77.6754	-49.6881	blue	-0.579975	0.0234285	-0.666705	0.00663718	0.448993	0.0931786	-0.789418	0.000465587	0.849474	6.12569e-05	0.362595	0.1841
USP12	256.152	55.9147	200.237	-144.322	blue	-0.678453	0.00542777	-0.790868	0.000446814	0.58255	0.0226761	-0.948425	7.41757e-08	0.95055	5.67168e-08	0.497737	0.0590225
USP38	224.323	57.323	167	-109.678	blue	-0.607058	0.0164005	-0.743727	0.00148	0.553813	0.0321959	-0.915566	1.68568e-06	0.951884	4.76357e-08	0.450008	0.0923512
VCP	199.662	41.4641	158.198	-116.734	blue	-0.56373	0.0286235	-0.676486	0.0056171	0.565851	0.0278998	-0.904046	3.76258e-06	0.897842	5.56737e-06	0.367775	0.177446
WDR77	123.156	25.9409	97.215	-71.2741	blue	-0.55508	0.031722	-0.694417	0.00407101	0.521115	0.0463741	-0.799877	0.000343531	0.82961	0.000130354	0.639105	0.0103168
YOD1	121.859	31.0633	90.7954	-59.7321	blue	-0.542443	0.0366933	-0.665285	0.00679671	0.610087	0.0157292	-0.809544	0.000255292	0.864383	3.22904e-05	0.375866	0.167374
YWHAZ	155.659	41.12	114.539	-73.4193	blue	-0.717507	0.0025996	-0.820063	0.000181299	0.645986	0.00927837	-0.85237	5.43877e-05	0.909026	2.69379e-06	0.633815	0.011175
YWHAZP3	206.855	47.6332	159.221	-111.588	blue	-0.655587	0.00796816	-0.756335	0.00110235	0.490254	0.0635558	-0.905943	3.32003e-06	0.92731	6.555e-07	0.528833	0.0426757
ZDHHC2	104.65	25.0167	79.6329	-54.6162	blue	-0.507723	0.0533455	-0.608724	0.0160285	0.198578	0.478026	-0.740814	0.00158059	0.816825	0.000201904	0.587382	0.0213135
ZFHX4	52.6111	11.0487	41.5624	-30.5137	blue	0.48859	0.0645974	0.606301	0.0165715	-0.577497	0.0241704	0.66525	0.00680062	-0.705471	0.00330101	-0.353964	0.195541
ZNF214	159.505	40.5401	118.965	-78.4249	blue	0.556118	0.0313372	0.696472	0.00391804	-0.457085	0.0867232	0.86095	3.76611e-05	-0.896103	6.18624e-06	-0.532721	0.0408979
ZNF517	60.6222	15.2788	45.3435	-30.0647	blue	0.606403	0.0165485	0.689134	0.00448608	-0.515863	0.0490225	0.66882	0.00640512	-0.76245	0.000949635	-0.603562	0.0172023
ZNF518B	57.5384	15.9905	41.5479	-25.5575	blue	-0.507531	0.0534504	-0.626325	0.012484	0.425686	0.113649	-0.667425	0.00655744	0.763081	0.000934922	0.638919	0.0103462
ZNF554	110.217	19.1679	91.0493	-71.8814	blue	0.611301	0.0154662	0.70112	0.00358881	-0.544083	0.0360175	0.825361	0.000151334	-0.790781	0.000447923	-0.500778	0.0572487
ZNF606	147.713	29.5894	118.124	-88.5342	blue	0.452377	0.0904395	0.578366	0.0239083	-0.386861	0.154301	0.844776	7.39152e-05	-0.841597	8.36476e-05	-0.261646	0.346196
2017-09-05	55.3167	12.4181	42.8986	-30.4805	brown	-0.560868	0.029622	-0.654873	0.00806023	0.378744	0.163883	-0.582616	0.0226568	0.548318	0.0343147	0.907937	2.90268e-06
ABCB10	62.29	9.46945	52.8206	-43.3511	brown	-0.557135	0.0309638	-0.661486	0.00723824	0.402758	0.136634	-0.587015	0.0214148	0.660759	0.00732518	0.86929	2.57282e-05
ABCG2	64.6658	7.21253	57.4532	-50.2407	brown	-0.616868	0.0143034	-0.696021	0.0039512	0.404699	0.134575	-0.640452	0.0101068	0.694446	0.00406876	0.816694	0.000202775
AC079780.3	24.4425	8.55109	15.8914	-7.34031	brown	-0.498947	0.0583122	-0.519329	0.0472623	0.139625	0.619687	-0.339199	0.216155	0.369521	0.17524	0.850782	5.80717e-05
AFAP1L2	52.6728	10.2315	42.4413	-32.2098	brown	-0.566644	0.0276331	-0.660321	0.007378	0.49075	0.063248	-0.55099	0.0332719	0.560266	0.0298355	0.868983	2.61034e-05
AGAP4	57.3814	3.87969	53.5017	-49.622	brown	0.460568	0.0840446	0.582972	0.0225543	-0.293475	0.288408	0.676099	0.00565493	-0.710554	0.00298843	-0.728437	0.00207112
AMOT	15.3615	3.00176	12.3598	-9.358	brown	-0.393718	0.146502	-0.411669	0.127355	0.0179438	0.949391	-0.338318	0.217425	0.38147	0.160622	0.678719	0.00540261
APOLD1	26.345	13.0659	13.2791	-0.213242	brown	-0.484794	0.0670195	-0.526305	0.0438618	0.22005	0.430669	-0.299691	0.277837	0.346212	0.206199	0.922297	9.9878e-07
ARHGDIB	53.0815	14.6133	38.4682	-23.8549	brown	-0.700836	0.00360832	-0.762237	0.00095466	0.521055	0.0464034	-0.548079	0.0344091	0.55106	0.0332448	0.924159	8.5699e-07
ARL4C	52.8793	13.989	38.8903	-24.9013	brown	-0.524778	0.0445905	-0.595039	0.0192837	0.208338	0.456197	-0.494592	0.0608982	0.515617	0.0491491	0.926391	7.09644e-07
ASB2	24.1448	6.89821	17.2466	-10.3484	brown	-0.64132	0.0099732	-0.654771	0.00807353	0.381151	0.161002	-0.38323	0.158539	0.343949	0.209378	0.82249	0.000167019
ASPHD2	19.3884	5.7739	13.6145	-7.84061	brown	0.668522	0.00643743	0.655126	0.00802757	-0.547658	0.0345758	0.302118	0.273773	-0.295661	0.284663	-0.762396	0.000950904
AURKA	31.1991	7.42887	23.7702	-16.3413	brown	-0.398451	0.141278	-0.453864	0.0892534	0.0188337	0.946885	-0.425084	0.114216	0.448255	0.0937835	0.81176	0.000237948
C14orf28	52.1572	5.40952	46.7477	-41.3381	brown	-0.633613	0.0112089	-0.730049	0.00200107	0.584659	0.0220734	-0.626884	0.0123824	0.664729	0.00685986	0.765926	0.000870787
CCDC102B	17.5263	6.91136	10.615	-3.70362	brown	-0.606507	0.0165248	-0.60711	0.0163888	0.418242	0.120795	-0.323783	0.239089	0.278893	0.314129	0.828346	0.000136327
CCNF	33.0572	10.8574	22.1998	-11.3424	brown	-0.48829	0.0647865	-0.527465	0.0433146	0.116473	0.679331	-0.416912	0.122103	0.376278	0.16687	0.886991	1.04442e-05
CDH6	20.9907	6.39422	14.5965	-8.20229	brown	-0.507227	0.0536172	-0.534969	0.0398953	0.354624	0.19465	-0.35716	0.191252	0.376012	0.167195	0.827424	0.000140824
COBLL1	43.5868	4.83201	38.7548	-33.9228	brown	-0.670045	0.00627364	-0.736118	0.00175425	0.53717	0.0389315	-0.611875	0.0153429	0.601394	0.0177145	0.766446	0.000859469
COL18A1	25.7489	5.40771	20.3412	-14.9335	brown	-0.548006	0.034438	-0.595281	0.0192223	0.37978	0.162639	-0.498497	0.0585755	0.45756	0.0863544	0.795568	0.000390178
COL5A3	71.4647	12.0317	59.433	-47.4013	brown	-0.573702	0.0253413	-0.687143	0.00465101	0.47794	0.0715581	-0.62859	0.0120762	0.61245	0.0152204	0.894785	6.69231e-06
CORO1A	20.1081	6.47241	13.6357	-7.16324	brown	-0.493794	0.0613809	-0.524919	0.0445229	0.302214	0.273613	-0.367958	0.177214	0.261697	0.346099	0.791188	0.000442752
CYFIP2	45.3726	15.5749	29.7976	-14.2227	brown	-0.575237	0.0248629	-0.653356	0.00825886	0.362299	0.184484	-0.484626	0.0671281	0.513347	0.0503301	0.947019	8.80385e-08
DCC	20.6626	5.73047	14.9321	-9.20166	brown	-0.489935	0.0637543	-0.526396	0.0438187	0.170994	0.542313	-0.384765	0.156738	0.423114	0.116084	0.800056	0.000341701
DHRS3	53.3262	8.34891	44.9773	-36.6284	brown	0.547065	0.034812	0.63822	0.0104567	-0.344109	0.209152	0.570795	0.0262669	-0.645406	0.00936267	-0.843972	7.62842e-05
EDN1	59.4835	11.7445	47.739	-35.9945	brown	-0.706194	0.00325505	-0.78043	0.000596782	0.550799	0.0333456	-0.594479	0.0194271	0.657438	0.00773315	0.903185	3.97886e-06
ENSAP2	44.1205	7.34741	36.7731	-29.4257	brown	-0.50386	0.0554917	-0.565522	0.0280111	0.174034	0.535047	-0.53716	0.0389359	0.539136	0.0380856	0.812389	0.000233201
ESAM	19.5771	7.60317	11.9739	-4.37074	brown	-0.563668	0.0286449	-0.601952	0.0175818	0.505206	0.0547367	-0.265243	0.339363	0.32905	0.231089	0.810559	0.000247224
FABP4	39.7621	9.3215	30.4406	-21.1191	brown	-0.689134	0.00448613	-0.746925	0.00137559	0.643648	0.0096216	-0.522565	0.0456619	0.553088	0.0324699	0.841127	8.51745e-05
FAM20A	32.7303	9.69583	23.0345	-13.3386	brown	0.597936	0.0185558	0.601792	0.0176196	-0.177312	0.527261	0.410915	0.128123	-0.386205	0.15506	-0.876548	1.8074e-05
FAM46A	19.8158	4.73693	15.0789	-10.342	brown	0.511987	0.0510476	0.538959	0.038161	-0.190446	0.496587	0.394868	0.145221	-0.401482	0.137999	-0.777789	0.000640582
FGF9	33.8111	6.91699	26.8941	-19.9771	brown	0.462276	0.0827526	0.545086	0.0356083	-0.288603	0.296859	0.467723	0.0787276	-0.520402	0.0467273	-0.818357	0.000191931
GBX2	48.7238	13.2702	35.4536	-22.1835	brown	-0.61174	0.0153719	-0.673565	0.00590771	0.387614	0.15343	-0.517356	0.0482583	0.558276	0.0305491	0.92677	6.86896e-07
GDF5	20.6105	7.19906	13.4114	-6.21239	brown	-0.333815	0.223999	-0.396784	0.143104	0.0122836	0.965344	-0.320297	0.244475	0.3726	0.171392	0.826622	0.000144834
GINS4	16.6554	4.72188	11.9336	-7.21169	brown	-0.426158	0.113206	-0.464574	0.0810375	0.165293	0.556055	-0.339139	0.216241	0.351466	0.198935	0.752295	0.0012137
HSPB3	19.3637	2.93737	16.4263	-13.4889	brown	-0.603937	0.0171149	-0.654863	0.00806163	0.612684	0.0151707	-0.423421	0.115792	0.543016	0.036456	0.669221	0.00636181
IL17RE	42.2066	14.9635	27.2431	-12.2796	brown	-0.562727	0.0289705	-0.626938	0.0123725	0.343748	0.209663	-0.420512	0.118584	0.443182	0.0980183	0.93916	2.12228e-07
ILK	29.4274	9.59879	19.8286	-10.2298	brown	-0.706346	0.00324543	-0.695224	0.00401038	0.392526	0.147839	-0.400862	0.138665	0.361426	0.185623	0.872885	2.16567e-05
ITGB1BP2	44.8277	5.8938	38.9339	-33.0401	brown	-0.68516	0.00481996	-0.746989	0.00137359	0.386344	0.1549	-0.603792	0.0171486	0.584223	0.022197	0.80476	0.00029629
JAZF1	48.2079	10.7135	37.4944	-26.7809	brown	-0.621724	0.0133452	-0.692619	0.0042087	0.399982	0.139614	-0.555283	0.0316465	0.595429	0.0191846	0.885686	1.12173e-05
KNL1	17.8512	3.99399	13.8573	-9.86327	brown	-0.317988	0.248085	-0.377678	0.16517	0.0562067	0.842295	-0.383853	0.157806	0.262201	0.345138	0.719003	0.00252151
LDB3	46.094	13.2803	32.8137	-19.5334	brown	-0.604627	0.016955	-0.683802	0.00493843	0.417315	0.121706	-0.532794	0.0408649	0.558931	0.0303129	0.925386	7.73112e-07
LIMD1	80.107	15.0122	65.0948	-50.0826	brown	-0.570104	0.0264907	-0.659354	0.00749568	0.302122	0.273766	-0.608999	0.0159678	0.644408	0.00950903	0.939228	2.10729e-07
LINC00643	42.1596	11.7471	30.4125	-18.6654	brown	-0.646317	0.00923067	-0.715968	0.00268198	0.588178	0.0210954	-0.502032	0.0565294	0.556989	0.0310173	0.890183	8.739e-06
MAP3K5	19.6236	9.4912	10.1324	-0.641194	brown	-0.36816	0.176959	-0.411717	0.127307	0.0366367	0.896863	-0.226498	0.416934	0.274741	0.321685	0.867919	2.74393e-05
MCAM	38.5025	6.98606	31.5164	-24.5304	brown	-0.565899	0.0278837	-0.661218	0.00727011	0.475747	0.0730556	-0.506608	0.0539587	0.579666	0.0235202	0.817709	0.000196097
MEF2C	69.7772	12.6615	57.1157	-44.4542	brown	-0.52134	0.0462629	-0.630083	0.0118131	0.2393	0.39035	-0.601032	0.0178013	0.586952	0.0214321	0.915687	1.67055e-06
NOP10	22.2484	7.14224	15.1061	-7.9639	brown	-0.609185	0.0159267	-0.630472	0.0117453	0.408912	0.130179	-0.354255	0.195148	0.394233	0.145927	0.827146	0.000142205
PDE5A	30.7033	8.44241	22.2609	-13.8185	brown	-0.43117	0.108576	-0.496403	0.0598125	0.0784192	0.78117	-0.400842	0.138686	0.474961	0.0735976	0.834025	0.000111147
PDLIM1	41.6544	13.1851	28.4693	-15.2842	brown	-0.55105	0.0332486	-0.636548	0.0107249	0.423067	0.11613	-0.477104	0.0721259	0.46216	0.08284	0.905304	3.46392e-06
PDLIM1P1	26.8386	9.47767	17.3609	-7.88322	brown	-0.530855	0.0417442	-0.575071	0.0249141	0.340884	0.213735	-0.348383	0.203177	0.420215	0.118872	0.869715	2.52158e-05
PLCL1	20.2823	5.31805	14.9643	-9.64622	brown	-0.522332	0.0457757	-0.538309	0.0384395	0.281416	0.309585	-0.380679	0.161564	0.242926	0.38299	0.755993	0.00111144
PLK1	17.591	5.04055	12.5504	-7.50986	brown	-0.381463	0.160631	-0.405627	0.133598	0.0551624	0.845193	-0.338071	0.217783	0.259456	0.350395	0.755492	0.00112488
PMAIP1	31.5924	8.93354	22.6589	-13.7253	brown	-0.465372	0.0804476	-0.533902	0.0403688	0.188246	0.501667	-0.421517	0.117614	0.531135	0.0416164	0.860125	3.90554e-05
PPP1CA	51.2788	8.13979	43.139	-34.9992	brown	-0.614091	0.0148745	-0.671438	0.00612682	0.413918	0.125084	-0.56151	0.0293959	0.598851	0.0183304	0.85029	5.92527e-05
PRSS35	43.7776	7.95882	35.8187	-27.8599	brown	-0.677404	0.00552808	-0.749268	0.00130295	0.535052	0.0398588	-0.582364	0.0227295	0.547773	0.0345302	0.843197	7.86264e-05
RIT1	45.7717	9.77572	35.996	-26.2203	brown	-0.582598	0.0226622	-0.651955	0.00844545	0.285457	0.302391	-0.517948	0.0479578	0.539657	0.0378634	0.883293	1.27573e-05
RP11-400K9.4	41.6313	5.28611	36.3452	-31.0591	brown	-0.501613	0.056769	-0.601014	0.0178055	0.306526	0.266483	-0.602247	0.0175117	0.565109	0.0281515	0.787216	0.000495311
RP11-564A8.4	56.6057	10.0444	46.5612	-36.5168	brown	0.701291	0.00357718	0.745703	0.00141476	-0.433078	0.106849	0.597827	0.0185828	-0.599457	0.0181821	-0.883743	1.24555e-05
SEMA5A	63.1384	9.64453	53.4939	-43.8493	brown	-0.533612	0.0404983	-0.610578	0.0156223	0.191028	0.495248	-0.601907	0.0175923	0.552524	0.032684	0.8753	1.92346e-05
SGO2	31.7151	5.67927	26.0358	-20.3566	brown	-0.389818	0.150904	-0.437747	0.102702	-0.00853154	0.975927	-0.433276	0.10667	0.449953	0.0923957	0.752081	0.00121985
SP4	22.0337	6.14307	15.8907	-9.74758	brown	-0.645437	0.00935809	-0.659663	0.00745791	0.572602	0.0256889	-0.337737	0.218266	0.335725	0.221196	0.798176	0.000361371
SPON1	42.5102	11.1689	31.3414	-20.1725	brown	0.493204	0.0617397	0.580479	0.0232797	-0.162714	0.562319	0.485523	0.0665494	-0.520912	0.0464743	-0.903831	3.81555e-06
STAT1	81.0022	7.09498	73.9073	-66.8123	brown	-0.494882	0.060723	-0.607855	0.0162218	0.201985	0.47035	-0.652343	0.00839344	0.733773	0.00184654	0.81315	0.000227566
SYNM	77.6208	9.91375	67.707	-57.7933	brown	-0.564574	0.0283339	-0.668269	0.00646498	0.343865	0.209497	-0.660818	0.00731811	0.719897	0.00247576	0.861567	3.6645e-05
SYT16	81.261	8.22658	73.0344	-64.8079	brown	-0.563311	0.0287682	-0.684059	0.00491586	0.458201	0.0858582	-0.696185	0.00393911	0.775256	0.000685016	0.839159	9.18085e-05
TNFAIP8L1	46.5557	16.5437	30.0121	-13.4684	brown	-0.5304	0.0419525	-0.589227	0.0208101	0.224649	0.42085	-0.459663	0.0847347	0.444014	0.097315	0.959335	1.62483e-08
A4GNT	29.2407	5.82021	23.4205	-17.6003	grey	0.518955	0.0474503	0.578596	0.0238392	-0.395645	0.14436	0.594647	0.0193841	-0.600655	0.0178919	-0.270184	0.330099
ABCA1	56.7884	11.4643	45.3242	-33.8599	grey	0.544154	0.0359883	0.631046	0.0116459	-0.624678	0.0127872	0.598823	0.0183372	-0.578099	0.0239888	-0.536767	0.0391068
ABCA2	26.9426	9.6173	17.3253	-7.70801	grey	0.704178	0.00338455	0.718205	0.00256293	-0.525271	0.044354	0.543808	0.0361299	-0.526076	0.0439706	-0.453994	0.0891507
AC000068.10	7.58551	3.97112	3.6144	0.356721	grey	0.517535	0.0481678	0.506271	0.0541446	-0.368913	0.176007	0.322978	0.240325	-0.414154	0.124848	-0.374261	0.169341
AC004538.3	26.2587	6.04099	20.2177	-14.1767	grey	0.453019	0.0899257	0.5323	0.0410877	-0.408878	0.130214	0.48891	0.0643961	-0.507731	0.0533409	-0.760211	0.00100343
AC005387.2	18.5348	5.01313	13.5217	-8.50856	grey	0.461365	0.0834403	0.48771	0.065153	-0.349758	0.201278	0.49118	0.0629818	-0.501833	0.0566428	-0.120898	0.667782
AC006946.16	26.0273	6.18668	19.8406	-13.654	grey	0.565791	0.0279201	0.604775	0.0169207	-0.300465	0.276537	0.534224	0.0402254	-0.474155	0.0741566	-0.597152	0.0187508
AC007773.2	8.14149	4.25949	3.882	0.377492	grey	0.488398	0.0647186	0.440251	0.100526	-0.58997	0.0206102	0.239352	0.390243	-0.16215	0.563692	0.0478668	0.865482
AC008088.4	55.08	6.30937	48.7706	-42.4612	grey	0.562414	0.0290793	0.614278	0.0148356	-0.454832	0.0884877	0.706438	0.00323962	-0.706231	0.00325272	-0.261035	0.347364
AC009133.12	24.814	3.60286	21.2111	-17.6083	grey	0.396275	0.143663	0.460526	0.0840766	-0.350692	0.199995	0.563867	0.0285762	-0.588683	0.0209576	-0.354755	0.194474
AC010894.3	36.1007	5.54195	30.5587	-25.0168	grey	0.521486	0.0461907	0.609442	0.0158703	-0.431074	0.108663	0.628512	0.01209	-0.686155	0.00473461	-0.347923	0.203815
AC012358.7	22.176	2.78901	19.387	-16.598	grey	0.373248	0.17059	0.384404	0.15716	-0.344177	0.209057	0.540768	0.0373937	-0.411073	0.127963	-0.117031	0.677872
AC018442.1	37.2233	8.20168	29.0216	-20.82	grey	0.600146	0.0180146	0.621936	0.0133045	-0.436326	0.103952	0.607847	0.0162235	-0.668272	0.00646463	-0.306278	0.26689
AC022210.2	12.9999	5.65333	7.34658	-1.69325	grey	0.49001	0.063708	0.496114	0.0599851	-0.30255	0.273052	0.465016	0.0807104	-0.438533	0.102015	-0.26155	0.34638
AC023271.1	12.4595	4.77345	7.68608	-2.91262	grey	0.472786	0.0751136	0.412211	0.126806	-0.15261	0.587145	0.386442	0.154785	-0.236462	0.396164	-0.227415	0.415
AC037459.4	27.9953	4.75141	23.2439	-18.4925	grey	0.51096	0.051594	0.538488	0.038363	-0.374043	0.169609	0.585078	0.0219551	-0.502993	0.055982	-0.31707	0.24953
AC068538.2	17.3972	6.90099	10.4962	-3.59525	grey	0.681316	0.00516128	0.620749	0.0135335	-0.188162	0.50186	0.484387	0.0672827	-0.411725	0.127299	-0.554057	0.0321045
AC074117.10	13.5023	4.46784	9.03442	-4.56658	grey	0.440825	0.100031	0.441399	0.0995381	-0.387588	0.153461	0.460494	0.0841011	-0.415069	0.123932	0.0232979	0.934317
AC079305.10	11.0959	6.22572	4.8702	1.35552	grey	0.659492	0.00747878	0.582745	0.0226196	-0.490791	0.0632224	0.4216	0.117534	-0.338539	0.217107	-0.281322	0.309755
AC092535.3	46.5105	9.39276	37.1177	-27.7249	grey	0.676045	0.00566018	0.717688	0.00259007	-0.559147	0.030235	0.653438	0.00824803	-0.634992	0.0109794	-0.579546	0.0235558
AC093627.8	1.6422	1.42102	0.22118	1.19984	grey	0.392969	0.147341	0.297537	0.281474	-0.322163	0.241583	-0.00729194	0.979424	0.134946	0.63158	-0.277761	0.316178
AC107982.4	3.57729	2.40496	1.17233	1.23264	grey	0.472043	0.0756359	0.37742	0.165483	-0.304302	0.270146	0.194313	0.487718	-0.159664	0.569765	-0.0202916	0.942779
AC125232.1	27.4984	5.10643	22.3919	-17.2855	grey	0.515401	0.0492605	0.50376	0.0555481	-0.331655	0.227197	0.531893	0.0412715	-0.60579	0.0166879	-0.0575291	0.838629
ACP5	31.3406	12.2193	19.1212	-6.90194	grey	-0.821582	0.000172249	-0.805911	0.000285967	0.717623	0.00259347	-0.516758	0.0485633	0.513727	0.0501307	0.718218	0.00256226
ACTBP2	22.6864	4.99311	17.6933	-12.7002	grey	-0.550116	0.0336103	-0.534848	0.0399488	0.250711	0.367441	-0.572819	0.02562	0.410576	0.12847	0.210696	0.450999
ACTR1A	14.5712	6.03779	8.5334	-2.49561	grey	-0.564082	0.0285024	-0.548715	0.034158	0.313221	0.255639	-0.371391	0.172897	0.438379	0.102149	0.641233	0.0099864
ACTR8	32.0033	4.91435	27.0889	-22.1746	grey	-0.521848	0.046013	-0.582871	0.0225835	0.319028	0.246456	-0.591786	0.0201271	0.586287	0.0216166	0.589717	0.0206782
AGAP2-AS1	29.5754	9.11275	20.4626	-11.3499	grey	-0.619462	0.0137851	-0.649161	0.00882771	0.308499	0.26326	-0.521867	0.0460034	0.438014	0.102468	0.765505	0.000880047
AKR1C2	28.7782	4.51328	24.2649	-19.7516	grey	0.499885	0.0577656	0.552979	0.0325111	-0.133131	0.636214	0.488096	0.0649088	-0.581961	0.0228463	-0.697479	0.00384474
AL133245.2	44.9631	7.26958	37.6935	-30.4239	grey	0.525741	0.0441301	0.579778	0.0234868	-0.419671	0.1194	0.654721	0.00807998	-0.55546	0.0315808	-0.330403	0.229063
ALDH1A1	6.38761	2.55016	3.83745	-1.28729	grey	-0.410394	0.128656	-0.380477	0.161805	0.724929	0.00223037	-0.111032	0.693626	0.109633	0.697316	0.181435	0.517543
ALKAL1	77.892	15.098	62.794	-47.696	grey	-0.7016	0.00355612	-0.795849	0.000386987	0.648348	0.00894153	-0.693512	0.00413986	0.728267	0.00207861	0.780658	0.000593131
ALKBH2	22.3088	5.04691	17.2619	-12.215	grey	0.469123	0.077716	0.474072	0.0742143	-0.398689	0.141018	0.488589	0.0645977	-0.596725	0.0188575	-0.179189	0.522826
AMD1P2	23.6553	5.63009	18.0252	-12.3951	grey	-0.603758	0.0171567	-0.621866	0.0133178	0.424318	0.11494	-0.572203	0.0258156	0.559339	0.0301664	0.550451	0.0334802
AMH	29.197	6.29843	22.8986	-16.6001	grey	0.515117	0.0494076	0.562299	0.0291194	-0.132071	0.638929	0.550341	0.0335229	-0.478486	0.0711882	-0.634025	0.0111399
ANGPTL6	40.7641	11.0731	29.691	-18.6179	grey	0.755174	0.00113347	0.76574	0.000874872	-0.367683	0.177563	0.642911	0.00973182	-0.576653	0.0244273	-0.639898	0.0101927
ANK1	42.8478	9.31787	33.53	-24.2121	grey	-0.700147	0.00365586	-0.728025	0.00208932	0.453645	0.0894274	-0.664818	0.00684975	0.621128	0.0134599	0.458799	0.0853977
ANKDD1A	14.1572	5.40298	8.75424	-3.35126	grey	0.588298	0.0210626	0.600325	0.0179715	-0.477473	0.0718752	0.492127	0.0623981	-0.475866	0.0729739	-0.299232	0.278609
ANKMY1	29.2814	4.94112	24.3402	-19.3991	grey	0.525007	0.0444808	0.590176	0.020555	-0.590771	0.020396	0.55125	0.0331716	-0.606884	0.0164397	-0.439017	0.101594
ANKRD22	9.55309	3.72725	5.82584	-2.09859	grey	0.423818	0.115414	0.396691	0.143205	-0.315632	0.251801	0.41146	0.127568	-0.209477	0.453683	-0.072278	0.797966
ANKRD53	33.8152	6.48271	27.3325	-20.8497	grey	0.540652	0.0374427	0.569993	0.0265269	-0.498381	0.0586434	0.615933	0.0144937	-0.461344	0.0834558	-0.173423	0.536505
ANXA2P3	1.8324	1.38354	0.448857	0.934682	grey	0.370132	0.174472	0.304	0.270646	-0.322464	0.241118	-0.0382753	0.892274	0.0852609	0.762563	-0.223602	0.423075
AP2S1	33.0309	7.1426	25.8883	-18.7457	grey	-0.572661	0.0256701	-0.580705	0.0232132	0.242658	0.383531	-0.577643	0.0241265	0.568006	0.0271789	0.574028	0.0252392
APBA1	37.595	11.2359	26.359	-15.1231	grey	-0.592516	0.0199356	-0.681083	0.00518258	0.712816	0.0028572	-0.521195	0.0463346	0.561504	0.029398	0.588496	0.0210087
APC2	52.5543	6.75405	45.8002	-39.0462	grey	-0.563094	0.0288431	-0.630806	0.0116874	0.543444	0.0362795	-0.665547	0.00676698	0.745601	0.00141808	0.253227	0.36249
AQP3	33.539	9.71131	23.8277	-14.1164	grey	-0.617392	0.0141974	-0.626131	0.0125194	0.634052	0.0111355	-0.501513	0.0568265	0.406956	0.132207	0.361681	0.18529
ARHGAP1	43.8906	11.3093	32.5813	-21.272	grey	-0.660366	0.00737256	-0.69008	0.0044094	0.525734	0.0441332	-0.637568	0.0105607	0.575423	0.0248052	0.545307	0.0355187
ARHGEF10L	7.93794	4.11731	3.82063	0.296682	grey	-0.52978	0.0422374	-0.532955	0.0407927	0.228684	0.41233	-0.374064	0.169583	0.400651	0.138892	0.386562	0.154647
ARIH2	30.8513	4.21575	26.6356	-22.4198	grey	-0.526223	0.0439011	-0.559917	0.0299597	0.602436	0.0174669	-0.618451	0.0139853	0.559653	0.0300541	0.342095	0.212007
ARIH2OS	20.7625	5.09336	15.6691	-10.5758	grey	0.537584	0.0387521	0.53798	0.0385811	-0.29588	0.284289	0.502194	0.0564367	-0.556347	0.031253	-0.445033	0.0964582
ARL2	22.7384	5.46488	17.2735	-11.8086	grey	0.493869	0.0613353	0.548927	0.034075	-0.424087	0.115159	0.539909	0.0377565	-0.611115	0.0155062	-0.302795	0.272646
ARL2-SNX15	18.6355	3.09292	15.5426	-12.4497	grey	0.392457	0.147916	0.475091	0.0735079	-0.303651	0.271224	0.530401	0.041952	-0.611616	0.0153985	-0.38382	0.157845
ARL6	11.4515	5.85469	5.59678	0.257906	grey	0.545913	0.0352739	0.531273	0.0415531	-0.550495	0.0334632	0.332123	0.226501	-0.238769	0.391434	-0.320363	0.244373
ARL8A	15.9455	5.23682	10.7087	-5.47184	grey	-0.551674	0.0330089	-0.595007	0.0192921	0.509152	0.0525671	-0.480668	0.0697256	0.564993	0.028191	0.380319	0.161993
ARPC3	9.89802	3.96514	5.93288	-1.96773	grey	-0.475571	0.0731766	-0.455048	0.0883174	0.0955494	0.734811	-0.305714	0.267817	0.325282	0.236794	0.626969	0.012367
ASCL2	21.0225	5.36459	15.6579	-10.2933	grey	0.444611	0.0968118	0.536744	0.0391168	-0.422895	0.116294	0.539325	0.0380051	-0.458007	0.0860081	-0.501012	0.0571143
ASH1L	10.9461	4.28521	6.66089	-2.37568	grey	-0.544557	0.0358239	-0.549371	0.0339006	0.42349	0.115726	-0.426685	0.112713	0.486396	0.0659896	0.473496	0.074616
ASPSCR1	27.0438	5.2885	21.7553	-16.4668	grey	0.580768	0.0231949	0.589657	0.0206941	-0.322137	0.241623	0.617437	0.0141883	-0.516977	0.0484514	-0.264396	0.340965
ATP5F1P6	15.2761	5.52408	9.75201	-4.22793	grey	-0.572528	0.0257123	-0.603349	0.017252	0.482595	0.0684522	-0.453735	0.0893563	0.548266	0.0343353	0.559143	0.0302364
AZI2	31.6903	8.38975	23.3005	-14.9108	grey	-0.616154	0.0144485	-0.642084	0.00985673	0.456571	0.0871238	-0.593211	0.0197543	0.499144	0.0581967	0.397222	0.142622
B3GAT3	33.5924	6.67513	26.9173	-20.2421	grey	0.644474	0.00949922	0.66146	0.00724125	-0.484878	0.0669651	0.625824	0.0125757	-0.570303	0.0264264	-0.468925	0.0778584
BANF1	20.8735	6.93509	13.9384	-7.00334	grey	0.432541	0.107333	0.520246	0.0468046	-0.544885	0.03569	0.43919	0.101444	-0.522774	0.04556	-0.534718	0.0400064
BCL2L12P1	12.3983	5.54439	6.85392	-1.30953	grey	-0.640709	0.010067	-0.634946	0.010987	0.269339	0.331674	-0.385179	0.156255	0.383664	0.158029	0.627283	0.0123103
BCS1L	7.28766	2.83303	4.45463	-1.6216	grey	0.425133	0.11417	0.447626	0.0943016	-0.322595	0.240916	0.371176	0.173165	-0.374507	0.169038	-0.229808	0.409972
BICC1	24.7109	4.14558	20.5654	-16.4198	grey	0.352353	0.197725	0.423588	0.115633	-0.286918	0.299815	0.51554	0.0491887	-0.462247	0.0827744	-0.322992	0.240305
BMP2	105.441	10.9999	94.4409	-83.441	grey	-0.671368	0.0061341	-0.757538	0.00107085	0.770483	0.000775535	-0.78301	0.000556385	0.806468	0.000281075	0.349283	0.201933
BORCS8-MEF2B	17.254	3.36568	13.8883	-10.5226	grey	0.492878	0.0619381	0.50576	0.0544285	-0.525162	0.0444065	0.53285	0.0408399	-0.465985	0.0799962	-0.122668	0.66318
BTBD11	9.99373	3.28506	6.70867	-3.42361	grey	-0.305834	0.26762	-0.310249	0.26042	0.690725	0.00435773	-0.212044	0.448039	0.22394	0.422356	-0.105712	0.707694
BTN3A3	13.8993	4.61265	9.28663	-4.67398	grey	0.542441	0.0366943	0.498382	0.0586428	-0.612015	0.0153131	0.394477	0.145656	-0.356983	0.191488	0.0768675	0.785406
C12orf56	6.41496	3.2263	3.18866	0.0376447	grey	-0.294759	0.286205	-0.2853	0.302669	0.64023	0.0101411	-0.0894961	0.751104	0.0919803	0.744405	-0.0119893	0.966174
C15orf54	26.9253	4.09822	22.8271	-18.7289	grey	-0.481606	0.0691036	-0.47516	0.0734604	0.526163	0.0439295	-0.530174	0.0420559	0.536524	0.0392124	0.0359225	0.898864
C4BPB	4.81118	3.25386	1.55732	1.69654	grey	0.430888	0.108833	0.413139	0.125868	-0.33529	0.221832	0.226429	0.417079	-0.275331	0.320605	-0.255791	0.357484
C7orf49	9.95581	5.58959	4.36622	1.22338	grey	0.518022	0.0479206	0.531887	0.0412746	-0.387385	0.153695	0.38779	0.153227	-0.268489	0.33326	-0.512086	0.050995
C7orf73	22.4095	5.35393	17.0555	-11.7016	grey	-0.566496	0.0276827	-0.598431	0.0184334	0.315134	0.252592	-0.558767	0.0303717	0.541971	0.0368897	0.528478	0.0428408
CA14	22.8353	7.25002	15.5853	-8.33529	grey	0.652642	0.00835356	0.67096	0.00617691	-0.7013	0.00357656	0.538129	0.0385172	-0.48889	0.0644083	-0.471771	0.0758284
CAB39L	48.2652	11.5296	36.7356	-25.206	grey	-0.773461	0.000717992	-0.784644	0.00053197	0.390858	0.149722	-0.637513	0.0105695	0.635233	0.0109398	0.738699	0.00165699
CACNA1C-AS2	16.5279	7.52481	9.00311	-1.47829	grey	0.579853	0.0234645	0.628011	0.0121796	-0.51598	0.0489622	0.422625	0.116551	-0.425926	0.113424	-0.664077	0.00693471
CADM4	9.7542	3.21052	6.54368	-3.33316	grey	0.496144	0.0599672	0.46121	0.0835576	-0.199182	0.47666	0.445752	0.0958571	-0.401761	0.137699	-0.12908	0.646608
CARF	29.5736	4.5931	24.9805	-20.3874	grey	0.469695	0.0773055	0.494266	0.0610948	-0.411739	0.127285	0.548355	0.0343	-0.578956	0.0237314	-0.0533961	0.850097
CARS-AS1	18.3165	4.31102	14.0054	-9.69442	grey	0.457991	0.0860208	0.493717	0.0614275	-0.345127	0.207719	0.553881	0.0321706	-0.474165	0.0741501	-0.284648	0.303824
CBWD5	39.8601	7.52548	32.3347	-24.8092	grey	0.591818	0.0201188	0.65081	0.00860052	-0.400188	0.139392	0.620304	0.01362	-0.667562	0.00654234	-0.486952	0.0656347
CCDC144A	8.47703	3.81186	4.66517	-0.853316	grey	0.497642	0.059078	0.458129	0.0859139	-0.340516	0.214262	0.417298	0.121723	-0.250567	0.367725	-0.17594	0.530515
CCDC144NL-AS1	47.7912	10.2095	37.5817	-27.3722	grey	-0.650415	0.00865453	-0.726722	0.00214779	0.558994	0.03029	-0.6577	0.00770038	0.623201	0.0130638	0.741474	0.00155732
CCDC146	72.5702	8.23469	64.3355	-56.1008	grey	0.586707	0.0215	0.689246	0.00447695	-0.705634	0.0032906	0.717332	0.00260888	-0.780535	0.000595099	-0.515263	0.049332
CCDC163	22.6617	5.98535	16.6764	-10.691	grey	0.600273	0.0179841	0.614701	0.0147476	-0.335081	0.222138	0.526822	0.0436175	-0.646565	0.00919495	-0.45155	0.091103
CCDC171	20.7111	5.28792	15.4232	-10.1353	grey	0.579553	0.0235535	0.547237	0.0347432	-0.618649	0.0139458	0.44848	0.0935989	-0.409459	0.129616	0.0114483	0.9677
CCDC9	37.4382	6.50417	30.934	-24.4299	grey	-0.579453	0.0235834	-0.593222	0.0197515	0.229676	0.410248	-0.632505	0.011396	0.49884	0.0583747	0.492965	0.0618852
CCL28	15.3263	3.73091	11.5954	-7.86447	grey	0.330635	0.228715	0.43994	0.100793	-0.402492	0.136917	0.483147	0.0680905	-0.4779	0.0715848	-0.417228	0.121791
CCL5	2.07154	1.41901	0.652528	0.766481	grey	-0.343559	0.20993	-0.293125	0.28901	0.0232973	0.934319	-0.133676	0.63482	0.15796	0.573945	0.211356	0.449549
CCNE1	14.4254	5.0676	9.35783	-4.29023	grey	-0.534824	0.0399596	-0.513957	0.0500108	0.289187	0.295838	-0.452193	0.0905865	0.40758	0.131558	0.511916	0.0510851
CCNT2-AS1	31.4169	9.1774	22.2395	-13.0621	grey	-0.73282	0.00188515	-0.728017	0.0020897	0.604312	0.0170279	-0.609896	0.0157709	0.536387	0.0392722	0.442232	0.0988264
CCRL2	35.8555	9.12552	26.73	-17.6045	grey	-0.583174	0.0224964	-0.671165	0.00615532	0.698853	0.00374651	-0.550735	0.0333705	0.598588	0.0183948	0.625949	0.0125526
CCS	19.424	6.06001	13.364	-7.30395	grey	0.540887	0.0373435	0.565916	0.027878	-0.439851	0.100871	0.457302	0.0865544	-0.608499	0.0160783	-0.429917	0.109721
CD320	27.819	10.884	16.935	-6.05098	grey	0.776158	0.000668916	0.79707	0.000373365	-0.612511	0.0152073	0.517395	0.0482386	-0.513474	0.0502635	-0.719478	0.00249711
CD36	35.0933	6.95314	28.1402	-21.1871	grey	-0.56756	0.0273269	-0.63593	0.0108255	0.322175	0.241565	-0.581835	0.0228831	0.563645	0.0286529	0.708472	0.00311351
CD70	12.9178	4.29044	8.6274	-4.33696	grey	0.444074	0.0972639	0.479949	0.0702053	-0.334151	0.223505	0.419991	0.119089	-0.458531	0.0856037	-0.39627	0.143669
CD93	68.0509	13.7274	54.3234	-40.596	grey	-0.748763	0.00131834	-0.812654	0.000231231	0.831059	0.00012377	-0.67604	0.0056607	0.67431	0.00583251	0.615296	0.0146246
CDC37	32.6469	5.43039	27.2165	-21.7861	grey	-0.534542	0.0400842	-0.566293	0.027751	0.229442	0.410738	-0.631029	0.0116488	0.613089	0.0150851	0.408817	0.130276
CDC42EP5	25.7349	7.51491	18.22	-10.7051	grey	0.578236	0.0239474	0.634296	0.0110947	-0.469641	0.0773443	0.516147	0.0488764	-0.522622	0.0456339	-0.542919	0.0364963
CDC42P5	8.83565	4.59145	4.24419	0.347261	grey	0.465245	0.0805409	0.468674	0.0780392	-0.350799	0.199848	0.373912	0.169771	-0.375002	0.16843	-0.153462	0.585035
CECR5-AS1	13.7217	5.32426	8.39746	-3.0732	grey	0.595602	0.0191406	0.581494	0.0229822	-0.42882	0.11073	0.487688	0.0651673	-0.42339	0.115822	-0.39274	0.147598
CELF2-AS1	18.707	5.10541	13.6016	-8.4962	grey	0.454	0.0891456	0.47442	0.0739724	-0.381136	0.161019	0.435814	0.104405	-0.338616	0.216994	-0.372718	0.171246
CFL1P2	9.22666	2.7772	6.44945	-3.67225	grey	0.288278	0.297427	0.383465	0.158262	-0.242373	0.384107	0.371921	0.172237	-0.427984	0.111504	-0.529874	0.0421942
CHCHD7	67.7793	10.7726	57.0066	-46.234	grey	-0.661832	0.00719701	-0.735995	0.00175901	0.385215	0.156213	-0.734325	0.00182447	0.668482	0.00644176	0.597571	0.0186462
CHI3L2	13.7984	3.92594	9.87251	-5.94657	grey	0.392759	0.147577	0.462877	0.0823017	-0.388592	0.152306	0.450092	0.0922822	-0.420103	0.11898	-0.569942	0.0265434
CHRM2	6.65806	4.17009	2.48797	1.68211	grey	-0.533903	0.0403685	-0.50239	0.0563247	0.287711	0.298421	-0.209105	0.454501	0.255368	0.358307	0.527449	0.0433222
CHTF8	3.93276	3.11828	0.814477	2.3038	grey	0.428723	0.110821	0.401163	0.138341	-0.394178	0.145989	0.236029	0.397054	-0.175982	0.530414	-0.180146	0.520573
CLIP2	16.4022	3.79363	12.6086	-8.81497	grey	-0.509602	0.0523234	-0.51588	0.0490139	0.462553	0.0825446	-0.501608	0.0567716	0.554686	0.0318686	0.253818	0.361333
CMAHP	20.6453	9.65428	10.991	-1.33676	grey	0.55984	0.029987	0.594095	0.0195258	-0.686318	0.00472074	0.32393	0.238862	-0.389268	0.151532	-0.518429	0.047715
CMTM8	6.01132	3.52807	2.48325	1.04482	grey	-0.630957	0.0116612	-0.538919	0.0381782	0.633724	0.0111903	-0.136878	0.626659	0.159672	0.569747	0.412005	0.127015
COL1A1	26.7947	8.42051	18.3742	-9.95364	grey	-0.694951	0.00403079	-0.678319	0.00544054	0.548874	0.0340955	-0.585729	0.0217724	0.481013	0.0694964	0.290919	0.292823
COL24A1	29.6491	8.72665	20.9225	-12.1958	grey	0.581118	0.0230922	0.629016	0.0120008	-0.506176	0.0541975	0.521748	0.0460618	-0.532328	0.0410751	-0.617939	0.0140876
CORO2A	9.12812	2.13774	6.99039	-4.85265	grey	-0.325365	0.236669	-0.324259	0.238359	0.220917	0.42881	-0.442115	0.0989257	0.37005	0.174575	0.119086	0.672502
CORO7-PAM16	7.63217	4.24683	3.38534	0.861485	grey	0.488237	0.0648201	0.479378	0.0705882	-0.594371	0.0194548	0.317532	0.248801	-0.248451	0.371919	-0.284125	0.304751
CPNE2	15.1616	5.8761	9.28546	-3.40936	grey	-0.548618	0.0341965	-0.554098	0.0320888	0.362507	0.184213	-0.335421	0.221641	0.285621	0.302102	0.694781	0.00404355
CRABP1	52.5146	11.0074	41.5072	-30.4998	grey	0.574021	0.0252413	0.671514	0.00611881	-0.507147	0.0536615	0.626917	0.0123764	-0.652962	0.00831102	-0.777932	0.000638155
CRLS1	34.5137	9.49243	25.0213	-15.5288	grey	-0.617524	0.0141708	-0.62176	0.0133383	0.454786	0.088524	-0.548462	0.0342579	0.570454	0.0263772	0.356973	0.191501
CTA-246H3.12	56.3655	7.55703	48.8085	-41.2514	grey	0.660528	0.00735303	0.680543	0.00523222	-0.521804	0.0460345	0.712287	0.00288748	-0.69796	0.00381011	-0.398419	0.141312
CTA-414D7.1	13.9987	7.14587	6.85286	0.29301	grey	0.677236	0.00554428	0.619337	0.0138098	-0.512415	0.050821	0.440439	0.100363	-0.392313	0.148078	-0.445205	0.0963138
CTC-479C5.12	8.04271	2.90458	5.13812	-2.23354	grey	0.479303	0.0706379	0.458123	0.0859186	-0.315729	0.251648	0.427807	0.111669	-0.46407	0.081411	-0.163317	0.560851
CTC-534B23.1	34.801	10.0386	24.7624	-14.7237	grey	0.757234	0.00107872	0.742742	0.00151342	-0.378282	0.16444	0.646751	0.0091683	-0.576816	0.0243774	-0.397668	0.142133
CTD-2027G2.1	48.3448	6.92463	41.4201	-34.4955	grey	-0.588748	0.0209401	-0.658616	0.0075864	0.353447	0.19624	-0.693404	0.00414813	0.606595	0.016505	0.598381	0.0184458
CTD-2105E13.15	17.0003	8.14622	8.85412	-0.707901	grey	0.638973	0.0103376	0.659159	0.00751962	-0.57082	0.026259	0.454756	0.0885479	-0.400927	0.138594	-0.494222	0.0611213
CTD-2267D19.3	45.5177	12.2382	33.2795	-21.0413	grey	-0.719085	0.00251731	-0.774726	0.000694623	0.649151	0.00882916	-0.659469	0.00748156	0.625305	0.012671	0.501192	0.0570104
CTD-2410N18.3	9.91249	3.49963	6.41285	-2.91322	grey	-0.448548	0.0935428	-0.48293	0.0682328	0.501062	0.0570856	-0.456352	0.0872945	0.381821	0.160205	0.189754	0.498182
CTD-2527I21.5	40.4518	4.65441	35.7974	-31.143	grey	0.459621	0.084767	0.537101	0.0389615	-0.523204	0.0453507	0.648539	0.00891468	-0.594679	0.0193758	-0.374155	0.169471
CTD-2541M15.3	8.38187	4.68692	3.69494	0.991981	grey	0.532235	0.0411169	0.516367	0.0487636	-0.537572	0.0387575	0.374877	0.168583	-0.284618	0.303877	-0.375221	0.168162
CTD-3092A11.3	47.003	5.84137	41.1616	-35.3203	grey	0.66282	0.00708061	0.673808	0.00588309	-0.611189	0.0154902	0.672157	0.00605206	-0.602086	0.0175497	-0.313166	0.255727
CTD-3113P16.11	42.0797	10.2211	31.8587	-21.6376	grey	-0.60948	0.0158619	-0.656275	0.00788013	0.638809	0.0103635	-0.556797	0.0310877	0.522514	0.0456864	0.453439	0.0895909
CTD-3162L10.5	7.57023	4.38428	3.18595	1.19832	grey	0.580548	0.0232594	0.532291	0.0410916	-0.462016	0.0829482	0.351068	0.199481	-0.30797	0.264121	-0.327065	0.234084
CTD-3193O13.12	11.4622	2.27872	9.18347	-6.90475	grey	0.293052	0.289137	0.351607	0.198742	-0.232468	0.404423	0.50017	0.0576001	-0.453394	0.0896272	-0.247049	0.374711
CTRL	21.6954	6.2061	15.4893	-9.28325	grey	0.430094	0.109559	0.448084	0.0939243	-0.19097	0.49538	0.429869	0.109765	-0.496084	0.0600026	-0.399662	0.139961
CXXC1	52.493	9.37575	43.1173	-33.7416	grey	0.598688	0.0183704	0.600864	0.0178416	-0.330463	0.228973	0.614994	0.014687	-0.612575	0.0151939	-0.333841	0.223961
CYP21A2	14.6461	6.47772	8.16834	-1.69062	grey	0.633295	0.0112622	0.594745	0.0193588	-0.291897	0.29113	0.373325	0.170495	-0.468999	0.0778054	-0.563266	0.0287835
CYTIP	10.683	2.25078	8.43224	-6.18146	grey	-0.414028	0.124974	-0.465729	0.0801847	0.111821	0.691547	-0.332341	0.226178	0.422774	0.116409	0.682464	0.00505743
DALRD3	13.4295	5.06126	8.36821	-3.30695	grey	0.561758	0.0293089	0.590914	0.0203579	-0.409461	0.129614	0.415343	0.123659	-0.511962	0.0510605	-0.499834	0.0577954
DBF4	6.73458	3.19126	3.54332	-0.352058	grey	-0.507211	0.0536262	-0.528565	0.0428003	0.542471	0.0366819	-0.348327	0.203255	0.435697	0.104509	0.438176	0.102327
DCST1-AS1	6.14617	3.61301	2.53316	1.07986	grey	0.511961	0.0510614	0.502549	0.0562344	-0.386145	0.155131	0.329913	0.229796	-0.266531	0.336933	-0.336464	0.220117
DCT	35.9008	5.91892	29.9819	-24.0629	grey	0.519526	0.0471636	0.583004	0.0225452	-0.428082	0.111413	0.645648	0.00932739	-0.521474	0.0461971	-0.531844	0.041294
DDX47	13.9843	4.16849	9.81584	-5.64735	grey	0.527031	0.0435187	0.550499	0.0334617	-0.536476	0.0392337	0.457948	0.0860539	-0.462213	0.0828005	-0.482291	0.0686522
DEAF1	60.3038	8.41532	51.8885	-43.4732	grey	0.693209	0.00416307	0.717644	0.00259239	-0.395624	0.144383	0.728084	0.00208673	-0.684717	0.00485838	-0.416588	0.122424
DEK	2.99414	2.20091	0.793231	1.40768	grey	0.452825	0.0900807	0.385739	0.155602	-0.524792	0.0445834	0.102336	0.716668	-0.0548172	0.846151	-0.231203	0.407058
DEPTOR	12.9742	4.82475	8.14943	-3.32468	grey	0.350842	0.199789	0.405268	0.133976	-0.324489	0.238006	0.305258	0.268569	-0.463571	0.0817827	-0.439747	0.100961
DGKG	28.8748	4.33169	24.5431	-20.2114	grey	-0.479573	0.070457	-0.541403	0.037127	0.40724	0.131912	-0.579457	0.0235822	0.659169	0.00751836	0.31585	0.251456
DIRAS3	11.1011	4.08193	7.01914	-2.9372	grey	0.457516	0.0863881	0.491113	0.0630229	-0.530074	0.0421022	0.40162	0.13785	-0.364616	0.181484	-0.450184	0.0922078
DLGAP4	11.1498	5.65214	5.49766	0.154474	grey	-0.603162	0.017296	-0.567295	0.0274151	0.703649	0.00341922	-0.287416	0.298939	0.198427	0.478366	0.366631	0.178902
DLST	11.1421	6.42746	4.71463	1.71283	grey	0.520113	0.0468709	0.54281	0.0365412	-0.513317	0.0503459	0.261751	0.345997	-0.363269	0.183225	-0.546477	0.0350472
DNAJA2	11.5283	5.54351	5.98478	-0.441263	grey	-0.550502	0.0334604	-0.520232	0.0468114	0.348085	0.203591	-0.396398	0.143528	0.384706	0.156807	0.177756	0.526211
DNAL4	9.03569	4.83763	4.19806	0.639561	grey	0.561193	0.0295073	0.513585	0.0502054	-0.515698	0.0491077	0.308718	0.262902	-0.279914	0.312286	-0.147518	0.599823
DNM1P46	2.51625	1.84076	0.675489	1.16527	grey	0.403855	0.135467	0.295241	0.285381	-0.238207	0.392584	0.104005	0.712227	-0.137156	0.625952	0.0923231	0.743482
DNM3OS	11.3299	3.39879	7.93106	-4.53226	grey	0.435018	0.105112	0.422215	0.116944	-0.344777	0.208212	0.440712	0.100128	-0.328774	0.231505	-0.222045	0.426396
DOCK2	40.2032	10.9221	29.2811	-18.359	grey	-0.791808	0.000434978	-0.777159	0.000651411	0.492998	0.061865	-0.628878	0.0120252	0.669378	0.00634497	0.449743	0.0925661
DPH1	28.6494	4.95463	23.6948	-18.7401	grey	0.538055	0.0385491	0.573232	0.0254894	-0.594564	0.0194053	0.596837	0.0188294	-0.525906	0.0440515	-0.323487	0.239544
DPH2	51.1545	10.7347	40.4199	-29.6852	grey	-0.635143	0.0109546	-0.696321	0.0039291	0.629944	0.0118375	-0.672257	0.00604173	0.552153	0.0328254	0.614076	0.0148778
DTWD1	2.28302	1.83392	0.449105	1.38481	grey	0.408276	0.130836	0.375686	0.167593	-0.267634	0.334863	0.191116	0.495045	-0.154208	0.583189	-0.287501	0.29879
DUSP14	6.50254	3.28802	3.21452	0.0735042	grey	-0.528817	0.0426829	-0.437515	0.102906	0.422509	0.116662	-0.267436	0.335233	0.172379	0.538998	0.0848668	0.763632
DUSP8P5	29.2402	5.86362	23.3766	-17.5129	grey	0.516968	0.0484562	0.555399	0.0316033	-0.243565	0.3817	0.572381	0.0257589	-0.511094	0.0515224	-0.469957	0.0771181
DUX4L51	10.2698	3.79191	6.47792	-2.68601	grey	-0.526291	0.0438686	-0.505317	0.0546751	0.655593	0.00796736	-0.331443	0.227511	0.31014	0.260595	0.295156	0.285525
EBI3	59.8467	11.413	48.4337	-37.0206	grey	-0.636536	0.010727	-0.72106	0.00241721	0.429305	0.110284	-0.641706	0.00991424	0.620635	0.0135556	0.824233	0.000157346
EBPL	3.62198	2.69296	0.929026	1.76393	grey	0.524574	0.0446885	0.447473	0.0944276	-0.513463	0.0502691	0.066624	0.813503	-0.0643117	0.819876	-0.345227	0.207579
EFCAB10	22.7772	5.36659	17.4106	-12.044	grey	0.427834	0.111644	0.502421	0.0563074	-0.347235	0.204771	0.475825	0.073002	-0.487817	0.0650852	-0.586345	0.0216007
EFNA1	5.13585	2.55102	2.58483	-0.0338083	grey	-0.433678	0.10631	-0.342774	0.211042	0.660812	0.00731882	0.017844	0.949672	0.071802	0.799271	0.0396372	0.888463
EIF3FP1	38.8209	8.24791	30.573	-22.3251	grey	0.626884	0.0123823	0.648421	0.00893125	-0.306324	0.266814	0.603234	0.0172792	-0.582136	0.0227957	-0.743028	0.00150365
EIF4E2	24.2566	11.9577	12.2989	-0.341131	grey	-0.773477	0.000717695	-0.749794	0.00128706	0.547417	0.0346715	-0.524424	0.0447604	0.387706	0.153325	0.57918	0.0236648
EIF4E2P2	47.6116	10.5725	37.0391	-26.4665	grey	-0.706762	0.00321931	-0.726821	0.00214328	0.410702	0.128342	-0.674855	0.00577799	0.572712	0.0256537	0.579446	0.0235855
EIF4EBP3	10.8469	4.8828	5.96406	-1.08126	grey	0.513862	0.0500604	0.50256	0.0562278	-0.315626	0.25181	0.253956	0.361063	-0.282599	0.30747	-0.647586	0.00904906
ELMO1	8.81578	4.94966	3.86612	1.08355	grey	-0.583159	0.0225007	-0.559796	0.0300029	0.648743	0.00888613	-0.286074	0.301302	0.316021	0.251186	0.24786	0.373095
EPCAM	5.47681	1.56963	3.90718	-2.33755	grey	-0.278237	0.315315	-0.292655	0.289819	-0.147287	0.6004	-0.374864	0.1686	0.19318	0.49031	0.275033	0.32115
EPHA4	15.4001	5.92526	9.47484	-3.54958	grey	0.63385	0.0111692	0.627189	0.0123272	-0.386819	0.154348	0.289618	0.295085	-0.324277	0.238332	-0.794541	0.000402019
EREG	7.17822	2.92004	4.25818	-1.33814	grey	-0.168545	0.548197	-0.247333	0.374145	0.56797	0.0271911	-0.211129	0.450046	0.278719	0.314443	-0.00113228	0.996805
ERICD	25.0559	8.3931	16.6628	-8.2697	grey	-0.633697	0.0111948	-0.669716	0.0063088	0.689636	0.00444529	-0.470968	0.0763969	0.557502	0.0308302	0.551435	0.0331005
ERO1A	9.20899	3.84402	5.36497	-1.52095	grey	0.474867	0.0736629	0.490301	0.0635266	-0.446447	0.0952779	0.38077	0.161455	-0.345174	0.207653	-0.292526	0.290043
ERVFRD-3	22.4218	7.43808	14.9837	-7.54563	grey	0.509607	0.0523206	0.509589	0.0523308	-0.369931	0.174724	0.458571	0.0855727	-0.468089	0.078462	-0.235977	0.397163
ETV5-AS1	6.25189	3.97569	2.2762	1.69948	grey	0.462513	0.0825745	0.456362	0.0872868	-0.353845	0.195701	0.308693	0.262943	-0.235208	0.398747	-0.250334	0.368185
EVC2	28.4067	7.13815	21.2685	-14.1304	grey	0.59823	0.0184831	0.656713	0.00782458	-0.601412	0.0177102	0.534167	0.0402509	-0.627402	0.0122889	-0.544677	0.0357749
FABP3	22.3586	3.85	18.5086	-14.6586	grey	-0.31649	0.250445	-0.382513	0.159386	0.627912	0.0121972	-0.418649	0.120397	0.397048	0.142813	0.0333239	0.906149
FAHD2B	16.2616	7.36138	8.90024	-1.53886	grey	0.683394	0.00497452	0.646225	0.00924394	-0.246016	0.376775	0.470583	0.0766713	-0.375921	0.167306	-0.491392	0.0628508
FAHD2CP	29.1711	5.68003	23.4911	-17.8111	grey	0.557905	0.0306836	0.577705	0.0241075	-0.613349	0.0150303	0.520693	0.0465826	-0.513011	0.0505064	-0.0363754	0.897594
FAM118A	22.1748	6.13309	16.0417	-9.9086	grey	-0.554623	0.0318925	-0.583947	0.0222753	0.371326	0.172977	-0.556825	0.0310775	0.544604	0.0358046	0.287139	0.299425
FAM13B	2.40292	1.94727	0.455646	1.49163	grey	0.405611	0.133614	0.321096	0.243235	-0.443179	0.098021	0.0155272	0.9562	0.0474367	0.866681	-0.18031	0.520186
FAM166B	33.0153	5.87408	27.1412	-21.2671	grey	0.569946	0.0265423	0.607479	0.0163059	-0.382987	0.158826	0.630117	0.0118072	-0.571019	0.0261947	-0.369391	0.175403
FAM19A5	33.2823	7.85164	25.4306	-17.579	grey	-0.607168	0.0163756	-0.645429	0.00935926	0.561626	0.0293551	-0.613378	0.0150242	0.511322	0.0514009	0.316711	0.250095
FAM207CP	15.2925	9.01321	6.27925	2.73396	grey	0.800555	0.000336627	0.736977	0.0017214	-0.593114	0.0197795	0.396865	0.143014	-0.391261	0.149266	-0.571197	0.0261377
FAM213A	5.92384	4.0686	1.85524	2.21336	grey	-0.406754	0.132418	-0.378346	0.164363	0.565586	0.0279896	-0.0812979	0.773327	0.104043	0.712127	0.076955	0.785167
FBXL12	37.1849	6.77851	30.4064	-23.6279	grey	0.584567	0.0220994	0.623402	0.0130259	-0.31524	0.252423	0.66173	0.0072092	-0.598818	0.0183385	-0.354207	0.195212
FERP1	24.0904	6.17058	17.9199	-11.7493	grey	0.506444	0.0540492	0.559345	0.0301641	-0.412089	0.126929	0.557968	0.0306607	-0.582819	0.0225983	-0.271413	0.327819
FGF11	48.5183	6.93418	41.5841	-34.6499	grey	0.56485	0.0282397	0.653796	0.00820087	-0.496708	0.0596315	0.676484	0.0056173	-0.647254	0.00909634	-0.403315	0.13604
FGFR4	13.3134	5.10785	8.20552	-3.09767	grey	0.455964	0.0875979	0.464254	0.0812745	-0.362719	0.183939	0.444086	0.097254	-0.322531	0.241015	-0.251623	0.365643
FMNL2	46.7995	15.7198	31.0797	-15.3599	grey	0.900093	4.84367e-06	0.891646	8.03878e-06	-0.681818	0.00511566	0.647456	0.00906764	-0.567032	0.0275029	-0.688999	0.00449716
FMNL3	32.1416	7.94791	24.1937	-16.2457	grey	-0.610729	0.0155896	-0.646921	0.00914392	0.438148	0.102351	-0.625112	0.0127068	0.555877	0.0314262	0.508061	0.0531605
FNDC1-IT1	17.261	5.57427	11.6867	-6.11243	grey	0.500351	0.0574953	0.518387	0.0477363	-0.334471	0.223034	0.489054	0.0643056	-0.474208	0.0741203	-0.579863	0.0234616
FRMD4B	15.3697	5.62614	9.74355	-4.11741	grey	-0.662487	0.00711975	-0.632002	0.0114815	0.579979	0.0234275	-0.493397	0.0616217	0.424266	0.11499	0.322477	0.241098
FUT1	45.9971	8.42915	37.5679	-29.1388	grey	0.599169	0.0182524	0.632898	0.0113294	-0.736891	0.00172465	0.579262	0.0236402	-0.543016	0.036456	-0.255073	0.358883
GAPDHP35	5.5	1.87003	3.62997	-1.75994	grey	0.276944	0.317662	0.271036	0.328516	-0.189634	0.498458	0.389806	0.150918	-0.361928	0.184968	0.049023	0.862261
GAPDHP38	11.3164	3.81135	7.50503	-3.69369	grey	0.48588	0.06632	0.490869	0.063174	-0.386372	0.154867	0.470653	0.0766214	-0.454353	0.088866	-0.298714	0.279483
GAPDHP60	5.98062	2.34612	3.6345	-1.28839	grey	0.306568	0.266415	0.29718	0.282078	-0.108679	0.699837	0.411072	0.127964	-0.371209	0.173123	-0.0928879	0.741962
GAREM1	37.7643	11.5351	26.2292	-14.694	grey	0.689333	0.00446986	0.730527	0.00198068	-0.632954	0.0113197	0.55417	0.0320621	-0.463804	0.0816094	-0.629646	0.0118897
GBAP1	11.9445	4.55309	7.3914	-2.83832	grey	0.399378	0.140269	0.391482	0.149016	-0.385609	0.155754	0.377617	0.165244	-0.358548	0.189409	0.0485913	0.863464
GHRL	18.8374	4.50522	14.3322	-9.82696	grey	0.511695	0.0512024	0.537454	0.0388086	-0.431321	0.108439	0.521923	0.0459758	-0.530853	0.0417451	-0.458688	0.0854827
GIPC3	4.64124	2.71529	1.92595	0.789338	grey	-0.39218	0.148228	-0.385432	0.15596	0.321221	0.243041	-0.170646	0.543148	0.28588	0.301644	0.548613	0.0341984
GIPR	17.5283	8.54546	8.98289	-0.437431	grey	-0.711624	0.00292578	-0.696909	0.00388611	0.732076	0.00191575	-0.289366	0.295525	0.32928	0.230744	0.706549	0.00323265
GJB5	5.11436	3.40239	1.71197	1.69042	grey	0.526512	0.0437638	0.482676	0.068399	-0.426705	0.112694	0.28572	0.301927	-0.202858	0.468391	-0.274046	0.322961
GLRX	26.5186	7.0188	19.4998	-12.481	grey	0.455519	0.0879469	0.518432	0.0477135	-0.366924	0.178529	0.446322	0.0953818	-0.40941	0.129666	-0.569191	0.0267886
GLTSCR2-AS1	26.6059	5.01954	21.5863	-16.5668	grey	0.456883	0.0868805	0.544802	0.035724	-0.402914	0.136468	0.602897	0.0173582	-0.538137	0.0385138	-0.438125	0.102371
GOLGA8K	37.6637	5.67245	31.9912	-26.3188	grey	0.483054	0.0681517	0.562148	0.0291722	-0.47885	0.0709428	0.640868	0.0100426	-0.669522	0.00632955	-0.271858	0.326994
GOLGA8S	56.1634	8.60351	47.5599	-38.9563	grey	0.62078	0.0135274	0.70404	0.00339358	-0.610708	0.0155941	0.696251	0.00393423	-0.704505	0.00336327	-0.573258	0.0254813
GON7	31.3544	9.40981	21.9446	-12.5348	grey	-0.648864	0.00886916	-0.691776	0.00427448	0.386242	0.155017	-0.59789	0.0185671	0.537915	0.0386094	0.605955	0.0166502
GPD1	56.3739	5.3305	51.0434	-45.713	grey	0.517801	0.0480326	0.598141	0.018505	-0.600891	0.0178351	0.688359	0.0045497	-0.637645	0.0105483	-0.225364	0.419332
GPR4	6.44438	3.31097	3.13341	0.177557	grey	-0.320259	0.244536	-0.281226	0.309927	0.627562	0.0122601	-0.064771	0.818609	0.150369	0.592711	-0.161999	0.564061
GPSM3	53.0412	9.97882	43.0623	-33.0835	grey	-0.657731	0.00769646	-0.710118	0.00301428	0.465918	0.0800454	-0.666028	0.00671283	0.660578	0.00734702	0.753652	0.00117534
GRB14	21.8322	3.3665	18.4657	-15.0992	grey	-0.403537	0.135804	-0.497164	0.0593607	0.572721	0.0256509	-0.548242	0.0343446	0.598021	0.0185348	0.31501	0.252788
GSTM2P1	3.64172	2.9469	0.694815	2.25209	grey	-0.556406	0.0312312	-0.44902	0.0931568	0.149402	0.595121	-0.203619	0.466688	0.133276	0.635844	0.244287	0.380245
GSTZ1	9.5716	6.26399	3.30762	2.95637	grey	0.624239	0.0128689	0.570584	0.0263352	-0.364696	0.181382	0.378366	0.164339	-0.291833	0.291239	-0.215484	0.440533
GUSBP1	12.957	4.73364	8.2234	-3.48976	grey	0.490557	0.0633672	0.573973	0.0252566	-0.592312	0.0199889	0.450234	0.092167	-0.488071	0.0649244	-0.455354	0.0880768
GVQW2	28.5773	8.43894	20.1384	-11.6994	grey	0.661419	0.00724621	0.668026	0.00649144	-0.616906	0.0142957	0.567543	0.0273328	-0.523988	0.0449707	-0.203559	0.466823
H2AFZP3	30.3618	7.37177	22.9901	-15.6183	grey	-0.603356	0.0172506	-0.634243	0.0111036	0.30552	0.268136	-0.509081	0.0526056	0.501688	0.0567261	0.710221	0.00300816
HAR1A	19.2353	7.27293	11.9624	-4.68946	grey	0.55161	0.0330333	0.599175	0.0182509	-0.601112	0.0177821	0.421559	0.117574	-0.474177	0.0741419	-0.657671	0.00770402
HCG17	4.73486	3.26984	1.46502	1.80482	grey	-0.434242	0.105805	-0.432228	0.107616	0.423208	0.115994	-0.111683	0.691909	0.208703	0.455391	0.451171	0.0914085
HCP5	7.93192	2.84495	5.08697	-2.24202	grey	-0.390556	0.150064	-0.397004	0.142862	0.0139286	0.960707	-0.211974	0.448194	0.279662	0.312739	0.665318	0.00679287
HDAC7	31.3433	8.58648	22.7568	-14.1704	grey	0.63279	0.0113476	0.667072	0.00659642	-0.361585	0.185415	0.588078	0.0211225	-0.598982	0.0182982	-0.490025	0.0636987
HEATR1	2.2574	0.710513	1.54689	-0.836379	grey	0.185395	0.508285	0.0418854	0.882176	-0.155164	0.580829	-0.281857	0.308796	0.278553	0.314743	0.282862	0.307
HES4	7.65861	3.15549	4.50313	-1.34764	grey	-0.51327	0.0503707	-0.485487	0.0665724	0.305926	0.267469	-0.35848	0.189498	0.325831	0.235959	0.359794	0.187763
HEXDC-IT1	26.8831	7.56625	19.3169	-11.7506	grey	0.599246	0.0182336	0.61205	0.0153056	-0.303429	0.271593	0.541756	0.0369793	-0.581497	0.0229814	-0.399682	0.13994
HEY1	5.64003	3.41714	2.22288	1.19426	grey	-0.381555	0.160521	-0.324567	0.237888	0.617388	0.0141982	0.0145236	0.959029	0.0291199	0.917949	-0.0282569	0.920374
HGF	10.9194	3.61876	7.30063	-3.68187	grey	0.525971	0.0440204	0.497286	0.0592887	-0.162425	0.563022	0.460982	0.0837298	-0.451998	0.0907428	-0.302481	0.273168
HGS	3.9724	2.99023	0.982171	2.00805	grey	0.602817	0.017377	0.518084	0.0478895	-0.29356	0.288262	0.246216	0.376376	-0.217297	0.436603	-0.328909	0.231301
HIC1	23.375	6.58202	16.793	-10.211	grey	0.663888	0.00695652	0.655874	0.00793134	-0.640493	0.0101005	0.533362	0.0406101	-0.543628	0.0362038	-0.370099	0.174513
HIST2H2BF	7.68793	4.59664	3.09129	1.50535	grey	0.539777	0.0378126	0.516698	0.0485942	-0.492315	0.062283	0.253029	0.362878	-0.200125	0.474532	-0.367473	0.177829
HLA-V	18.8847	3.14619	15.7385	-12.5923	grey	0.281689	0.309097	0.350987	0.19959	-0.266658	0.336695	0.529181	0.0425144	-0.474421	0.0739718	-0.222812	0.424757
HMG20B	14.8788	5.17797	9.70084	-4.52287	grey	0.601958	0.0175803	0.592319	0.0199871	-0.308114	0.263886	0.518304	0.047778	-0.510939	0.0516053	-0.393955	0.146238
HMGB1P3	13.8099	3.8363	9.97356	-6.13726	grey	0.426656	0.11274	0.50353	0.055678	-0.422284	0.116877	0.446052	0.0956069	-0.474191	0.0741317	-0.639274	0.0102903
HMGB3	37.9864	5.90413	32.0822	-26.1781	grey	-0.536737	0.0391198	-0.575326	0.0248353	0.18835	0.501425	-0.661725	0.00720981	0.517928	0.0479683	0.442512	0.0985871
HMOX2	35.9487	7.51946	28.4292	-20.9098	grey	-0.67178	0.00609118	-0.655391	0.00799336	0.555902	0.031417	-0.618417	0.0139921	0.545169	0.0355747	0.292171	0.290655
HOXA-AS3	24.5679	6.97692	17.591	-10.6141	grey	0.448389	0.0936741	0.507618	0.053403	-0.527131	0.0434716	0.463981	0.0814774	-0.45018	0.0922111	-0.411909	0.127112
HOXB-AS2	35.5041	6.66095	28.8431	-22.1822	grey	0.49352	0.0615469	0.581519	0.0229751	-0.37414	0.169489	0.538279	0.0384527	-0.550009	0.0336517	-0.787325	0.000493798
HOXB-AS3	42.9082	7.4997	35.4085	-27.9088	grey	0.614508	0.0147878	0.67693	0.00557392	-0.622382	0.0132192	0.635558	0.0108863	-0.605092	0.0168479	-0.664512	0.00688471
HOXC10	15.2763	5.53975	9.73654	-4.19679	grey	0.479706	0.070368	0.549121	0.0339988	-0.587473	0.0212886	0.481334	0.0692837	-0.441132	0.0997675	-0.459535	0.0848329
HOXC4	11.7478	4.23455	7.51323	-3.27868	grey	0.435129	0.105013	0.444742	0.0967025	-0.339635	0.215527	0.406143	0.133057	-0.420469	0.118626	-0.142642	0.612063
HSD11B1L	22.1759	6.89216	15.2838	-8.39159	grey	0.526982	0.0435417	0.587101	0.021391	-0.502788	0.0560986	0.523025	0.0454375	-0.535097	0.0398388	-0.394471	0.145663
HSP90AA1	5.28835	1.69411	3.59424	-1.90013	grey	-0.339468	0.215767	-0.360787	0.186459	0.326483	0.234968	-0.370239	0.174337	0.377723	0.165116	0.174075	0.534951
HSP90AA6P	13.3129	5.35263	7.96031	-2.60768	grey	-0.631673	0.0115379	-0.613213	0.0150587	0.251585	0.365716	-0.465804	0.0801295	0.45942	0.0849207	0.496019	0.0600414
HSP90AB2P	17.5266	6.67335	10.8533	-4.17995	grey	-0.71216	0.00289476	-0.650268	0.00867475	0.384861	0.156625	-0.494508	0.0609487	0.51183	0.0511308	0.313526	0.255151
HSPA9	3.90793	2.50237	1.40556	1.09681	grey	-0.455539	0.0879314	-0.44274	0.0983932	0.557693	0.0307605	-0.233526	0.402225	0.187691	0.502952	0.244472	0.379873
HSPD1P11	6.73378	3.59125	3.14253	0.448723	grey	0.361816	0.185113	0.387967	0.153024	-0.216058	0.439288	0.229907	0.409766	-0.167998	0.549516	-0.597065	0.0187724
IER2	23.1963	5.66103	17.5353	-11.8743	grey	0.497306	0.059277	0.564249	0.028445	-0.458021	0.0859976	0.515155	0.049388	-0.563664	0.0286463	-0.458095	0.0859403
IGFLR1	19.9815	2.95174	17.0297	-14.078	grey	0.248223	0.372373	0.322982	0.24032	-0.138701	0.622029	0.521078	0.0463924	-0.453562	0.0894934	-0.0925517	0.742867
INO80C	23.9747	7.27185	16.7029	-9.43101	grey	-0.545565	0.0354143	-0.596672	0.0188709	0.576891	0.0243547	-0.46916	0.0776892	0.558087	0.0306177	0.448534	0.0935546
ITIH4	14.4654	2.05276	12.4127	-10.3599	grey	0.312503	0.256789	0.357349	0.191001	-0.321395	0.24277	0.483546	0.0678299	-0.497927	0.0589104	-0.118079	0.675132
JAM3	4.50716	2.33715	2.17001	0.167141	grey	-0.367002	0.178429	-0.377534	0.165344	0.229306	0.411025	-0.338838	0.216674	0.316167	0.250954	0.211011	0.450305
KATNAL2	19.2089	4.51485	14.694	-10.1791	grey	0.535272	0.0397617	0.526236	0.0438947	-0.148891	0.596395	0.519724	0.0470649	-0.451491	0.091151	-0.507039	0.0537207
KB-1471A8.1	4.96931	3.55987	1.40944	2.15043	grey	0.509604	0.0523222	0.490747	0.0632496	-0.43193	0.107886	0.15192	0.588858	-0.26447	0.340825	-0.421043	0.118071
KB-1572G7.2	24.2793	10.7601	13.5192	-2.75917	grey	0.79313	0.000418768	0.731974	0.00191996	-0.560303	0.0298222	0.500599	0.0573523	-0.552128	0.0328351	-0.350422	0.200365
KCNK3	74.0497	12.2331	61.8166	-49.5835	grey	-0.590937	0.0203519	-0.706709	0.00322264	0.674949	0.00576856	-0.661927	0.00718575	0.685721	0.00477168	0.668425	0.00644798
KCNS3	44.4255	6.80489	37.6206	-30.8157	grey	-0.574914	0.0249629	-0.626315	0.0124859	0.434847	0.105264	-0.650063	0.00870297	0.659755	0.00744674	0.399776	0.139838
KIAA0895L	51.7202	9.12054	42.5997	-33.4791	grey	0.679929	0.00528904	0.700835	0.00360838	-0.469028	0.0777844	0.675465	0.00571731	-0.648076	0.00897974	-0.297392	0.281718
KIAA1211	48.6923	15.108	33.5843	-18.4764	grey	-0.81414	0.000220406	-0.837898	9.62802e-05	0.739208	0.00163835	-0.649858	0.00873119	0.635122	0.010958	0.610782	0.0155781
KIF26B	13.8907	4.88001	9.0107	-4.13069	grey	0.55219	0.0328114	0.557912	0.0306811	-0.167553	0.55059	0.370755	0.173691	-0.384421	0.157141	-0.695882	0.00396143
KLHL24	25.6628	3.22424	22.4386	-19.2143	grey	0.383714	0.157971	0.440832	0.100025	-0.397956	0.141818	0.600767	0.017865	-0.564708	0.0282882	-0.0775198	0.783624
KRR1	1.86265	1.60423	0.258425	1.3458	grey	0.456907	0.0868615	0.33895	0.216513	-0.379155	0.163388	-0.044583	0.874641	-0.037268	0.895094	-0.213598	0.444642
KRT18P55	2.89957	2.22442	0.675147	1.54927	grey	0.46024	0.084294	0.352067	0.198115	-0.324676	0.23772	0.125815	0.655028	-0.104825	0.710048	-0.0338541	0.904662
KRT8P26	20.0808	5.5447	14.5361	-8.99144	grey	0.658549	0.00759478	0.627517	0.0122681	-0.702831	0.00347341	0.523597	0.0451596	-0.431788	0.108014	-0.171899	0.540146
KRT8P50	20.6982	5.78019	14.918	-9.13784	grey	0.454152	0.0890249	0.501253	0.0569752	-0.333865	0.223926	0.45994	0.0845229	-0.556515	0.0311912	-0.587548	0.021268
KRTAP4-9	55.0432	10.1551	44.8882	-34.7331	grey	-0.709583	0.00304628	-0.739233	0.00163742	0.700891	0.00360451	-0.642407	0.00980779	0.66804	0.00648995	0.396129	0.143824
KSR1	5.50389	3.71451	1.78939	1.92512	grey	0.52187	0.0460019	0.484768	0.0670366	-0.381385	0.160723	0.308094	0.263919	-0.321268	0.242968	-0.235648	0.39784
KTN1-AS1	15.9045	7.05197	8.85252	-1.80054	grey	0.665759	0.00674312	0.66879	0.00640832	-0.679159	0.00536108	0.424744	0.114537	-0.437174	0.103205	-0.446538	0.0952021
LA16c-306E5.1	13.3911	5.20788	8.18325	-2.97537	grey	0.548886	0.0340908	0.564249	0.0284451	-0.4018	0.137657	0.4532	0.0897818	-0.40821	0.130904	-0.476214	0.0727346
LAMA1	38.7543	8.04408	30.7103	-22.6662	grey	0.512441	0.0508071	0.602293	0.0175007	-0.474261	0.0740832	0.586286	0.021617	-0.62255	0.0131872	-0.728423	0.00207176
LAMA5	14.1383	4.88751	9.25081	-4.3633	grey	-0.482274	0.0686632	-0.518801	0.0475274	0.35491	0.194265	-0.303061	0.272204	0.368408	0.176645	0.764237	0.000908421
LCP1	71.2837	11.5615	59.7223	-48.1608	grey	-0.712224	0.00289107	-0.779921	0.000605036	0.696108	0.00394474	-0.719803	0.00248052	0.746088	0.00140234	0.649706	0.0087521
LDHAP2	3.11127	1.62108	1.49019	0.13089	grey	0.289966	0.294479	0.24466	0.379496	-0.266967	0.336114	0.156399	0.577784	0.0133051	0.962464	0.0247195	0.930318
LEMD3	30.487	10.5664	19.9206	-9.35421	grey	-0.783977	0.000541825	-0.777833	0.000639834	0.433651	0.106333	-0.578899	0.0237487	0.513818	0.0500834	0.666341	0.00667777
LEPR	14.0383	5.7827	8.25558	-2.47288	grey	0.448211	0.0938202	0.495838	0.0601496	-0.568654	0.0269649	0.332329	0.226196	-0.323337	0.239773	-0.549475	0.0338602
LETMD1	19.5976	5.27965	14.318	-9.03831	grey	0.440857	0.100003	0.496207	0.0599297	-0.514016	0.0499796	0.425557	0.113771	-0.430918	0.108806	-0.4138	0.125203
LINC00240	25.1513	6.31299	18.8383	-12.5253	grey	0.572345	0.0257705	0.619204	0.013836	-0.417091	0.121927	0.561695	0.0293308	-0.562819	0.0289386	-0.65179	0.00846767
LINC00476	15.0294	5.20152	9.82788	-4.62635	grey	0.577181	0.0242664	0.605244	0.0168128	-0.617192	0.0142377	0.462601	0.0825085	-0.528098	0.0430179	-0.431254	0.108499
LINC00623	9.92543	3.85097	6.07446	-2.2235	grey	0.51442	0.0497694	0.467097	0.0791827	-0.298169	0.280404	0.429913	0.109725	-0.359038	0.18876	-0.121136	0.667162
LINC00907	15.8935	5.74989	10.1436	-4.39369	grey	0.497251	0.0593092	0.552228	0.0327969	-0.45479	0.0885207	0.482951	0.0682185	-0.420471	0.118624	-0.422558	0.116616
LINC01050	12.7391	5.93396	6.80513	-0.87117	grey	0.43952	0.101157	0.460467	0.0841213	-0.345131	0.207713	0.30665	0.266281	-0.443633	0.0976369	-0.559387	0.0301492
LINC01117	21.842	8.10285	13.7391	-5.63628	grey	-0.603076	0.0173161	-0.621465	0.0133949	0.455394	0.0880451	-0.527844	0.0431368	0.406138	0.133062	0.481365	0.069263
LINC01252	23.79	6.23461	17.5554	-11.3208	grey	0.428667	0.110872	0.517567	0.0481513	-0.442118	0.0989235	0.456639	0.08707	-0.491709	0.0626552	-0.545786	0.0353253
LINC01260	37.4024	8.31087	29.0915	-20.7806	grey	0.636058	0.0108046	0.638959	0.0103399	-0.664157	0.00692543	0.5749	0.0249674	-0.634194	0.0111117	-0.1774	0.527054
LINC01347	32.7298	6.80718	25.9227	-19.1155	grey	0.606301	0.0165716	0.639636	0.0102336	-0.592235	0.0200091	0.61044	0.0156522	-0.623385	0.0130291	-0.381565	0.160509
LINC01534	33.0701	8.32272	24.7474	-16.4247	grey	0.612213	0.0152709	0.621689	0.0133519	-0.679898	0.00529198	0.528818	0.0426828	-0.643349	0.00966617	-0.22642	0.417099
LINC01852	27.3983	6.86359	20.5347	-13.6711	grey	-0.51817	0.0478459	-0.565485	0.0280238	0.513485	0.0502576	-0.578243	0.0239452	0.405824	0.133391	0.425949	0.113402
LINC02021	3.82501	2.69219	1.13282	1.55938	grey	-0.458793	0.0854025	-0.413517	0.125487	0.52302	0.0454399	-0.0355018	0.900042	0.130113	0.643951	0.279934	0.312248
LINC02170	1.28587	0.99964	0.286232	0.713407	grey	-0.342886	0.210884	-0.275508	0.320282	0.182464	0.51513	0.0258599	0.927111	-0.0383023	0.892198	0.295738	0.284532
LRIT3	10.6571	3.58947	7.0676	-3.47814	grey	0.458951	0.0852807	0.460151	0.0843618	-0.325735	0.236105	0.433913	0.106099	-0.318766	0.246866	-0.267325	0.335442
LRP5L	68.2692	13.3311	54.9382	-41.6071	grey	0.751486	0.00123707	0.772	0.000745779	-0.490499	0.0634037	0.73107	0.00195772	-0.620779	0.0135276	-0.692807	0.00419412
LRRC32	14.5344	2.4483	12.0861	-9.63782	grey	0.314299	0.253919	0.371935	0.172219	-0.37295	0.170958	0.474482	0.07393	-0.503211	0.0558582	-0.240882	0.38713
LRRC37A4P	21.1092	3.95862	17.1506	-13.192	grey	0.529228	0.0424926	0.517583	0.0481433	-0.47816	0.071409	0.553866	0.032176	-0.501118	0.0570532	-0.0981781	0.727767
LRRN3	36.8906	4.82662	32.064	-27.2374	grey	-0.4495	0.0927641	-0.502966	0.0559971	0.175616	0.531283	-0.623073	0.013088	0.586326	0.0216058	0.440476	0.100331
LYL1	9.96985	3.28042	6.68943	-3.409	grey	-0.485464	0.0665871	-0.425	0.114296	0.586296	0.0216143	-0.329297	0.230719	0.259267	0.350759	-0.0720899	0.798482
LYPD3	5.75028	2.75185	2.99843	-0.246582	grey	-0.259944	0.349457	-0.185644	0.507704	0.535369	0.0397189	-0.0701251	0.803874	0.087691	0.755982	-0.438278	0.102238
LYST	16.2729	8.04808	8.22484	-0.176756	grey	-0.696845	0.00389077	-0.65911	0.00752562	0.309583	0.261498	-0.477243	0.0720315	0.359959	0.187546	0.539664	0.0378606
MAP3K14-AS1	11.7546	5.60955	6.14506	-0.53551	grey	0.588237	0.0210791	0.545134	0.035589	-0.206343	0.460617	0.407695	0.131438	-0.448961	0.0932052	-0.244773	0.37927
MARVELD2	17.5013	6.68595	10.8153	-4.12937	grey	-0.469156	0.0776926	-0.504494	0.0551351	0.39798	0.141791	-0.345417	0.207312	0.231998	0.405401	0.673677	0.00589637
MEF2B	24.8641	4.42533	20.4388	-16.0135	grey	0.46437	0.0811883	0.505932	0.0543329	-0.410523	0.128525	0.57827	0.0239373	-0.402093	0.137344	-0.401124	0.138383
MEGF8	3.70023	2.75045	0.949775	1.80068	grey	0.616207	0.0144377	0.482128	0.068759	-0.539971	0.0377302	0.0506644	0.857692	0.000261986	0.999261	-0.3299	0.229814
METTL26	36.3316	5.37381	30.9578	-25.584	grey	0.507912	0.0532419	0.574998	0.0249368	-0.396005	0.143962	0.609541	0.0158485	-0.643114	0.00970146	-0.420166	0.118919
MEX3C	23.2892	6.12429	17.1649	-11.0406	grey	-0.541611	0.03704	-0.582353	0.022733	0.552019	0.0328767	-0.550512	0.0334565	0.593193	0.0197591	0.273234	0.324454
MFSD13B	6.26621	4.63015	1.63606	2.99408	grey	0.581997	0.0228358	0.519899	0.0469775	-0.432286	0.107563	0.234309	0.400605	-0.271481	0.327691	-0.180389	0.520001
MIER2	7.79887	3.65599	4.14288	-0.486883	grey	0.435433	0.104743	0.448719	0.0934028	-0.282724	0.307247	0.283971	0.305025	-0.218845	0.433262	-0.610095	0.0157273
MINOS1	17.727	5.46709	12.2599	-6.79281	grey	-0.582353	0.0227329	-0.582211	0.0227741	0.407242	0.13191	-0.515338	0.0492931	0.468889	0.0778847	0.182667	0.514653
MIR1244-1	4.2788	1.00178	3.27702	-2.27524	grey	0.25088	0.367108	0.110019	0.696296	-0.155323	0.580435	-0.340303	0.214567	0.306915	0.265846	-0.0722963	0.797916
MIR2277	23.4228	6.00056	17.4222	-11.4217	grey	-0.556926	0.0310406	-0.54911	0.0340029	-0.0393557	0.88925	-0.502268	0.0563944	0.453224	0.0897624	0.59112	0.0203034
MMP1	10.1527	6.45513	3.69762	2.75751	grey	-0.667824	0.00651364	-0.603024	0.0173284	0.449175	0.09303	-0.34503	0.207856	0.385152	0.156287	0.220127	0.430503
MMP10	6.2357	2.68445	3.55125	-0.866799	grey	-0.187499	0.503397	-0.169436	0.546054	0.646333	0.00922825	-0.0536425	0.849413	0.13419	0.633509	-0.30342	0.271607
MN1	28.3978	6.75764	21.6401	-14.8825	grey	0.478968	0.0708638	0.538636	0.0382994	-0.341667	0.212616	0.445985	0.0956624	-0.558043	0.0306334	-0.72569	0.002195
MORN1	19.9996	5.66069	14.3389	-8.67822	grey	0.602907	0.017356	0.600914	0.0178297	-0.677579	0.00551121	0.472519	0.0753012	-0.502566	0.0562248	-0.222339	0.425768
MPZL3	7.89696	4.09399	3.80297	0.291013	grey	-0.521034	0.046414	-0.484656	0.0671084	0.658891	0.00755257	-0.222929	0.424509	0.2947	0.286306	0.113366	0.687483
MRNIP	8.6322	4.66337	3.96883	0.694544	grey	0.584551	0.0221038	0.543688	0.0361794	-0.649632	0.00876234	0.230179	0.409196	-0.200425	0.473857	-0.580721	0.0232085
MRPL43	8.33528	3.16948	5.1658	-1.99632	grey	-0.503466	0.0557143	-0.447347	0.0945323	0.582318	0.022743	-0.32933	0.230669	0.303027	0.27226	-0.128966	0.6469
MRPL55	21.3821	6.94331	14.4388	-7.49552	grey	0.630446	0.0117499	0.651358	0.00852602	-0.561011	0.0295715	0.56548	0.0280254	-0.569128	0.0268093	-0.4557	0.0878049
MRPS16	2.98112	1.78406	1.19706	0.587	grey	0.406232	0.132963	0.373953	0.16972	-0.343976	0.209341	0.126449	0.65339	-0.0744072	0.792133	-0.514891	0.0495245
MRPS26	15.5635	4.72937	10.8341	-6.10476	grey	0.509978	0.0521206	0.542095	0.036838	-0.620402	0.013601	0.478671	0.0710636	-0.529861	0.0422002	-0.149538	0.594782
MTRNR2L1	1.01887	0.648645	0.370223	0.278422	grey	0.30533	0.268448	0.148008	0.598599	-0.281022	0.310293	-0.161146	0.566143	0.179753	0.521498	0.156611	0.577261
MTRNR2L10	2.65226	1.98938	0.662879	1.3265	grey	0.503025	0.055964	0.389906	0.150804	-0.351574	0.198788	0.194406	0.487506	-0.0882796	0.754391	0.0397604	0.888118
MYD88	17.8975	6.45695	11.4405	-4.9836	grey	0.544028	0.03604	0.570524	0.0263545	-0.363542	0.182871	0.483002	0.0681856	-0.516628	0.0486298	-0.575709	0.0247169
MYH3	19.4181	4.85723	14.5609	-9.70364	grey	0.545708	0.0353565	0.500551	0.0573797	-0.626518	0.0124489	0.445995	0.0956539	-0.465761	0.0801609	0.0181992	0.948672
MYL12A	8.92356	4.94303	3.98052	0.962513	grey	-0.581058	0.0231098	-0.554012	0.0321213	0.335274	0.221856	-0.377805	0.165016	0.317573	0.248737	0.438432	0.102103
MYL12B	58.0144	10.1595	47.8549	-37.6954	grey	-0.591572	0.0201836	-0.66707	0.0065967	0.371841	0.172336	-0.687092	0.00465526	0.614256	0.0148402	0.690571	0.00437
MYL12BP1	51.7602	8.30128	43.459	-35.1577	grey	-0.595223	0.0192369	-0.672395	0.00602744	0.366533	0.179026	-0.636849	0.0106763	0.647663	0.00903815	0.7352	0.00178991
MYL6	20.2791	7.79385	12.4852	-4.69137	grey	-0.578723	0.0238012	-0.599175	0.018251	0.362861	0.183754	-0.454224	0.0889682	0.373085	0.170792	0.7185	0.00254756
NACAD	11.1567	5.58838	5.56831	0.0200661	grey	-0.524171	0.0448823	-0.500233	0.0575638	0.277026	0.317513	-0.410543	0.128504	0.24472	0.379374	0.297576	0.281407
NAGA	31.1662	7.04699	24.1192	-17.0722	grey	-0.52642	0.0438077	-0.543698	0.0361751	0.162122	0.563761	-0.513233	0.0503896	0.485405	0.0666253	0.614864	0.0147138
NANS	57.0401	6.6503	50.3898	-43.7395	grey	-0.552224	0.0327985	-0.64197	0.00987395	0.554333	0.032001	-0.708175	0.00313167	0.67634	0.00563137	0.438516	0.10203
NAV3	18.3982	4.19918	14.1991	-9.99987	grey	0.420921	0.118188	0.4539	0.0892249	-0.338565	0.217068	0.51958	0.0471366	-0.535709	0.0395695	-0.275509	0.320281
NAXE	19.3522	6.24771	13.1045	-6.85677	grey	0.639466	0.0102603	0.658461	0.00760562	-0.654797	0.00807007	0.483669	0.0677495	-0.543564	0.0362303	-0.323861	0.238969
NCF2	28.9104	8.08109	20.8293	-12.7482	grey	-0.641009	0.0100208	-0.69735	0.00385404	0.622892	0.0131223	-0.596689	0.0188665	0.598046	0.0185286	0.393897	0.146303
NDOR1	28.3004	5.96523	22.3352	-16.37	grey	0.520476	0.0466905	0.531608	0.0414009	-0.511357	0.0513822	0.54002	0.0377098	-0.641718	0.00991234	-0.2569	0.35533
NDUFA12	25.8955	7.08056	18.815	-11.7344	grey	-0.588077	0.0211229	-0.605499	0.0167544	0.317712	0.248519	-0.568371	0.0270583	0.56155	0.0293817	0.457247	0.0865973
NDUFAF7	52.8887	9.8632	43.0255	-33.1623	grey	0.733453	0.00185944	0.752426	0.00120996	-0.568686	0.0269546	0.692723	0.00420061	-0.655289	0.00800654	-0.378169	0.164576
NEXN-AS1	17.0776	4.52135	12.5562	-8.03486	grey	-0.554596	0.0319023	-0.603684	0.0171739	0.53838	0.0384091	-0.523145	0.0453789	0.527322	0.0433817	0.45799	0.0860215
NFKBIZ	17.6394	7.70325	9.93617	-2.23292	grey	0.630652	0.0117141	0.638079	0.0104792	-0.557175	0.0309493	0.408672	0.130427	-0.401211	0.13829	-0.708904	0.00308721
NKTR	11.0115	5.25045	5.76104	-0.510591	grey	0.556387	0.0312383	0.511097	0.0515211	-0.287007	0.299657	0.395028	0.145043	-0.46064	0.0839901	-0.193095	0.490504
NLGN2	17.2617	5.4818	11.7799	-6.29806	grey	0.543435	0.0362835	0.561322	0.0294618	-0.513816	0.0500845	0.497322	0.0592672	-0.473092	0.0748986	-0.251703	0.365486
NLRP3P1	40.8559	5.87819	34.9778	-29.0996	grey	0.457795	0.0861723	0.553462	0.0323286	-0.43163	0.108158	0.64431	0.00952348	-0.656774	0.00781681	-0.493019	0.0618525
NODAL	4.8521	3.21716	1.63494	1.58222	grey	0.449947	0.0924008	0.361583	0.185417	-0.296611	0.283045	0.23985	0.38923	-0.0675831	0.810863	-0.0250877	0.929282
NOL7	14.3682	5.60034	8.76789	-3.16755	grey	-0.551046	0.0332504	-0.566504	0.0276799	0.283826	0.305282	-0.456295	0.0873388	0.430787	0.108925	0.456613	0.0870907
NPM1P5	26.6949	5.39942	21.2955	-15.8961	grey	-0.514618	0.0496665	-0.507713	0.0533507	0.610596	0.0156185	-0.509186	0.0525487	0.443017	0.0981587	-0.0327795	0.907676
NRARP	3.10074	2.04969	1.05105	0.998645	grey	-0.41922	0.119839	-0.340247	0.214647	0.536453	0.0392437	0.0604826	0.830453	0.0449486	0.87362	0.250482	0.367893
NRK	9.08065	3.7258	5.35486	-1.62906	grey	0.369037	0.17585	0.414261	0.12474	-0.190894	0.495556	0.219907	0.430976	-0.291436	0.291928	-0.671126	0.00615939
NSMCE1	8.19088	4.39153	3.79935	0.59218	grey	0.507722	0.0533457	0.493906	0.0613129	-0.450392	0.092039	0.348848	0.202533	-0.246579	0.37565	-0.439298	0.10135
NSUN5	14.5607	5.93435	8.62637	-2.69202	grey	0.485064	0.0668447	0.492204	0.0623507	-0.400988	0.138529	0.361526	0.185492	-0.352808	0.197106	-0.48845	0.0646853
NSUN5P1	13.6305	6.35275	7.27779	-0.925037	grey	0.641918	0.00988191	0.650735	0.00861082	-0.585313	0.0218889	0.38146	0.160634	-0.44905	0.0931317	-0.655172	0.00802164
NT5M	28.8874	5.16998	23.7174	-18.5475	grey	0.509975	0.0521223	0.571807	0.025942	-0.154475	0.58253	0.582055	0.022819	-0.616081	0.0144633	-0.543615	0.0362095
NUDT5	15.3835	6.91243	8.47106	-1.55864	grey	0.531552	0.0414265	0.576366	0.0245151	-0.577404	0.0241988	0.418821	0.120228	-0.359874	0.187658	-0.519053	0.0474008
ODF2L	9.25963	4.84556	4.41407	0.431486	grey	0.571116	0.0261636	0.529659	0.0422932	-0.42302	0.116174	0.173605	0.536069	-0.100351	0.72196	-0.689454	0.00446008
ODF3L2	21.7438	6.06242	15.6814	-9.619	grey	0.458307	0.0857763	0.514001	0.0499878	-0.37792	0.164877	0.461369	0.083437	-0.561842	0.0292795	-0.579888	0.0234543
OGN	17.5888	4.65952	12.9293	-8.26974	grey	0.387166	0.153947	0.45068	0.0918061	-0.165647	0.555196	0.415298	0.123704	-0.565069	0.028165	-0.473741	0.0744452
OLFML2A	21.9504	5.79137	16.159	-10.3676	grey	-0.53081	0.0417644	-0.5663	0.0277485	0.580086	0.0233956	-0.518911	0.0474721	0.437009	0.10335	0.467735	0.0787189
OMD	11.4168	5.65157	5.76528	-0.113709	grey	0.44483	0.0966282	0.456944	0.0868326	-0.358165	0.189916	0.331866	0.226883	-0.403692	0.13564	-0.353592	0.196043
OMG	22.0957	5.33829	16.7574	-11.4191	grey	0.391264	0.149262	0.448573	0.0935229	-0.223686	0.422897	0.440484	0.100325	-0.558795	0.0303617	-0.49213	0.0623963
OPTN	11.7982	2.94575	8.85243	-5.90668	grey	-0.429312	0.110277	-0.389105	0.151719	-0.0770464	0.784917	-0.472782	0.0751161	0.35392	0.1956	0.102471	0.716307
OR10A6	8.33264	4.59622	3.73643	0.85979	grey	0.657043	0.00778285	0.582503	0.0226894	-0.676641	0.00560195	0.26843	0.333371	-0.134593	0.632479	-0.186502	0.505709
OR7E126P	25.1202	3.93073	21.1894	-17.2587	grey	0.402641	0.136758	0.409714	0.129354	-0.241213	0.386458	0.53246	0.0410154	-0.508969	0.0526659	-0.186779	0.505066
OTOGL	23.2748	6.29201	16.9828	-10.6908	grey	0.504411	0.0551816	0.547911	0.0344754	-0.431826	0.10798	0.550321	0.0335305	-0.452841	0.0900679	-0.378934	0.163654
OXSR1	37.1645	6.25255	30.9119	-24.6594	grey	-0.532243	0.0411131	-0.574474	0.0251	0.346297	0.20608	-0.622032	0.0132862	0.571001	0.0262005	0.448409	0.0936576
PALMD	7.84138	4.0488	3.79258	0.256224	grey	-0.488332	0.0647601	-0.488609	0.0645855	0.67588	0.0056764	-0.140021	0.618685	0.225258	0.419557	0.538283	0.0384509
PAPPA-AS2	6.90553	4.26999	2.63554	1.63445	grey	0.524138	0.044898	0.509606	0.0523214	-0.415441	0.123562	0.236548	0.395987	-0.197077	0.481427	-0.594812	0.0193418
PARM1	18.8712	6.54732	12.3239	-5.7766	grey	-0.446344	0.0953638	-0.484064	0.0674927	0.731036	0.00195913	-0.333412	0.224593	0.347105	0.204952	0.224594	0.420966
PCBD1	22.3741	6.16328	16.2108	-10.0476	grey	0.530287	0.0420041	0.566244	0.0277674	-0.626188	0.012509	0.462877	0.0823016	-0.412869	0.12614	-0.353668	0.19594
PCDHA9	5.56879	2.86932	2.69947	0.169855	grey	0.44053	0.100285	0.409622	0.129447	-0.352043	0.198148	0.331863	0.226887	-0.263555	0.342561	-0.270531	0.329455
PCDHB4	14.1354	4.47203	9.66342	-5.1914	grey	0.54532	0.0355136	0.560928	0.0296009	-0.454556	0.0887058	0.485178	0.0667715	-0.440852	0.100008	-0.368389	0.176669
PCDHGB3	10.277	3.45269	6.82433	-3.37164	grey	0.372396	0.171646	0.448809	0.0933295	-0.447782	0.0941732	0.420682	0.11842	-0.403365	0.135987	-0.37686	0.166162
PCGF5	18.3687	5.90927	12.4594	-6.55015	grey	-0.549375	0.033899	-0.574154	0.0251997	0.226705	0.416497	-0.476464	0.0725637	0.456766	0.0869711	0.650285	0.00867243
PDCD4	13.2478	4.76054	8.48722	-3.72669	grey	0.566991	0.0275169	0.529022	0.042588	-0.575221	0.0248677	0.41832	0.120719	-0.332155	0.226454	-0.0492229	0.861705
PDE1C	2.35545	2.08063	0.274815	1.80582	grey	0.531817	0.041306	0.410426	0.128624	-0.400217	0.139361	0.0174241	0.950855	0.0126129	0.964416	-0.118049	0.67521
PDE2A	6.95376	2.50883	4.44492	-1.93609	grey	-0.34683	0.205336	-0.378606	0.164049	0.701932	0.00353367	-0.242139	0.384581	0.363095	0.18345	0.227716	0.414366
PDE7B	20.4136	8.71826	11.6953	-2.97708	grey	0.624133	0.0128887	0.63642	0.0107458	-0.423584	0.115637	0.469825	0.0772121	-0.349183	0.202071	-0.599204	0.0182439
PDLIM7	41.7577	9.95731	31.8004	-21.8431	grey	-0.688346	0.0045508	-0.70448	0.00336489	0.33747	0.218654	-0.608423	0.0160952	0.512952	0.0505374	0.711067	0.00295828
PECAM1	6.78588	2.60847	4.17741	-1.56894	grey	-0.222595	0.42522	-0.180067	0.520757	0.647242	0.00909798	-0.0340912	0.903997	0.0800789	0.776646	-0.336759	0.219687
PER3	13.7364	5.80017	7.93621	-2.13604	grey	0.673069	0.00595822	0.60059	0.0179075	-0.579394	0.0236009	0.419453	0.119612	-0.38191	0.1601	-0.223158	0.42402
PFKL	56.0717	13.3887	42.683	-29.2943	grey	0.739322	0.00163419	0.757374	0.0010751	-0.463908	0.0815321	0.690188	0.00440068	-0.620966	0.0134914	-0.586081	0.021674
PFN1P6	13.5718	6.79396	6.7778	0.0161582	grey	0.647085	0.00912039	0.586357	0.0215973	-0.227393	0.415046	0.339125	0.21626	-0.250621	0.367619	-0.667179	0.00658465
PGAP1	5.86955	2.80297	3.06658	-0.263617	grey	-0.513352	0.0503276	-0.464936	0.080769	0.260427	0.34853	-0.380965	0.161222	0.375559	0.167748	0.285102	0.303019
PIGQ	20.886	5.93304	14.953	-9.01991	grey	0.514607	0.0496722	0.553463	0.0323281	-0.371677	0.17254	0.573799	0.025311	-0.440356	0.100435	-0.485398	0.0666299
PIH1D1	17.4971	7.33835	10.1587	-2.82036	grey	0.638176	0.0104637	0.622366	0.0132223	-0.677531	0.00551584	0.381488	0.160601	-0.411005	0.128032	-0.36916	0.175695
PIK3R1	18.1117	8.66522	9.44652	-0.781292	grey	-0.74612	0.00140132	-0.698953	0.00373946	0.476167	0.0727669	-0.485447	0.0665983	0.369498	0.175269	0.58081	0.0231823
PIWIL2	37.9141	5.7449	32.1692	-26.4243	grey	0.441478	0.0994705	0.567469	0.0273573	-0.490854	0.0631832	0.599591	0.0181495	-0.658379	0.00761576	-0.562067	0.0292006
PLAGL1	15.5006	4.71345	10.7872	-6.07375	grey	0.500069	0.0576591	0.542916	0.0364975	-0.424635	0.11464	0.49357	0.0615166	-0.502915	0.0560263	-0.550532	0.0334489
PLCXD1	33.0141	4.53815	28.476	-23.9378	grey	-0.504864	0.054928	-0.529257	0.0424791	0.651221	0.0085446	-0.570069	0.0265022	0.562054	0.0292051	-0.0170553	0.951894
PLD3	24.6632	7.44211	17.2211	-9.77902	grey	0.441151	0.0997509	0.530117	0.0420821	-0.46268	0.0824494	0.393498	0.146748	-0.498989	0.0582875	-0.670167	0.00626064
PLEKHM1P1	15.3272	2.16617	13.161	-10.9948	grey	0.357771	0.19044	0.315883	0.251403	-0.298185	0.280376	0.450115	0.0922635	-0.321218	0.243045	0.239751	0.389431
PLLP	11.7403	4.92803	6.81223	-1.8842	grey	0.542937	0.0364887	0.511673	0.0512143	-0.184511	0.510344	0.364584	0.181526	-0.259086	0.351108	-0.637533	0.0105663
PMF1	43.998	6.02055	37.9774	-31.9569	grey	0.542443	0.0366933	0.57376	0.0253232	-0.215707	0.440048	0.635997	0.0108146	-0.650587	0.00863098	-0.309316	0.261931
PNMAL1	23.8456	8.01203	15.8335	-7.8215	grey	-0.657018	0.00778604	-0.649247	0.00881581	0.327011	0.234167	-0.472129	0.0755757	0.587103	0.0213906	0.605566	0.0167391
POFUT2	23.7688	7.81393	15.9549	-8.14095	grey	0.506748	0.0538812	0.565801	0.0279169	-0.430779	0.108933	0.445209	0.0963108	-0.594723	0.0193644	-0.492275	0.0623072
POMZP3	14.7453	5.72017	9.02513	-3.30496	grey	0.579905	0.0234493	0.565755	0.0279322	-0.241078	0.386732	0.386812	0.154357	-0.421515	0.117616	-0.611901	0.0153374
PPM1H	6.66471	2.21503	4.44968	-2.23465	grey	-0.373871	0.169821	-0.356221	0.192506	0.0368728	0.896201	-0.124796	0.657664	0.180782	0.519076	0.679719	0.00530869
PPT2-EGFL8	31.0323	5.91471	25.1176	-19.2029	grey	0.498333	0.0586716	0.524803	0.0445786	-0.433248	0.106696	0.582698	0.0226332	-0.54435	0.0359081	-0.302063	0.273865
PRAL	11.7069	2.67492	9.03195	-6.35704	grey	0.383912	0.157737	0.474658	0.0738073	-0.312463	0.256853	0.462871	0.0823061	-0.562821	0.0289378	-0.366178	0.179481
PRELID3A	9.88058	4.81671	5.06387	-0.247162	grey	0.579362	0.0236105	0.571923	0.025905	-0.424078	0.115168	0.424673	0.114604	-0.410757	0.128285	-0.387678	0.153357
PREX2	12.6178	2.69993	9.91788	-7.21795	grey	-0.349298	0.201913	-0.356375	0.1923	0.598371	0.0184482	-0.353899	0.195628	0.35055	0.20019	-0.126906	0.652209
PRG2	23.8998	7.34199	16.5578	-9.21583	grey	0.589174	0.0208246	0.629137	0.0119794	-0.444368	0.0970168	0.470919	0.0764322	-0.473112	0.0748849	-0.774475	0.000699215
PRKAR2B	6.1986	3.143	3.0556	0.087402	grey	-0.459584	0.0847949	-0.392694	0.14765	0.672949	0.00597059	-0.119163	0.672302	0.153335	0.58535	-0.0304493	0.914216
PRMT5	25.327	5.01992	20.307	-15.2871	grey	-0.531134	0.0416169	-0.578164	0.023969	0.353835	0.195715	-0.591797	0.0201243	0.639272	0.0102906	0.444244	0.0971213
PRR5-ARHGAP8	32.8633	9.06159	23.8017	-14.7401	grey	0.650139	0.00869246	0.699731	0.00368481	-0.555389	0.031607	0.618611	0.0139535	-0.526553	0.0437447	-0.545088	0.0356076
PRSS30P	5.91523	2.53328	3.38195	-0.848677	grey	0.338042	0.217825	0.321991	0.241848	-0.126927	0.652154	0.345043	0.207837	-0.337862	0.218086	-0.0823429	0.770485
PTBP2	7.69868	4.15494	3.54374	0.611202	grey	-0.491436	0.0628231	-0.4753	0.0733637	0.584191	0.022206	-0.103417	0.71379	0.146686	0.601906	0.593899	0.0195762
PTGER3	3.45673	2.2964	1.16033	1.13607	grey	-0.460048	0.0844407	-0.382897	0.158933	0.559532	0.0300971	-0.0584806	0.835994	0.109717	0.697093	0.0779905	0.782339
PTGES3L	32.2173	7.05122	25.166	-18.1148	grey	-0.582408	0.022717	-0.640161	0.0101518	0.401455	0.138027	-0.595145	0.0192569	0.596042	0.0190294	0.661095	0.00728494
PTGFR	4.68361	2.00228	2.68133	-0.679048	grey	0.361106	0.186041	0.341197	0.213287	-0.200098	0.474594	0.203655	0.466609	-0.170356	0.543844	-0.375562	0.167744
PTGIR	39.4545	4.90652	34.548	-29.6414	grey	0.425166	0.114139	0.509399	0.0524335	-0.192376	0.492152	0.640172	0.0101502	-0.62099	0.0134867	-0.411335	0.127695
PTK2B	7.19856	3.62009	3.57847	0.0416216	grey	0.394486	0.145646	0.388744	0.152131	-0.243101	0.382637	0.146513	0.602338	-0.254128	0.360726	-0.502208	0.0564285
PTPN18	3.73476	2.94771	0.78705	2.16066	grey	0.48364	0.0677686	0.423801	0.11543	-0.403846	0.135477	0.216229	0.438916	-0.178991	0.523294	-0.0521538	0.85355
PTPRO	9.29333	3.64154	5.6518	-2.01026	grey	-0.402845	0.13654	-0.39532	0.144719	0.0652376	0.817323	-0.24609	0.376627	0.299362	0.27839	0.537911	0.038611
PTPRZ1	28.49	8.95278	19.5372	-10.5844	grey	-0.682969	0.00501227	-0.674311	0.00583245	0.267528	0.33506	-0.509885	0.0521707	0.491458	0.0628096	0.761361	0.000975512
QRFP	14.465	5.74343	8.72156	-2.97813	grey	0.497667	0.0590635	0.50342	0.05574	-0.32843	0.232022	0.353876	0.19566	-0.369863	0.17481	-0.605831	0.0166786
R3HCC1L	12.1076	6.58622	5.52138	1.06485	grey	0.660604	0.00734389	0.579913	0.0234467	-0.242634	0.38358	0.460993	0.0837216	-0.310741	0.259624	-0.360945	0.186251
RAB11A	25.2761	9.22609	16.05	-6.82392	grey	-0.654216	0.00814582	-0.648246	0.0089559	0.458994	0.0852476	-0.566593	0.02765	0.410765	0.128276	0.53014	0.0420719
RAB28P5	29.9725	4.6956	25.2769	-20.5813	grey	0.446841	0.094951	0.577755	0.0240925	-0.496249	0.0599045	0.577574	0.0241472	-0.673296	0.00593511	-0.619459	0.0137856
RAB40B	18.1667	5.94877	12.2179	-6.26914	grey	-0.566542	0.0276671	-0.60385	0.0171352	0.590691	0.0204172	-0.514843	0.0495495	0.441765	0.0992244	0.494733	0.060813
RAD9B	26.7568	5.83012	20.9267	-15.0966	grey	-0.573384	0.0254415	-0.597316	0.0187098	0.379327	0.163182	-0.588355	0.0210469	0.627183	0.0123283	0.573431	0.0254266
RASD2	45.6261	6.58205	39.0441	-32.462	grey	-0.522574	0.0456576	-0.582338	0.0227372	0.758743	0.00104002	-0.593057	0.0197944	0.616499	0.0143781	0.0571569	0.839661
RASGRF2	6.38061	4.0234	2.35721	1.66619	grey	-0.379291	0.163225	-0.342398	0.211575	0.623984	0.0129165	0.0300679	0.915287	0.0269501	0.924046	0.165236	0.556192
RBMS2P1	22.364	5.14359	17.2204	-12.0768	grey	-0.500915	0.0571697	-0.490952	0.0631225	0.061528	0.827563	-0.392551	0.14781	0.358565	0.189385	0.653718	0.00821102
RBP1	15.4001	3.49411	11.906	-8.41187	grey	0.350359	0.200451	0.448105	0.0939074	-0.243539	0.381752	0.454964	0.0883834	-0.560525	0.0297435	-0.548193	0.034364
RCC1L	3.29315	2.14512	1.14803	0.997095	grey	0.493887	0.0613246	0.405169	0.134079	-0.539299	0.0380161	0.142354	0.612791	-0.0786665	0.780495	-0.132699	0.63732
REEP6	7.00171	3.58381	3.41791	0.165904	grey	0.419058	0.119997	0.427427	0.112021	-0.162013	0.564028	0.386425	0.154805	-0.381508	0.160577	-0.14933	0.595301
RGPD1	20.0123	4.04545	15.9668	-11.9214	grey	0.356676	0.191897	0.432912	0.106999	-0.406028	0.133177	0.554704	0.0318619	-0.550139	0.0336013	-0.291123	0.292469
RHNO1	15.3302	7.50235	7.82786	-0.325515	grey	-0.608839	0.0160031	-0.560337	0.0298101	0.279239	0.313503	-0.397087	0.14277	0.276203	0.319012	0.542241	0.0367774
RHOB	42.2448	9.39311	32.8517	-23.4586	grey	-0.700983	0.0035982	-0.739943	0.00161171	0.697056	0.00387539	-0.616949	0.0142868	0.694616	0.00405597	0.439491	0.101182
RIMS3	6.60308	4.0128	2.59028	1.42252	grey	0.514206	0.049881	0.438973	0.101632	-0.49637	0.0598325	0.249541	0.369755	-0.325048	0.237152	-0.0240169	0.932294
RN7SL381P	22.2394	9.41762	12.8218	-3.40421	grey	0.759877	0.00101166	0.729181	0.00203857	-0.56942	0.0267136	0.434952	0.105171	-0.414061	0.124941	-0.757217	0.00107919
RNA5SP37	55.8572	13.1675	42.6898	-29.5223	grey	0.764814	0.000895407	0.786931	0.000499269	-0.592359	0.0199766	0.653969	0.00817811	-0.726166	0.00217311	-0.528837	0.0426736
RNF128	55.3448	7.46497	47.8798	-40.4149	grey	-0.551535	0.0330622	-0.636569	0.0107216	0.601243	0.0177508	-0.664027	0.0069405	0.686493	0.00470586	0.423288	0.115918
RNF139	35.1754	6.17488	29.0006	-22.8257	grey	-0.557765	0.0307343	-0.617267	0.0142225	0.576085	0.0246013	-0.618766	0.0139227	0.608226	0.016139	0.322836	0.240545
RNF165	30.0901	5.00507	25.0851	-20.08	grey	0.404569	0.134712	0.529593	0.0423237	-0.236009	0.397097	0.538864	0.0382017	-0.570395	0.0263964	-0.745791	0.00141192
RNF5P1	16.3203	6.41945	9.90089	-3.48144	grey	0.610594	0.0156188	0.588221	0.0210835	-0.563733	0.0286225	0.418698	0.120349	-0.530678	0.0418249	-0.312764	0.256371
RNPEPL1	4.67235	3.19359	1.47876	1.71483	grey	0.505499	0.0545737	0.471736	0.0758527	-0.384404	0.15716	0.221628	0.427288	-0.112992	0.688464	-0.460976	0.083735
RNU2-28P	47.572	9.61153	37.9605	-28.349	grey	0.626221	0.012503	0.652528	0.00836869	-0.461937	0.0830077	0.656052	0.00790855	-0.547053	0.0348169	-0.509327	0.0524719
ROPN1L	4.89698	3.77772	1.11926	2.65846	grey	0.524674	0.0446402	0.475199	0.073433	-0.420037	0.119044	0.245708	0.377392	-0.201022	0.472512	-0.224647	0.420854
ROR2	9.51058	3.86542	5.64516	-1.77974	grey	0.256198	0.356694	0.32916	0.230925	-0.201369	0.471733	0.174167	0.53473	-0.361955	0.184933	-0.585971	0.0217049
RP11-1023L17.2	22.4697	7.43035	15.0393	-7.609	grey	0.674134	0.00585023	0.654696	0.00808326	-0.325782	0.236033	0.444413	0.0969785	-0.428242	0.111265	-0.709074	0.00307694
RP11-104N10.1	6.57909	4.62706	1.95202	2.67504	grey	0.505522	0.0545609	0.498214	0.0587417	-0.453903	0.0892226	0.25006	0.368727	-0.198995	0.477082	-0.451157	0.0914199
RP11-1055B8.1	6.25033	3.81969	2.43063	1.38906	grey	-0.456865	0.086894	-0.493067	0.0618232	0.438037	0.102448	-0.325534	0.236411	0.313171	0.255719	0.370804	0.173629
RP11-106M3.2	16.1568	2.75916	13.3976	-10.6385	grey	0.300922	0.275771	0.354823	0.194381	-0.287298	0.299146	0.510964	0.051592	-0.537583	0.0387525	-0.120484	0.668859
RP11-1074O12.1	46.5517	6.66132	39.8904	-33.2291	grey	0.613297	0.015041	0.655301	0.00800492	-0.65529	0.00800643	0.651633	0.00848895	-0.610681	0.0156	-0.286643	0.300298
RP11-108M9.4	39.0608	8.01124	31.0496	-23.0383	grey	0.53728	0.0388839	0.602275	0.017505	-0.477543	0.0718271	0.536038	0.0394248	-0.617807	0.0141141	-0.683003	0.00500919
RP11-1134I14.4	9.38088	6.14084	3.24003	2.90081	grey	0.666407	0.00667044	0.603159	0.0172966	-0.512784	0.0506263	0.283961	0.305043	-0.21967	0.431485	-0.507273	0.0535923
RP11-1260E13.4	11.3446	3.52461	7.81999	-4.29538	grey	0.325492	0.236475	0.376949	0.166054	-0.142652	0.61204	0.304839	0.269259	-0.458568	0.0855757	-0.563788	0.0286035
RP11-127I20.8	42.5449	9.99744	32.5475	-22.5501	grey	0.674387	0.00582477	0.71901	0.00252116	-0.534689	0.0400193	0.627829	0.0122121	-0.626855	0.0123876	-0.539118	0.0380932
RP11-148K1.12	1.79844	1.47691	0.321531	1.15538	grey	0.378271	0.164453	0.289897	0.294599	-0.076035	0.78768	0.133119	0.636246	-0.00497131	0.985971	-0.104136	0.711878
RP11-154J22.1	4.25519	2.73689	1.5183	1.21859	grey	0.385141	0.156299	0.383391	0.158349	-0.442976	0.0981934	0.194402	0.487516	-0.261925	0.345663	-0.369128	0.175734
RP11-165J3.6	36.4166	9.84133	26.5752	-16.7339	grey	0.72552	0.00220284	0.727379	0.00211817	-0.717767	0.0025859	0.604774	0.0169211	-0.546132	0.0351857	-0.273851	0.32332
RP11-169K16.8	9.76695	2.36037	7.40657	-5.0462	grey	0.297995	0.280698	0.378454	0.164232	-0.192022	0.492965	0.394204	0.14596	-0.499704	0.0578708	-0.530441	0.0419336
RP11-170K4.2	60.2585	11.0177	49.2408	-38.2231	grey	0.600076	0.0180318	0.672342	0.00603293	-0.52247	0.0457083	0.663388	0.0070144	-0.663647	0.00698433	-0.650566	0.00863396
RP11-175K6.2	15.6551	7.08763	8.56746	-1.47982	grey	-0.632432	0.0114083	-0.619561	0.0137656	0.690326	0.00438966	-0.368424	0.176623	0.27282	0.325218	0.392899	0.147419
RP11-179B2.2	18.1586	7.67074	10.4878	-2.81708	grey	0.619002	0.0138759	0.607054	0.0164012	-0.636449	0.0107411	0.401526	0.137952	-0.511451	0.0513321	-0.287661	0.298508
RP11-17M16.2	7.02437	2.92812	4.09625	-1.16813	grey	0.415227	0.123774	0.372816	0.171125	-0.294672	0.286355	0.340459	0.214344	-0.22185	0.426813	0.023657	0.933307
RP11-185E8.2	20.8756	4.30111	16.5745	-12.2734	grey	-0.414451	0.12455	-0.45063	0.0918459	0.136917	0.62656	-0.472983	0.0749749	0.35909	0.188692	0.685238	0.00481324
RP11-203J24.9	12.8324	4.46408	8.36833	-3.90425	grey	0.562953	0.0288921	0.524629	0.044662	-0.591335	0.0202463	0.433737	0.106256	-0.385603	0.15576	-0.125369	0.656181
RP11-204M4.4	2.94507	1.89743	1.04764	0.849793	grey	-0.48576	0.0663967	-0.413627	0.125376	0.583832	0.0223081	-0.0690796	0.806747	0.0714362	0.800275	0.231326	0.406799
RP11-205M5.3	9.05646	3.71076	5.3457	-1.63494	grey	0.407806	0.131323	0.439013	0.101598	-0.324923	0.237343	0.299605	0.277981	-0.327055	0.2341	-0.696816	0.00389288
RP11-253M7.1	47.4501	8.98972	38.4604	-29.4707	grey	-0.634842	0.0110042	-0.688052	0.00457516	0.469	0.0778048	-0.670812	0.00619241	0.649071	0.00884023	0.655279	0.00800778
RP11-262D11.2	14.4625	2.25064	12.2119	-9.96122	grey	0.362145	0.184685	0.372236	0.171844	-0.160318	0.568165	0.512171	0.0509501	-0.401169	0.138334	0.00358811	0.989874
RP11-263K19.4	50.0822	5.42841	44.6538	-39.2253	grey	0.507814	0.0532957	0.564884	0.0282282	-0.350157	0.20073	0.691004	0.0043355	-0.645857	0.00929707	-0.304621	0.269619
RP11-264B17.3	35.7682	9.97255	25.7956	-15.8231	grey	0.636935	0.0106624	0.655916	0.007926	-0.430612	0.109085	0.555511	0.0315619	-0.617933	0.0140888	-0.522452	0.045717
RP11-295H24.5	53.6855	8.04308	45.6424	-37.5993	grey	0.564788	0.0282607	0.628616	0.0120716	-0.452456	0.0903761	0.66432	0.00690674	-0.69722	0.00386351	-0.598542	0.0184062
RP11-296O14.3	25.4699	4.79864	20.6713	-15.8726	grey	0.572154	0.0258312	0.581049	0.0231122	-0.516341	0.0487769	0.589369	0.0207717	-0.562359	0.0290988	-0.0738868	0.793558
RP11-2E11.9	44.6798	9.46207	35.2177	-25.7557	grey	0.726325	0.00216587	0.71216	0.00289476	-0.685597	0.00478227	0.612711	0.0151649	-0.643377	0.00966211	-0.268959	0.332383
RP11-2H3.7	13.7251	4.84347	8.88165	-4.03817	grey	0.502638	0.0561839	0.517735	0.0480659	-0.395572	0.14444	0.470896	0.0764482	-0.429978	0.109665	-0.491059	0.0630565
RP11-314A20.1	3.88438	2.95839	0.925995	2.03239	grey	0.465607	0.0802742	0.410584	0.128462	-0.422804	0.11638	0.169396	0.546149	-0.144452	0.60751	-0.181964	0.5163
RP11-315D16.2	27.2089	6.28824	20.9207	-14.6325	grey	0.514394	0.049783	0.577167	0.0242707	-0.550107	0.0336136	0.591427	0.0202219	-0.518084	0.0478894	-0.282545	0.307566
RP11-325E5.1	11.6585	4.95185	6.70668	-1.75483	grey	0.511733	0.0511821	0.550993	0.0332707	-0.459336	0.0849854	0.430944	0.108782	-0.406133	0.133067	-0.454634	0.0886438
RP11-344N10.5	25.0009	4.53459	20.4663	-15.9317	grey	0.449115	0.0930785	0.436868	0.103474	-0.0466813	0.868787	0.506064	0.0542595	-0.405902	0.133309	-0.393463	0.146787
RP11-374P20.4	33.3897	6.19279	27.1969	-21.0041	grey	0.518646	0.0476055	0.537559	0.0387629	-0.386702	0.154485	0.59929	0.0182227	-0.600361	0.0179627	-0.0946579	0.737204
RP11-386I23.1	53.6654	8.23766	45.4277	-37.1901	grey	0.507519	0.0534571	0.576504	0.0244727	-0.421929	0.117219	0.626083	0.0125282	-0.724672	0.0022424	-0.414276	0.124725
RP11-392A14.9	13.847	5.38392	8.46304	-3.07912	grey	0.602062	0.0175555	0.567562	0.0273263	-0.295355	0.285185	0.39211	0.148307	-0.34813	0.203528	-0.604561	0.0169701
RP11-394I13.2	11.2199	6.33052	4.88935	1.44117	grey	0.574851	0.0249824	0.551816	0.0329544	-0.465751	0.0801686	0.406258	0.132936	-0.296987	0.282406	-0.197402	0.480688
RP11-398K22.12	5.67647	2.9756	2.70088	0.274719	grey	0.527919	0.0431017	0.487166	0.0654985	-0.449536	0.0927348	0.291537	0.291752	-0.379528	0.162941	-0.220029	0.430714
RP11-411B6.6	5.10497	2.46538	2.63959	-0.174217	grey	0.402212	0.137216	0.360154	0.187289	-0.289311	0.295622	0.274929	0.321341	-0.104101	0.711971	-0.0597687	0.832428
RP11-418J17.1	33.5047	7.35601	26.1486	-18.7926	grey	0.566939	0.027534	0.580556	0.023257	-0.325884	0.235878	0.600545	0.0179183	-0.555775	0.031464	-0.24565	0.377509
RP11-426C22.4	8.44891	4.96504	3.48386	1.48118	grey	0.647345	0.00908336	0.599634	0.0181389	-0.405541	0.133688	0.3748	0.168678	-0.352063	0.198121	-0.538571	0.0383273
RP11-428K3.1	14.6169	5.49669	9.12019	-3.6235	grey	0.568855	0.026899	0.566107	0.0278135	-0.49941	0.0580416	0.4222	0.116959	-0.376288	0.166858	-0.20501	0.463585
RP11-437J19.1	50.5473	15.1068	35.4405	-20.3337	grey	0.897342	5.73964e-06	0.878087	1.67226e-05	-0.524493	0.0447271	0.693123	0.00416968	-0.640635	0.0100784	-0.595448	0.0191796
RP11-440L14.1	12.4175	5.08048	7.33698	-2.2565	grey	0.612046	0.0153065	0.607262	0.0163545	-0.573425	0.0254286	0.467664	0.0787701	-0.396596	0.14331	-0.334444	0.223073
RP11-452H21.4	10.9537	4.00961	6.94406	-2.93446	grey	0.502906	0.0560311	0.484264	0.0673626	-0.329292	0.230727	0.412928	0.126081	-0.333501	0.224462	-0.346786	0.205398
RP11-455O6.5	46.2485	9.91098	36.3375	-26.4265	grey	0.667582	0.00654015	0.699031	0.00373392	-0.406791	0.13238	0.675157	0.00574792	-0.606029	0.0166333	-0.64826	0.00895381
RP11-460I13.6	9.82284	5.39396	4.42888	0.965074	grey	0.553035	0.03249	0.514072	0.0499504	-0.274213	0.322654	0.367418	0.1779	-0.397455	0.142366	-0.153032	0.5861
RP11-474P2.4	24.7037	4.79331	19.9104	-15.1171	grey	0.452612	0.0902513	0.533705	0.0404567	-0.403828	0.135496	0.507634	0.0533939	-0.506611	0.0539568	-0.612217	0.0152699
RP11-475B2.1	60.7727	10.6939	50.0788	-39.3849	grey	0.575343	0.02483	0.682429	0.00506054	-0.545512	0.0354357	0.649302	0.00880811	-0.638787	0.010367	-0.68528	0.00480961
RP11-479O17.9	50.6832	6.26099	44.4222	-38.1613	grey	0.524157	0.0448892	0.587064	0.0214013	-0.399029	0.140648	0.693106	0.00417104	-0.64328	0.00967661	-0.454743	0.0885576
RP11-479O9.4	17.075	6.62089	10.4541	-3.83324	grey	0.626046	0.012535	0.636617	0.0107138	-0.415634	0.12337	0.455116	0.0882642	-0.503169	0.0558824	-0.484093	0.0674739
RP11-488C13.5	12.2116	4.49917	7.71247	-3.2133	grey	0.45825	0.0858205	0.436391	0.103894	-0.470424	0.0767846	0.393894	0.146306	-0.404996	0.134262	0.00312642	0.991177
RP11-497H17.1	25.6509	9.22235	16.4286	-7.20622	grey	0.737284	0.00170975	0.744801	0.00144425	-0.500104	0.0576386	0.570489	0.0263661	-0.538596	0.0383167	-0.56484	0.0282429
RP11-49K24.3	40.0342	7.40916	32.6251	-25.2159	grey	0.474461	0.0739444	0.491543	0.0627576	-0.21616	0.439066	0.540219	0.0376255	-0.570253	0.0264423	-0.310524	0.259975
RP11-526I2.5	15.9136	3.78194	12.1317	-8.34971	grey	0.299033	0.278944	0.355796	0.193075	-0.185093	0.508988	0.465455	0.080386	-0.432614	0.107267	-0.382859	0.158977
RP11-534L20.4	30.5475	6.75313	23.7943	-17.0412	grey	0.55817	0.0305873	0.644606	0.00947977	-0.73028	0.00199119	0.564632	0.0283142	-0.661466	0.00724062	-0.408226	0.130888
RP11-552M11.8	28.2932	8.51819	19.775	-11.2569	grey	0.630072	0.0118151	0.658198	0.00763828	-0.394416	0.145724	0.526197	0.0439134	-0.474165	0.0741502	-0.733332	0.00186433
RP11-553D4.2	41.9592	8.02777	33.9314	-25.9036	grey	0.575937	0.0246469	0.589462	0.0207469	-0.394377	0.145767	0.591552	0.0201889	-0.614298	0.0148315	-0.423859	0.115376
RP11-554D20.2	21.8695	7.57828	14.2912	-6.71289	grey	0.60731	0.0163437	0.623308	0.0130436	-0.519766	0.0470438	0.541506	0.0370839	-0.430357	0.109318	-0.436217	0.104049
RP11-562A8.4	56.1408	10.2674	45.8734	-35.6061	grey	0.729506	0.00202447	0.761928	0.000961968	-0.514883	0.049529	0.679095	0.00536712	-0.6048	0.016915	-0.738158	0.00167702
RP11-59H7.3	34.201	6.60883	27.5922	-20.9833	grey	0.639428	0.0102661	0.647293	0.00909072	-0.336049	0.220723	0.641175	0.0099954	-0.558828	0.0303499	-0.431296	0.108462
RP11-632K20.7	68.5029	9.25299	59.2499	-49.9969	grey	0.670634	0.00621118	0.695801	0.00396743	-0.571864	0.0259238	0.718749	0.00253466	-0.704121	0.00338827	-0.247089	0.374631
RP11-665C16.9	26.0208	9.23254	16.7883	-7.55573	grey	-0.652339	0.00839408	-0.699116	0.00372793	0.573054	0.0255456	-0.503665	0.0556015	0.500724	0.05728	0.600511	0.0179264
RP11-666A8.8	12.3675	3.78779	8.5797	-4.79191	grey	0.522535	0.0456764	0.521473	0.0461973	-0.270577	0.32937	0.504659	0.0550428	-0.40815	0.130966	-0.432992	0.106926
RP11-66B24.7	25.8471	4.81486	21.0322	-16.2174	grey	0.446084	0.0955796	0.505613	0.0545099	-0.252373	0.364166	0.534627	0.0400465	-0.634767	0.0110166	-0.345231	0.207573
RP11-677M14.8	10.8512	3.21236	7.63879	-4.42642	grey	0.41907	0.119985	0.411393	0.127636	-0.199327	0.476333	0.430643	0.109057	-0.46867	0.0780425	-0.119732	0.670817
RP11-692D12.1	9.57489	4.92729	4.64761	0.279677	grey	0.536284	0.0393175	0.552909	0.0325378	-0.548021	0.034432	0.314809	0.253108	-0.370189	0.174401	-0.600132	0.0180182
RP11-701H24.3	21.313	4.85087	16.4622	-11.6113	grey	0.44523	0.0962929	0.505451	0.0545999	-0.265667	0.338561	0.500993	0.057125	-0.549715	0.0337664	-0.450483	0.091965
RP11-710C12.1	18.4508	3.23197	15.2188	-11.9869	grey	0.515238	0.049345	0.498877	0.058353	-0.367622	0.177641	0.552328	0.0327587	-0.500939	0.057156	-0.122591	0.663382
RP11-712B9.5	7.46788	5.13678	2.3311	2.80567	grey	0.63273	0.0113578	0.554927	0.031779	-0.452968	0.0899665	0.30386	0.270878	-0.371791	0.172398	-0.181338	0.517771
RP11-727F15.14	11.6181	7.7271	3.89104	3.83607	grey	0.761914	0.000962293	0.692029	0.00425466	-0.587805	0.0211975	0.324498	0.237992	-0.317005	0.249631	-0.578053	0.0240024
RP11-727F15.9	33.287	7.30877	25.9783	-18.6695	grey	0.525112	0.0444305	0.608075	0.0161726	-0.481441	0.0692128	0.605534	0.0167463	-0.575815	0.0246842	-0.435329	0.104836
RP1-172N19.3	8.47694	5.22875	3.24818	1.98057	grey	-0.530087	0.0420963	-0.495315	0.0604627	0.381107	0.161054	-0.357858	0.190323	0.180758	0.519132	0.404093	0.135216
RP11-753C18.12	4.14804	1.93655	2.21148	-0.274928	grey	0.382129	0.15984	0.387437	0.153635	-0.318803	0.246807	0.30553	0.26812	-0.326034	0.23565	-0.270741	0.329064
RP11-753H16.3	36.9861	9.21551	27.7706	-18.5551	grey	-0.667955	0.00649919	-0.693352	0.00415207	0.668391	0.00645168	-0.563807	0.0285968	0.677764	0.00549349	0.373372	0.170437
RP11-764D10.2	13.7531	6.27571	7.47737	-1.20166	grey	0.520503	0.0466772	0.571835	0.0259331	-0.457768	0.0861928	0.433214	0.106726	-0.444318	0.0970586	-0.458304	0.0857788
RP11-76I7.1	14.6377	5.87946	8.75825	-2.87879	grey	0.592769	0.0198695	0.581919	0.0228586	-0.443275	0.0979399	0.451255	0.0913413	-0.487288	0.065421	-0.344206	0.209016
RP11-77H9.2	18.8751	5.06251	13.8126	-8.75004	grey	0.575686	0.0247242	0.585977	0.021703	-0.425448	0.113874	0.583023	0.0225397	-0.492839	0.0619618	-0.315677	0.25173
RP11-796G6.1	2.81275	1.76701	1.04574	0.721274	grey	0.28138	0.309651	0.312316	0.257089	-0.183083	0.51368	0.221174	0.428259	-0.20415	0.465501	-0.289635	0.295056
RP11-823P9.3	74.1067	14.9322	59.1745	-44.2423	grey	0.822796	0.000165289	0.83598	0.000103426	-0.478193	0.0713866	0.741041	0.00157256	-0.704293	0.0033771	-0.599021	0.0182886
RP11-834C11.14	20.7765	5.33052	15.4459	-10.1154	grey	0.590529	0.0204606	0.577025	0.024314	-0.456588	0.0871103	0.536623	0.0391695	-0.442862	0.09829	-0.343707	0.20972
RP11-848G14.5	24.4862	5.47082	19.0154	-13.5446	grey	0.519124	0.0473652	0.584614	0.0220862	-0.392982	0.147327	0.528437	0.0428599	-0.566731	0.0276037	-0.635942	0.0108235
RP11-863K10.7	9.78549	4.44651	5.33898	-0.892464	grey	-0.498489	0.0585798	-0.49075	0.0632476	0.420918	0.118192	-0.412392	0.126623	0.323102	0.240135	0.478023	0.0715019
RP1-186E20.1	2.9156	2.37831	0.537287	1.84102	grey	0.566019	0.0278431	0.422616	0.11656	-0.399511	0.140124	0.161682	0.564834	-0.0261785	0.926215	-0.0462598	0.869962
RP11-88E10.5	7.66273	4.65045	3.01228	1.63817	grey	0.680122	0.00527114	0.630759	0.0116956	-0.434056	0.105971	0.30507	0.268878	-0.31916	0.246249	-0.563967	0.0285419
RP11-89B16.1	27.6224	5.42415	22.1983	-16.7742	grey	0.454338	0.0888779	0.509911	0.0521567	-0.433108	0.106821	0.534766	0.0399849	-0.527274	0.0434043	-0.309187	0.26214
RP11-89H19.2	10.8965	6.17714	4.71933	1.45782	grey	0.598936	0.0183095	0.57556	0.024763	-0.460095	0.0844046	0.395905	0.144072	-0.322001	0.241834	-0.305328	0.268452
RP11-900F13.3	31.8975	6.33212	25.5654	-19.2333	grey	0.524324	0.0448085	0.550111	0.0336123	-0.39976	0.139855	0.586066	0.0216782	-0.621328	0.0134214	-0.142845	0.611553
RP11-930P14.2	35.4256	7.95062	27.475	-19.5244	grey	-0.64733	0.00908548	-0.68131	0.00516191	0.482038	0.0688189	-0.633047	0.0113042	0.593466	0.0196882	0.523306	0.045301
RP11-958N24.1	40.2399	4.6276	35.6123	-30.9847	grey	0.438216	0.102292	0.535918	0.0394774	-0.366069	0.17962	0.668822	0.00640489	-0.651303	0.00853358	-0.383241	0.158526
RP11-968A15.2	7.12699	4.77022	2.35677	2.41344	grey	0.493185	0.0617511	0.472128	0.0755765	-0.56359	0.0286717	0.224187	0.42183	-0.200324	0.474084	-0.151257	0.590504
RP11-983P16.2	8.995	5.63619	3.35881	2.27738	grey	0.668555	0.00643381	0.614917	0.0147028	-0.479786	0.0703142	0.366278	0.179353	-0.291726	0.291425	-0.305448	0.268254
RP11-996F15.4	26.235	6.48631	19.7486	-13.2623	grey	0.51576	0.0490756	0.528753	0.0427128	-0.338268	0.217498	0.512757	0.0506403	-0.571231	0.0261267	-0.282719	0.307256
RP11-9J18.1	7.10204	4.54027	2.56178	1.97849	grey	-0.499948	0.0577293	-0.467239	0.0790793	0.468586	0.078103	-0.196704	0.482274	0.229383	0.410864	0.212191	0.447718
RP1-290F12.3	22.0218	5.36746	16.6544	-11.2869	grey	0.541913	0.036914	0.545068	0.0356157	-0.400733	0.138804	0.580491	0.0232762	-0.522367	0.0457583	-0.304569	0.269704
RP13-1032I1.11	4.65752	3.38551	1.272	2.11351	grey	0.511943	0.0510706	0.495749	0.0602027	-0.424851	0.114436	0.219404	0.432058	-0.18958	0.498583	-0.461083	0.0836532
RP1-317E23.3	16.6156	6.76992	9.84566	-3.07575	grey	0.612369	0.0152375	0.621883	0.0133146	-0.464956	0.0807544	0.428975	0.110588	-0.447699	0.0942414	-0.635473	0.0109003
RP13-39P12.3	5.09955	2.37871	2.72083	-0.342122	grey	0.461114	0.0836299	0.417134	0.121885	-0.238163	0.392674	0.334655	0.222763	-0.235509	0.398126	-0.320005	0.24493
RP13-942N8.1	19.8006	6.91245	12.8882	-5.97573	grey	0.621701	0.0133497	0.628644	0.0120667	-0.488035	0.0649476	0.467789	0.0786794	-0.488352	0.064747	-0.454763	0.0885418
RP1-39G22.4	62.0075	12.5093	49.4982	-36.9888	grey	-0.641373	0.00996497	-0.745676	0.00141564	0.698046	0.00380397	-0.664229	0.00691722	0.691435	0.00430132	0.707018	0.00320327
RP3-395M20.12	10.1824	3.79859	6.38378	-2.58519	grey	-0.552237	0.0327935	-0.571597	0.0260093	0.500842	0.0572118	-0.420244	0.118844	0.432339	0.107515	0.460632	0.0839957
RP3-412A9.16	32.0024	9.34595	22.6565	-13.3105	grey	-0.688108	0.00457046	-0.725075	0.00222354	0.703316	0.00344121	-0.600873	0.0178393	0.506546	0.0539925	0.453999	0.0891468
RP4-539M6.22	10.4698	3.6895	6.78032	-3.09082	grey	0.511852	0.0511188	0.478262	0.0713396	-0.339532	0.215674	0.413073	0.125934	-0.419994	0.119086	-0.0859523	0.760689
RP4-641G12.4	26.1116	4.32723	21.7844	-17.4572	grey	-0.495392	0.0604167	-0.55143	0.0331023	0.245086	0.378641	-0.55297	0.0325146	0.539214	0.038052	0.623755	0.0129596
RP4-669K10.8	37.5442	10.2448	27.2994	-17.0546	grey	0.630909	0.0116695	0.652697	0.00834628	-0.39914	0.140527	0.618159	0.0140435	-0.475701	0.0730872	-0.561059	0.0295546
RP4-734P14.4	2.37228	1.8351	0.537181	1.29792	grey	0.404858	0.134407	0.33769	0.218335	-0.301144	0.275398	0.144494	0.607403	-0.1486	0.59712	0.00600335	0.983059
RP4-785G19.5	17.1801	6.35741	10.8227	-4.46529	grey	-0.61801	0.0140733	-0.613164	0.0150691	0.66776	0.00652065	-0.440817	0.100038	0.53272	0.0408983	0.315165	0.252542
RP4-798A17.5	37.8279	8.70111	29.1268	-20.4257	grey	0.510056	0.052079	0.567558	0.0273277	-0.416362	0.122647	0.541015	0.0372899	-0.659941	0.00742407	-0.496119	0.0599819
RP5-1039K5.19	13.4203	6.07208	7.34825	-1.27617	grey	0.551897	0.0329235	0.571797	0.0259453	-0.535198	0.039794	0.430921	0.108803	-0.421462	0.117667	-0.500038	0.0576767
RP5-994D16.9	18.2254	4.73134	13.4941	-8.76277	grey	-0.470386	0.0768117	-0.516315	0.0487904	0.384244	0.157348	-0.521943	0.0459661	0.422289	0.116873	0.402308	0.137114
RPL10P19	31.3804	6.87485	24.5055	-17.6307	grey	0.559016	0.0302822	0.572513	0.0257168	-0.418854	0.120196	0.591883	0.0201017	-0.604798	0.0169154	-0.162559	0.562696
RPL12P17	35.3455	6.55161	28.7939	-22.2423	grey	0.479274	0.0706576	0.549624	0.0338021	-0.352556	0.197449	0.628497	0.0120927	-0.570548	0.026347	-0.507678	0.0533698
RPL12P19	2.95888	2.15245	0.806431	1.34602	grey	0.404624	0.134654	0.359759	0.18781	-0.374518	0.169025	0.0363882	0.897559	-0.0842676	0.765257	-0.313989	0.254413
RPL12P41	25.5367	6.20656	19.3302	-13.1236	grey	0.465163	0.0806013	0.539302	0.0380145	-0.401795	0.137662	0.567896	0.0272153	-0.540807	0.0373774	-0.527359	0.0433642
RPL21P23	43.497	6.73484	36.7622	-30.0273	grey	0.519438	0.0472078	0.573448	0.0254214	-0.393768	0.146447	0.668773	0.0064102	-0.582989	0.0225494	-0.431104	0.108636
RPL22L1	28.2284	6.53537	21.693	-15.1576	grey	-0.520752	0.0465533	-0.558969	0.0302991	0.325163	0.236976	-0.586665	0.0215116	0.48225	0.0686789	0.638483	0.010415
RPL23AP82	7.81651	5.33079	2.48572	2.84506	grey	-0.597723	0.0186085	-0.544484	0.0358535	0.439831	0.100888	-0.250264	0.368324	0.339775	0.215324	0.466763	0.0794267
RPL23AP87	33.3063	9.65743	23.6489	-13.9914	grey	-0.669448	0.00633748	-0.707053	0.00320106	0.513008	0.0505082	-0.563648	0.0286517	0.55894	0.0303094	0.65525	0.00801149
RPL32	40.1038	8.24769	31.8561	-23.6084	grey	0.557699	0.0307583	0.652536	0.00836767	-0.506009	0.0542901	0.64815	0.00896933	-0.648084	0.00897867	-0.489328	0.064134
RPL35P5	6.98747	2.56766	4.41981	-1.85215	grey	0.432267	0.107581	0.447174	0.0946749	-0.279592	0.312866	0.393599	0.146636	-0.437425	0.102984	-0.33421	0.223418
RPL36A-HNRNPH2	3.02278	2.07331	0.949469	1.12384	grey	0.301197	0.27531	0.284226	0.304573	-0.270398	0.329701	0.196605	0.482498	-0.101362	0.719262	-0.166301	0.553613
RPL5P11	3.43169	2.90972	0.521971	2.38775	grey	0.413594	0.12541	0.38822	0.152733	-0.363289	0.183198	0.17463	0.533629	-0.159274	0.570721	-0.187327	0.503796
RPL5P18	12.1357	7.0354	5.10029	1.9351	grey	0.700349	0.00364185	0.65639	0.00786554	-0.682678	0.00503828	0.375838	0.167407	-0.364587	0.181522	-0.293356	0.288612
RPL5P24	20.2797	11.0399	9.23979	1.80011	grey	0.797759	0.000365854	0.769545	0.000794423	-0.638548	0.0104046	0.501324	0.0569349	-0.474006	0.0742606	-0.522114	0.0458826
RPL5P30	7.73592	5.35456	2.38136	2.9732	grey	0.6403	0.0101303	0.581428	0.0230016	-0.375177	0.168216	0.348327	0.203255	-0.315201	0.252485	-0.388508	0.152402
RPL5P5	6.79764	5.14532	1.65233	3.49299	grey	0.591532	0.0201941	0.554265	0.0320263	-0.436228	0.104039	0.304703	0.269483	-0.289493	0.295304	-0.346174	0.206252
RPL7AP30	19.2137	7.10411	12.1096	-5.00549	grey	-0.619796	0.0137193	-0.619882	0.0137026	0.390731	0.149866	-0.439044	0.101571	0.402502	0.136906	0.697393	0.00385092
RPS10P16	9.65201	3.27057	6.38144	-3.11087	grey	0.461293	0.0834945	0.483446	0.0678954	-0.359214	0.188529	0.463888	0.0815469	-0.37035	0.174199	-0.378958	0.163625
RPS13P2	48.3962	11.3042	37.0919	-25.7877	grey	0.570744	0.0262837	0.682129	0.00508762	-0.579706	0.0235083	0.583587	0.0223781	-0.63882	0.0103617	-0.762345	0.000952118
RPS14P8	19.9731	5.50698	14.4661	-8.95914	grey	0.557734	0.0307455	0.552902	0.0325403	-0.46287	0.0823069	0.518865	0.0474955	-0.446098	0.0955682	-0.177241	0.527431
RPS19	11.4205	4.54162	6.87887	-2.33725	grey	0.5194	0.0472268	0.517256	0.0483095	-0.492028	0.062459	0.425473	0.11385	-0.397979	0.141793	-0.27527	0.320716
RPS21	54.3077	7.7367	46.571	-38.8343	grey	0.569729	0.0266128	0.670246	0.00625233	-0.821436	0.000173107	0.656737	0.00782153	-0.717111	0.00262064	-0.467675	0.0787623
RPS26	41.173	7.99885	33.1742	-25.1753	grey	0.487943	0.0650058	0.621341	0.0134189	-0.547899	0.0344803	0.592255	0.0200039	-0.644129	0.00955029	-0.710407	0.00299714
RPS2P4	14.5599	5.49903	9.06089	-3.56186	grey	0.48574	0.0664101	0.498291	0.0586963	-0.309785	0.26117	0.486799	0.065732	-0.463062	0.0821628	-0.276688	0.318129
RPTN	26.0593	7.46338	18.5959	-11.1325	grey	-0.562248	0.0291374	-0.621875	0.0133163	0.671328	0.00613824	-0.569485	0.0266926	0.526338	0.0438462	0.536264	0.0393259
RUBCN	16.8479	6.83585	10.012	-3.17616	grey	-0.556319	0.0312633	-0.598166	0.0184989	0.561682	0.0293355	-0.381149	0.161004	0.39844	0.141289	0.69312	0.00416995
S100A1	7.39016	4.48175	2.90841	1.57334	grey	0.574452	0.0251068	0.510795	0.0516823	-0.503559	0.0556616	0.282784	0.307139	-0.222517	0.425388	-0.0383851	0.891967
S100A4	49.1661	8.39995	40.7661	-32.3662	grey	-0.552351	0.03275	-0.615595	0.0145629	0.329822	0.229932	-0.619435	0.0137904	0.598786	0.0183462	0.764979	0.000891727
SAMD5	32.1055	6.50615	25.5993	-19.0932	grey	-0.585889	0.0217278	-0.613631	0.0149709	0.501593	0.0567804	-0.625645	0.0126085	0.509138	0.0525746	0.303816	0.270951
SDHAP3	19.2269	6.26734	12.9596	-6.69223	grey	0.501967	0.0565661	0.536417	0.0392594	-0.365204	0.180729	0.445558	0.0960183	-0.585526	0.0218291	-0.444971	0.0965103
SERPINF1	33.8507	7.90791	25.9428	-18.0349	grey	0.48873	0.0645092	0.572433	0.0257425	-0.388279	0.152666	0.466458	0.0796493	-0.558289	0.0305444	-0.76327	0.000930546
SESN3	22.3729	7.26618	15.1068	-7.84057	grey	0.568828	0.0269077	0.590224	0.0205421	-0.463065	0.0821608	0.485944	0.0662788	-0.55222	0.0327999	-0.335738	0.221177
SETP3	27.7011	7.07622	20.6249	-13.5487	grey	-0.536349	0.0392889	-0.551365	0.0331274	0.290873	0.292903	-0.508516	0.0529125	0.530565	0.0418769	0.512316	0.0508731
SH3BGRL2	50.0263	13.6025	36.4237	-22.8212	grey	-0.776393	0.000664768	-0.813608	0.000224229	0.61084	0.0155656	-0.62654	0.0124448	0.624191	0.012878	0.755783	0.00111705
SH3BP5-AS1	3.51192	1.29615	2.21577	-0.919613	grey	0.31933	0.245984	0.325566	0.236362	-0.193774	0.48895	0.330601	0.228767	-0.287475	0.298835	-0.137369	0.625411
SH3GLB2	29.9875	5.87131	24.1162	-18.2449	grey	0.531627	0.0413924	0.61868	0.0139398	-0.402808	0.13658	0.61254	0.0152013	-0.581594	0.0229531	-0.506325	0.0541147
SHANK3	33.8848	4.68236	29.2024	-24.52	grey	-0.506509	0.0540131	-0.511219	0.051456	0.709238	0.00306699	-0.54643	0.0350663	0.530951	0.0417003	-0.125717	0.655282
SHROOM3	27.3871	8.50013	18.887	-10.3868	grey	-0.69424	0.00408439	-0.687253	0.00464179	0.46581	0.0801252	-0.555274	0.0316496	0.591712	0.0201467	0.564341	0.0284136
SIRPB1	6.64377	4.26743	2.37634	1.89109	grey	-0.530943	0.0417038	-0.445397	0.0961535	0.511593	0.0512568	-0.215829	0.439784	0.176177	0.529952	-0.0134321	0.962106
SKIV2L	30.1535	6.93681	23.2167	-16.2799	grey	0.605387	0.01678	0.646051	0.00926898	-0.611236	0.0154801	0.579983	0.0234262	-0.591953	0.0200831	-0.537323	0.0388651
SLC12A8	7.5177	4.13205	3.38565	0.746395	grey	0.554716	0.0318577	0.533392	0.0405967	-0.531547	0.0414286	0.327029	0.23414	-0.290522	0.293513	-0.500437	0.0574461
SLC13A3	32.528	5.48031	27.0477	-21.5674	grey	0.437525	0.102896	0.537417	0.0388244	-0.348653	0.202803	0.531267	0.0415563	-0.509742	0.0522482	-0.683276	0.00498497
SLC16A1-AS1	38.2239	7.11262	31.1112	-23.9986	grey	0.620869	0.0135102	0.630226	0.0117882	-0.474186	0.0741355	0.631759	0.0115231	-0.65219	0.00841396	-0.169661	0.545512
SLC17A7	9.53414	5.51623	4.01791	1.49832	grey	-0.629871	0.0118503	-0.604327	0.0170244	0.504674	0.0550342	-0.205172	0.463222	0.261843	0.34582	0.624704	0.0127824
SLC20A2	16.0133	6.06535	9.94792	-3.88258	grey	-0.681013	0.00518901	-0.644073	0.00955846	0.596171	0.0189969	-0.478553	0.071143	0.449199	0.0930103	0.435589	0.104605
SLC25A36P1	15.686	5.12992	10.5561	-5.42621	grey	0.613635	0.01497	0.557631	0.0307831	-0.397842	0.141942	0.505266	0.0547033	-0.354034	0.195446	-0.350368	0.200439
SLC26A1	36.2033	8.22945	27.9739	-19.7444	grey	0.629963	0.0118342	0.665614	0.00675938	-0.49752	0.05915	0.63826	0.0104504	-0.535221	0.0397839	-0.443781	0.0975114
SLC26A4	11.1996	3.20716	7.99245	-4.7853	grey	0.471708	0.0758729	0.45205	0.0907013	-0.57235	0.0257687	0.413061	0.125946	-0.372213	0.171873	-0.220558	0.429578
SLC2A11	59.8287	11.9268	47.9019	-35.9751	grey	0.672797	0.00598607	0.718241	0.00256108	-0.730251	0.00199244	0.646473	0.00920819	-0.542151	0.0368148	-0.401981	0.137464
SLC31A1P1	36.8622	5.83464	31.0275	-25.1929	grey	-0.59513	0.0192606	-0.628755	0.012047	0.32795	0.232747	-0.663208	0.00703537	0.605187	0.016826	0.335248	0.221895
SLC38A11	14.5571	5.70974	8.84732	-3.13758	grey	-0.480125	0.0700877	-0.50414	0.0553339	0.373146	0.170717	-0.33662	0.219889	0.215861	0.439715	0.675499	0.00571399
SLC5A2	3.3721	2.30071	1.0714	1.22931	grey	0.389154	0.151662	0.331833	0.226932	-0.261309	0.346841	0.142317	0.612883	-0.15787	0.574166	-0.247762	0.373289
SLIT1	19.67	6.37245	13.2975	-6.92509	grey	0.465247	0.0805399	0.490107	0.0636471	-0.384778	0.156723	0.505741	0.0544388	-0.403065	0.136306	-0.246378	0.376052
SMAD5-AS1_1	20.0294	7.05695	12.9725	-5.91552	grey	0.579065	0.023699	0.608432	0.0160933	-0.453451	0.0895816	0.462543	0.0825521	-0.571336	0.0260928	-0.506494	0.0540213
SMIM10L1	13.0408	6.96497	6.07585	0.889117	grey	-0.546351	0.0350979	-0.554761	0.0318408	0.652229	0.00840876	-0.278307	0.315189	0.345748	0.206848	0.365191	0.180745
SMPD1	27.7493	8.0918	19.6575	-11.5657	grey	-0.734136	0.00183201	-0.730759	0.00197085	0.772199	0.000741938	-0.538214	0.0384807	0.51684	0.0485215	0.492127	0.062398
SNAP25	110.883	20.3105	90.572	-70.2616	grey	-0.884099	1.22202e-05	-0.929226	5.53576e-07	0.667653	0.00653231	-0.792167	0.000430525	0.763823	0.000917835	0.771123	0.000762871
SNAPIN	6.8234	4.50024	2.32316	2.17708	grey	-0.564504	0.0283579	-0.473226	0.0748051	0.339934	0.215096	-0.259042	0.351193	0.26162	0.346246	0.17172	0.540575
SNORA73B	5.35704	2.61964	2.7374	-0.117756	grey	0.331788	0.226999	0.379645	0.1628	-0.31358	0.255066	0.278645	0.314577	-0.325423	0.23658	-0.453901	0.0892243
SNORD18C	8.56726	3.64456	4.9227	-1.27814	grey	-0.453179	0.0897986	-0.411872	0.127149	0.47962	0.0704256	-0.338606	0.21701	0.298595	0.279683	-0.0983966	0.727183
SNORD25	8.20267	3.13737	5.06529	-1.92792	grey	-0.510839	0.0516588	-0.471074	0.076322	0.658373	0.00761651	-0.337896	0.218036	0.333147	0.224985	0.0649106	0.818225
SNORD35B	1.53282	0.939097	0.59372	0.345377	grey	-0.139427	0.620189	-0.141986	0.613717	0.340921	0.213682	-0.0960503	0.733467	0.112287	0.690319	0.0653583	0.81699
SNORD52	12.2933	4.99529	7.298	-2.30271	grey	-0.465432	0.0804028	-0.486012	0.066235	0.705749	0.0032833	-0.275922	0.319525	0.32445	0.238066	0.24656	0.375687
SNX32	19.8076	5.18597	14.6216	-9.43562	grey	0.5083	0.0530302	0.513681	0.050155	-0.174657	0.533563	0.478412	0.0712383	-0.574288	0.0251578	-0.41318	0.125827
SOX18	25.9428	9.64312	16.2997	-6.65658	grey	-0.597332	0.0187058	-0.647722	0.00902986	0.743217	0.00149724	-0.443206	0.0979979	0.400356	0.139211	0.578019	0.0240129
SPATA7	25.2628	5.28741	19.9754	-14.688	grey	0.510119	0.052045	0.571048	0.0261854	-0.161946	0.564191	0.573537	0.0253933	-0.505042	0.0548285	-0.646545	0.00919777
SPNS2	7.40262	2.56838	4.83424	-2.26586	grey	-0.276272	0.318886	-0.255221	0.358594	0.682047	0.00509501	-0.123778	0.6603	0.154283	0.583003	-0.154107	0.583439
SPOCD1	12.3225	3.86837	8.45417	-4.5858	grey	-0.308837	0.26271	-0.392862	0.147461	0.737751	0.00169218	-0.324658	0.237748	0.399774	0.13984	0.178725	0.523923
SPR	18.49	8.05668	10.4334	-2.37667	grey	0.520007	0.0469235	0.550225	0.0335677	-0.518487	0.0476854	0.281147	0.310068	-0.334379	0.22317	-0.601096	0.0177858
SPRTN	28.9457	6.44646	22.4992	-16.0528	grey	-0.620955	0.0134935	-0.594016	0.0195462	0.223686	0.422897	-0.605289	0.0168026	0.453054	0.0898977	0.33713	0.219147
SPSB1	34.8826	6.36079	28.5218	-22.161	grey	-0.570875	0.0262412	-0.627663	0.0122418	0.50943	0.0524164	-0.650941	0.00858266	0.640704	0.0100678	0.432941	0.106972
SPTY2D1-AS1	26.4904	6.26956	20.2208	-13.9513	grey	0.605875	0.0166684	0.593454	0.0196912	-0.504742	0.0549963	0.573486	0.0254095	-0.495094	0.0605956	-0.109293	0.698215
SRGAP2C	9.60556	5.31881	4.28675	1.03207	grey	0.514195	0.0498867	0.521032	0.0464152	-0.517491	0.0481898	0.371721	0.172485	-0.374889	0.168569	-0.44697	0.0948437
SRP54	21.1448	7.90345	13.2413	-5.33785	grey	-0.594318	0.0194683	-0.591	0.0203352	0.345168	0.207662	-0.541406	0.0371258	0.393906	0.146292	0.40308	0.13629
SSC5D	9.64039	4.1205	5.51989	-1.39938	grey	0.418665	0.12038	0.48568	0.0664484	-0.434794	0.105311	0.403155	0.136211	-0.412731	0.12628	-0.384295	0.157288
ST6GALNAC5	6.88447	4.25183	2.63263	1.6192	grey	0.489416	0.0640785	0.445015	0.096473	-0.560842	0.0296312	0.142106	0.613415	-0.143614	0.609618	-0.251106	0.366662
STX16	5.8571	3.94528	1.91182	2.03345	grey	0.561358	0.0294491	0.51515	0.0493905	-0.479683	0.0703832	0.254678	0.359652	-0.106662	0.705176	-0.379944	0.162442
STXBP5-AS1	8.7767	3.44937	5.32733	-1.87796	grey	0.438905	0.101692	0.458357	0.0857379	-0.325088	0.23709	0.418238	0.120799	-0.483435	0.0679022	-0.415698	0.123306
SURF4	2.11632	1.21077	0.905544	0.305231	grey	0.245011	0.37879	0.232676	0.403991	-0.226687	0.416535	0.0343362	0.90331	-0.0137316	0.961262	-0.38281	0.159035
SWSAP1	10.9396	5.56964	5.36999	0.199657	grey	-0.683194	0.0049922	-0.65319	0.00828077	0.465623	0.0802625	-0.425411	0.113908	0.373985	0.16968	0.523736	0.0450926
SYT11	84.2705	15.976	68.2945	-52.3185	grey	-0.826799	0.000143942	-0.867193	2.83818e-05	0.787292	0.000494257	-0.750998	0.00125131	0.739622	0.0016233	0.639113	0.0103156
TAF11	7.08969	4.54352	2.54617	1.99735	grey	0.618242	0.0140269	0.521238	0.0463132	-0.466561	0.0795741	0.290266	0.293958	-0.308719	0.262901	-0.251436	0.366012
TAF1A-AS1	17.8068	8.05542	9.75138	-1.69596	grey	0.770929	0.000766682	0.731204	0.00195207	-0.667926	0.00650245	0.48429	0.0673456	-0.420645	0.118456	-0.458225	0.0858398
TAGAP	16.0956	6.79738	9.29819	-2.50081	grey	0.679215	0.0053558	0.645409	0.00936218	-0.51284	0.0505967	0.472698	0.0751751	-0.477099	0.0721299	-0.287746	0.29836
TARDBP	29.1697	5.00627	24.1634	-19.1571	grey	-0.505488	0.0545794	-0.534629	0.0400456	0.25185	0.365195	-0.59946	0.0181812	0.553676	0.0322477	0.358839	0.189023
TBX4	13.6436	5.14728	8.49635	-3.34907	grey	0.601607	0.0176637	0.588032	0.0211351	-0.491487	0.0627923	0.445152	0.096358	-0.311011	0.259189	-0.443339	0.097885
TBX5-AS1	35.0275	9.44449	25.583	-16.1385	grey	0.691793	0.00427314	0.732936	0.00188039	-0.450229	0.0921713	0.588246	0.0210768	-0.565776	0.0279253	-0.673683	0.00589574
TCEAL4	12.4983	3.23898	9.25935	-6.02037	grey	-0.40855	0.130553	-0.463923	0.0815205	0.656541	0.00784633	-0.356327	0.192363	0.400475	0.139082	0.422183	0.116975
TCF7	11.1475	4.09362	7.05383	-2.96021	grey	-0.407585	0.131553	-0.423505	0.115712	0.514503	0.0497262	-0.382571	0.159317	0.19672	0.482237	0.19553	0.484943
TCTA	37.1518	4.57429	32.5775	-28.0032	grey	-0.516889	0.0484963	-0.555159	0.0316924	0.278909	0.314099	-0.640524	0.0100956	0.653833	0.00819599	0.549923	0.0336853
TECR	20.0713	5.19619	14.8751	-9.67896	grey	0.557156	0.0309562	0.541676	0.0370127	-0.296058	0.283986	0.525585	0.0442046	-0.450329	0.0920902	-0.148912	0.596342
TENM2	17.7065	5.7515	11.955	-6.20349	grey	0.493562	0.0615216	0.552609	0.0326515	-0.348958	0.202382	0.379415	0.163077	-0.380002	0.162373	-0.677702	0.00549947
TENM4	23.9285	5.82034	18.1082	-12.2879	grey	0.505391	0.0546338	0.577853	0.0240628	-0.411738	0.127286	0.538347	0.0384233	-0.513575	0.0502107	-0.399771	0.139843
TES	2.1965	1.85023	0.346273	1.50395	grey	0.415823	0.123182	0.309524	0.261594	-0.289901	0.294593	0.0603311	0.830872	0.0421923	0.881318	-0.216529	0.438266
TFDP2	25.5812	4.50688	21.0743	-16.5674	grey	0.487795	0.0650995	0.51455	0.0497017	-0.460606	0.0840157	0.537043	0.0389865	-0.408665	0.130433	-0.190986	0.495344
TFPT	7.6886	3.87863	3.80997	0.0686587	grey	0.521308	0.0462788	0.497451	0.0591911	-0.38015	0.162195	0.199851	0.475149	-0.178158	0.525262	-0.604542	0.0169746
THSD1	41.7511	9.21181	32.5393	-23.3275	grey	0.720303	0.00245518	0.733901	0.0018414	-0.29831	0.280164	0.631864	0.0115052	-0.652847	0.00832619	-0.577891	0.0240514
THUMPD2	10.4267	5.68051	4.74614	0.934368	grey	0.700701	0.00361755	0.637156	0.0106269	-0.542257	0.0367707	0.404616	0.134662	-0.372893	0.17103	-0.324919	0.237349
TIPARP-AS1	24.6748	4.44484	20.23	-15.7851	grey	0.528925	0.042633	0.555107	0.0317117	-0.466415	0.079681	0.584197	0.0222042	-0.517648	0.0481101	-0.350427	0.200359
TLCD2	30.3514	9.02871	21.3227	-12.294	grey	0.681553	0.00513973	0.711471	0.00293465	-0.673546	0.00590963	0.507095	0.05369	-0.587442	0.021297	-0.679912	0.00529064
TLE6	14.8527	4.4384	10.4143	-5.97594	grey	0.500162	0.0576049	0.551835	0.0329469	-0.403002	0.136373	0.51656	0.0486646	-0.504173	0.0553157	-0.351491	0.198901
TMC7	23.0614	6.11179	16.9496	-10.8378	grey	-0.526843	0.0436075	-0.571182	0.0261423	0.557426	0.0308577	-0.567746	0.0272652	0.512504	0.0507739	0.335902	0.220937
TMED5	12.5279	4.89664	7.63125	-2.73461	grey	-0.543626	0.0362049	-0.500432	0.0574486	0.382643	0.159232	-0.43583	0.104391	0.35552	0.193445	0.00699913	0.98025
TMEFF2	28.8628	5.02842	23.8343	-18.8059	grey	0.561696	0.0293304	0.57119	0.0261398	-0.622054	0.0132819	0.554847	0.0318088	-0.547345	0.0347004	-0.20325	0.467515
TMEM121	18.6538	6.06051	12.5933	-6.53274	grey	0.570392	0.0263973	0.609033	0.0159602	-0.262344	0.344864	0.473695	0.0744772	-0.430737	0.108971	-0.622466	0.0132033
TMEM138	45.4064	7.10924	38.2972	-31.1879	grey	0.518878	0.0474889	0.603526	0.0172107	-0.41118	0.127854	0.653427	0.00824944	-0.625065	0.0127154	-0.577447	0.0241857
TMEM14B	48.7051	7.85605	40.8491	-32.993	grey	0.545596	0.0354019	0.63165	0.0115419	-0.514776	0.0495842	0.662382	0.00713203	-0.710776	0.00297534	-0.389806	0.150918
TMEM170B	27.1725	8.92407	18.2484	-9.32435	grey	0.654587	0.00809747	0.653081	0.00829525	-0.281343	0.309717	0.518965	0.0474449	-0.53298	0.0407812	-0.694763	0.00404487
TMEM176A	26.3254	4.94748	21.378	-16.4305	grey	0.393148	0.14714	0.463854	0.0815721	-0.326598	0.234792	0.53034	0.04198	-0.638102	0.0104754	-0.355667	0.193247
TMEM200C	14.3571	5.62631	8.73078	-3.10447	grey	-0.547615	0.0345929	-0.541713	0.0369975	0.644379	0.00951329	-0.337296	0.218907	0.375847	0.167396	0.28271	0.307272
TMEM234	35.5939	7.35405	28.2398	-20.8858	grey	0.56045	0.0297703	0.628444	0.0121022	-0.580359	0.0233152	0.587336	0.0213262	-0.658226	0.00763482	-0.339874	0.215182
TMEM254-AS1	29.17	9.61763	19.5523	-9.9347	grey	0.682271	0.00507478	0.676976	0.00556944	-0.453104	0.0898582	0.57203	0.0258709	-0.48437	0.0672942	-0.591977	0.0200768
TMEM8B	12.6137	4.75081	7.86289	-3.11209	grey	0.492974	0.0618798	0.520019	0.0469175	-0.590712	0.0204117	0.382162	0.159801	-0.298108	0.280506	-0.396973	0.142896
TMEM9B-AS1	15.5521	6.67879	8.87333	-2.19453	grey	0.566577	0.0276554	0.580518	0.0232682	-0.433794	0.106206	0.396864	0.143015	-0.393622	0.14661	-0.544353	0.0359069
TMPRSS5	54.5337	9.68323	44.8504	-35.1672	grey	0.525339	0.0443219	0.594848	0.0193325	-0.431798	0.108005	0.608106	0.0161657	-0.72441	0.00225471	-0.503511	0.0556888
TMSB4XP8	10.2914	5.75943	4.53193	1.2275	grey	-0.76227	0.00095389	-0.645902	0.00929052	0.632673	0.0113674	-0.349173	0.202085	0.246654	0.3755	0.185272	0.508571
TNFSF13B	24.2756	4.83628	19.4393	-14.603	grey	0.485241	0.0667312	0.535858	0.039504	-0.334225	0.223396	0.578924	0.0237411	-0.59774	0.0186043	-0.234668	0.399861
TOM1	14.7503	4.69884	10.0515	-5.35266	grey	0.407568	0.131571	0.452022	0.0907236	-0.276565	0.318354	0.261132	0.34718	-0.354832	0.19437	-0.717077	0.00262242
TPTEP1	18.5251	5.85759	12.6675	-6.80996	grey	0.594342	0.0194622	0.598636	0.0183831	-0.17567	0.531156	0.454532	0.0887246	-0.460453	0.0841321	-0.678172	0.0054545
TRADD	10.1599	3.94705	6.21282	-2.26576	grey	0.51024	0.0519797	0.497995	0.0588703	-0.35622	0.192507	0.302989	0.272322	-0.297359	0.281774	-0.640472	0.0101036
TRH	4.20787	1.73272	2.47515	-0.742423	grey	0.0305884	0.913825	0.0374131	0.894688	0.424399	0.114864	0.195925	0.484044	-0.111181	0.693233	-0.296401	0.283403
TRIM14	8.35101	2.9894	5.36161	-2.37222	grey	-0.440602	0.100223	-0.415586	0.123417	0.0539034	0.848688	-0.382028	0.159959	0.356358	0.192323	0.318351	0.247515
TRIM16	20.4491	6.66403	13.785	-7.12099	grey	-0.643522	0.00964042	-0.650991	0.00857591	0.597113	0.0187604	-0.498882	0.0583498	0.563572	0.0286778	0.489141	0.0642511
TRIM41	10.5549	4.31981	6.23507	-1.91527	grey	0.522065	0.0459066	0.499212	0.058157	-0.182924	0.514052	0.432968	0.106948	-0.353873	0.195664	-0.408312	0.130799
TSPAN15	9.5167	6.14341	3.37329	2.77012	grey	-0.637685	0.0105419	-0.596341	0.0189539	0.672356	0.00603148	-0.191769	0.493545	0.178032	0.525559	0.423249	0.115956
TSPEAR-AS1	14.9714	3.80596	11.1655	-7.35951	grey	0.423113	0.116085	0.511175	0.0514793	-0.387665	0.153371	0.482688	0.0683912	-0.484369	0.0672949	-0.550051	0.0336357
TSPEAR-AS2	25.9007	6.78046	19.1203	-12.3398	grey	0.633333	0.0112559	0.677152	0.00555245	-0.650325	0.00866687	0.548768	0.0341374	-0.537821	0.0386498	-0.614332	0.0148243
TTLL13P	14.6729	4.11492	10.558	-6.44304	grey	0.438835	0.101753	0.500924	0.057165	-0.366643	0.178887	0.495026	0.0606363	-0.464036	0.0814369	-0.33845	0.217234
TUB	2.19848	1.35364	0.844839	0.508805	grey	0.236047	0.397019	0.253997	0.360983	-0.241649	0.385572	0.215029	0.441522	-0.0973997	0.729851	-0.0513631	0.855748
TUBB1	6.25238	3.94692	2.30546	1.64146	grey	0.576217	0.0245607	0.495498	0.0603535	-0.342645	0.211225	0.301648	0.274556	-0.321586	0.242475	-0.235427	0.398296
TUBB8P1	4.3448	3.42006	0.924741	2.49532	grey	0.513938	0.0500206	0.471237	0.076206	-0.387509	0.153552	0.191753	0.493581	-0.112013	0.691041	-0.346311	0.206061
TUBG1	6.99088	3.09431	3.89657	-0.802254	grey	0.42177	0.117371	0.442199	0.0988538	-0.483459	0.0678867	0.394585	0.145535	-0.323438	0.239619	-0.187773	0.502762
TUBGCP6	48.4552	5.63503	42.8202	-37.1851	grey	0.512839	0.0505972	0.580875	0.0231634	-0.431847	0.107961	0.687749	0.00460033	-0.669241	0.00635975	-0.235087	0.398997
TXNP5	2.60032	2.0398	0.56052	1.47928	grey	0.397231	0.142612	0.310772	0.259574	-0.403526	0.135817	0.0297373	0.916215	-0.0598453	0.832216	-0.034609	0.902545
USH2A	38.3745	6.46219	31.9123	-25.4501	grey	0.608912	0.0159869	0.661129	0.00728076	-0.478834	0.0709536	0.649734	0.00874831	-0.658678	0.00757877	-0.476537	0.0725134
USP53	25.2871	7.55501	17.7321	-10.177	grey	0.514482	0.0497372	0.57103	0.0261914	-0.682439	0.00505967	0.474673	0.0737971	-0.431338	0.108424	-0.406678	0.132497
VAMP5	17.0201	5.27668	11.7434	-6.46674	grey	-0.605489	0.0167568	-0.545023	0.035634	0.424448	0.114817	-0.485498	0.0665652	0.440479	0.100328	0.0559418	0.84303
VLDLR-AS1	12.2197	5.21852	7.00116	-1.78264	grey	0.591816	0.0201192	0.535752	0.0395504	-0.162578	0.562651	0.467739	0.0787161	-0.364085	0.182169	-0.223367	0.423576
VPS29	48.5329	8.14904	40.3839	-32.2349	grey	-0.678819	0.00539308	-0.695388	0.00399809	0.514952	0.0494933	-0.701143	0.00358731	0.604506	0.0169828	0.396871	0.143007
VWA1	7.01622	4.78196	2.23427	2.54769	grey	-0.519387	0.0472333	-0.478015	0.0715068	0.521389	0.0462389	-0.162915	0.561829	0.271837	0.327034	0.445082	0.0964171
WDR61	5.96748	3.60104	2.36645	1.23459	grey	0.556861	0.0310641	0.500135	0.0576208	-0.215149	0.441261	0.213229	0.445448	-0.206474	0.460327	-0.44293	0.0982321
WTH3DI	51.743	7.86087	43.8821	-36.0212	grey	-0.603642	0.0171837	-0.635313	0.0109266	0.545167	0.0355756	-0.650962	0.0085798	0.735559	0.00177591	0.435113	0.105028
XDH	9.02761	1.52863	7.49899	-5.97036	grey	-0.228677	0.412344	-0.297358	0.281777	0.552404	0.0327295	-0.363685	0.182687	0.457187	0.0866437	0.00812392	0.977076
YPEL1	25.7787	4.86217	20.9165	-16.0544	grey	0.448594	0.0935058	0.507288	0.053584	-0.277909	0.31591	0.576801	0.024382	-0.557085	0.0309823	-0.457932	0.0860663
YPEL5	12.3633	4.34509	8.01823	-3.67315	grey	-0.603136	0.017302	-0.551428	0.0331031	0.594404	0.0194463	-0.441152	0.0997503	0.394421	0.145718	0.15963	0.569849
ZCCHC10	12.3478	6.03041	6.31737	-0.286963	grey	-0.596656	0.0188749	-0.612147	0.0152848	0.464268	0.0812643	-0.371896	0.172267	0.425186	0.11412	0.540998	0.0372969
ZFHX2	34.3766	8.98287	25.3937	-16.4108	grey	0.656568	0.00784287	0.681779	0.00511926	-0.46013	0.0843782	0.619998	0.0136799	-0.563775	0.0286079	-0.524752	0.0446029
ZFP90	17.2921	5.10107	12.191	-7.08993	grey	0.617503	0.014175	0.546352	0.0350973	-0.67829	0.00544324	0.352025	0.198172	-0.306477	0.266564	-0.00391769	0.988944
ZKSCAN7	11.1998	6.57299	4.62685	1.94614	grey	0.620313	0.0136182	0.571027	0.0261924	-0.447429	0.0944639	0.358468	0.189515	-0.431596	0.108189	-0.236441	0.396208
ZNF135	35.5858	7.74314	27.8427	-20.0996	grey	0.595793	0.0190922	0.644819	0.00944852	-0.569742	0.0266086	0.614071	0.0148788	-0.639426	0.0102664	-0.33171	0.227114
ZNF219	2.90096	2.53731	0.363647	2.17366	grey	0.511426	0.0513456	0.419763	0.11931	-0.267847	0.334462	0.0802498	0.77618	-0.123282	0.661587	-0.311878	0.257793
ZNF271P	30.6149	7.03113	23.5838	-16.5526	grey	-0.522616	0.0456368	-0.591847	0.0201112	0.284927	0.303329	-0.551145	0.033212	0.416822	0.122192	0.708653	0.00310243
ZNF324B	23.9699	5.67265	18.2972	-12.6246	grey	-0.560122	0.0298868	-0.57718	0.0242669	0.409876	0.129187	-0.582334	0.0227383	0.466929	0.0793057	0.363591	0.182807
ZNF331	8.21877	3.24149	4.97729	-1.7358	grey	0.402213	0.137215	0.438562	0.10199	-0.382358	0.159568	0.378714	0.163919	-0.394499	0.145631	-0.353158	0.196632
ZNF337-AS1	6.62798	3.75834	2.86964	0.888703	grey	0.399681	0.139941	0.374615	0.168905	-0.31775	0.248459	0.332129	0.226492	-0.171826	0.54032	-0.0244739	0.931009
ZNF33BP1	18.3023	5.25594	13.0464	-7.79046	grey	0.581327	0.0230311	0.539238	0.0380419	-0.422644	0.116533	0.515308	0.0493086	-0.46051	0.0840886	-0.0339489	0.904396
ZNF346-IT1	6.79474	3.45665	3.33809	0.118557	grey	0.508548	0.0528946	0.455394	0.0880453	-0.333642	0.224254	0.318027	0.248023	-0.321404	0.242757	-0.0645156	0.819314
ZNF396	68.095	9.43205	58.663	-49.231	grey	0.659946	0.00742346	0.708223	0.00312873	-0.504417	0.0551782	0.727354	0.00211926	-0.691364	0.00430698	-0.37859	0.164069
ZNF524	13.9933	4.1754	9.8179	-5.6425	grey	0.546971	0.0348496	0.513979	0.0499992	-0.133486	0.635306	0.515671	0.0491212	-0.411698	0.127326	-0.338154	0.217663
ZNF528	17.4087	7.54275	9.86599	-2.32324	grey	0.565931	0.0278729	0.531956	0.0412433	-0.348958	0.202382	0.439669	0.101028	-0.348488	0.203032	-0.321654	0.24237
ZNF607	60.1804	10.5846	49.5958	-39.0112	grey	0.734267	0.00182678	0.741304	0.0015633	-0.294311	0.286973	0.732805	0.00188576	-0.683922	0.00492792	-0.431211	0.108539
ZNF670	15.4034	6.5178	8.8856	-2.3678	grey	-0.569196	0.026787	-0.59519	0.0192454	0.48285	0.0682852	-0.429476	0.110126	0.520272	0.0467916	0.348924	0.202429
ZNF778	4.73339	2.30645	2.42694	-0.120489	grey	0.308053	0.263985	0.326139	0.23549	-0.150432	0.592556	0.27229	0.326196	-0.281702	0.309074	-0.357697	0.190538
ZNF786	27.1224	8.37425	18.7481	-10.3739	grey	0.628511	0.0120904	0.620764	0.0135304	-0.106004	0.706919	0.557798	0.0307222	-0.469865	0.0771837	-0.576271	0.0245443
ZNF793	12.1517	4.36922	7.78248	-3.41326	grey	-0.513644	0.0501746	-0.538438	0.0383844	0.44959	0.0926909	-0.3754	0.167943	0.451683	0.0909966	0.558895	0.0303256
ZNF812P	31.917	5.25756	26.6594	-21.4019	grey	0.457456	0.0864348	0.540559	0.0374819	-0.369719	0.174991	0.577614	0.0241351	-0.686159	0.00473421	-0.47652	0.072525
ZNRF3	51.3957	6.50515	44.8905	-38.3854	grey	-0.546238	0.0351433	-0.598554	0.0184033	0.680063	0.00527663	-0.655671	0.00795742	0.681404	0.00515328	0.198794	0.477537
ZP3	17.298	5.6768	11.6212	-5.94436	grey	0.594639	0.019386	0.593835	0.0195927	-0.190116	0.497349	0.440709	0.100131	-0.430259	0.109408	-0.610941	0.0155438
2017-09-09	138.886	112.158	26.728	85.4295	turquoise	-0.482712	0.0683755	-0.595169	0.0192508	0.108944	0.699135	-0.795915	0.000386237	0.782657	0.000561774	0.669331	0.00635006
2017-09-11	95.8237	66.2619	29.5618	36.7001	turquoise	-0.593515	0.0196755	-0.706575	0.00323104	0.355832	0.193027	-0.722039	0.00236877	0.729808	0.00201144	0.841382	8.43433e-05
AARS2	63.6965	49.2459	14.4506	34.7953	turquoise	0.560413	0.0297833	0.590574	0.0204485	-0.572382	0.0257587	0.661271	0.00726385	-0.657477	0.00772827	-0.0574841	0.838754
ABCA10	200.341	152.159	48.1815	103.978	turquoise	0.447136	0.0947069	0.592012	0.0200678	-0.343656	0.209793	0.896154	6.16741e-06	-0.905025	3.52834e-06	-0.479326	0.0706226
ABCA5	70.2884	54.3691	15.9194	38.4497	turquoise	0.467307	0.0790296	0.536866	0.0390635	-0.394716	0.14539	0.743996	0.001471	-0.718309	0.00255749	-0.243899	0.381026
ABCA6	89.027	61.6284	27.3987	34.2297	turquoise	0.576878	0.0243585	0.681402	0.0051535	-0.467535	0.0788643	0.722806	0.00233137	-0.753649	0.00117542	-0.65103	0.00857063
ABCA9-AS1	53.5768	38.7619	14.8149	23.947	turquoise	0.515486	0.0492169	0.613046	0.015094	-0.48755	0.0652543	0.663228	0.00703298	-0.608891	0.0159916	-0.515133	0.0493993
ABCC5	116.922	100.49	16.4326	84.0572	turquoise	0.476706	0.0723982	0.549368	0.033902	-0.553189	0.0324314	0.776063	0.000670606	-0.715967	0.00268205	-0.000905606	0.997444
ABCD4	144.536	108.501	36.0356	72.465	turquoise	0.421066	0.118049	0.55609	0.0313476	-0.35105	0.199505	0.835005	0.00010722	-0.858052	4.27502e-05	-0.305829	0.267627
ABHD17B	132.539	79.2514	53.2874	25.964	turquoise	-0.662318	0.00713964	-0.778181	0.000633935	0.54394	0.0360759	-0.815284	0.000212355	0.897554	5.66609e-06	0.671581	0.00611186
ABHD8	94.2032	59.919	34.2842	25.6347	turquoise	0.728475	0.00206946	0.807292	0.000273973	-0.627667	0.0122411	0.732999	0.00187786	-0.743707	0.00148069	-0.773735	0.000712879
ABI1	139.594	102.749	36.8452	65.904	turquoise	-0.645049	0.00941487	-0.754795	0.00114377	0.511961	0.0510612	-0.846612	6.87357e-05	0.818029	0.000194026	0.643119	0.00970065
ABRACL	53.6915	40.5737	13.1178	27.4559	turquoise	-0.554148	0.0320701	-0.58583	0.0217442	0.592032	0.0200624	-0.585043	0.021965	0.550095	0.0336186	0.198569	0.478045
AC000089.3	55.7855	30.2982	25.4873	4.81091	turquoise	0.539366	0.0379874	0.642433	0.00980389	-0.470825	0.0764988	0.647359	0.00908133	-0.74674	0.00138147	-0.618965	0.0138832
AC003986.6	45.6421	28.1144	17.5276	10.5868	turquoise	0.465248	0.0805387	0.525352	0.0443153	-0.479608	0.0704339	0.614328	0.0148252	-0.725316	0.00221232	-0.253562	0.361834
AC004623.3	46.2723	31.9421	14.3302	17.6119	turquoise	0.440436	0.100366	0.487494	0.06529	-0.408196	0.130919	0.607285	0.0163493	-0.677496	0.0055192	-0.257683	0.353814
AC005154.6	206.197	165.049	41.1489	123.9	turquoise	0.63833	0.0104392	0.740038	0.0016083	-0.400887	0.138638	0.915787	1.65816e-06	-0.8529	5.32028e-05	-0.564951	0.0282051
AC005336.5	70.181	58.0754	12.1057	45.9697	turquoise	0.581846	0.0228798	0.620861	0.0135118	-0.377788	0.165037	0.754896	0.00114102	-0.661686	0.00721443	-0.251355	0.366171
AC006014.8	134.635	104.708	29.9266	74.7815	turquoise	0.532205	0.0411304	0.655222	0.00801515	-0.327919	0.232794	0.834746	0.000108245	-0.795196	0.000394436	-0.590737	0.0204052
AC009120.6	149.741	126.246	23.4958	102.75	turquoise	0.515853	0.0490279	0.60357	0.0172004	-0.279548	0.312945	0.842273	8.14944e-05	-0.772787	0.000730711	-0.381543	0.160536
AC009302.2	150.512	122.627	27.8849	94.7424	turquoise	-0.5808	0.0231854	-0.659888	0.00743054	0.329877	0.229849	-0.860541	3.83468e-05	0.79769	0.000366603	0.263023	0.34357
AC009506.1	44.4437	32.3391	12.1046	20.2346	turquoise	0.568324	0.0270738	0.584517	0.0221137	-0.702815	0.00347442	0.560687	0.0296862	-0.480903	0.0695695	-0.0981123	0.727943
AC012358.8	26.2801	18.2694	8.0107	10.2587	turquoise	0.531958	0.0412421	0.575704	0.0247187	-0.335207	0.221954	0.531187	0.0415923	-0.512692	0.0506745	-0.431789	0.108013
AC016734.2	103.842	80.6321	23.2102	57.4219	turquoise	-0.572731	0.025648	-0.670869	0.00618645	0.439665	0.101032	-0.787061	0.000497459	0.746846	0.00137812	0.517195	0.0483407
AC018755.16	168.439	138.9	29.539	109.361	turquoise	0.50987	0.052179	0.616977	0.0142812	-0.295716	0.284569	0.878712	1.6199e-05	-0.821634	0.000171945	-0.405677	0.133545
AC068657.2	36.8748	23.2858	13.5891	9.69669	turquoise	0.698986	0.00373714	0.702724	0.0034805	-0.226666	0.416579	0.611339	0.0154581	-0.595314	0.0192137	-0.646948	0.00914
AC069257.6	153.099	126.348	26.7509	99.5968	turquoise	0.644752	0.0094584	0.721516	0.00239452	-0.527734	0.0431884	0.86051	3.84002e-05	-0.768578	0.000814265	-0.314924	0.252925
AC074019.2	62.8592	44.4598	18.3994	26.0605	turquoise	-0.571566	0.0260191	-0.657403	0.00773753	0.442765	0.0983722	-0.71891	0.00252632	0.707112	0.0031974	0.543255	0.0363576
AC074141.3	149.523	123.158	26.3653	96.7928	turquoise	0.379273	0.163246	0.496513	0.059747	-0.173834	0.535525	0.843218	7.85627e-05	-0.812502	0.000232362	-0.322953	0.240364
AC074212.5	153.62	119.696	33.9237	85.7723	turquoise	0.400356	0.139211	0.554487	0.0319432	-0.43185	0.107958	0.84538	7.21785e-05	-0.836891	9.99799e-05	-0.29356	0.288262
AC074212.6	126.763	100.542	26.2207	74.3217	turquoise	0.483566	0.0678166	0.58561	0.0218058	-0.202843	0.468424	0.778715	0.000624942	-0.780697	0.000592498	-0.52644	0.0437981
AC078883.3	140.199	105.141	35.058	70.0833	turquoise	0.63978	0.0102111	0.697931	0.00381219	-0.472541	0.0752852	0.827906	0.000138456	-0.83957	9.03905e-05	-0.290419	0.293691
AC078899.1	42.7857	33.0206	9.76508	23.2555	turquoise	-0.304652	0.269567	-0.429728	0.109895	0.151173	0.590712	-0.648961	0.0088557	0.6651	0.00681763	0.53153	0.0414366
AC079354.3	112.433	77.6045	34.8281	42.7764	turquoise	0.616988	0.014279	0.717422	0.00260409	-0.542392	0.0367145	0.799067	0.00035193	-0.823769	0.000159874	-0.503898	0.0554703
AC083843.4	36.0904	27.2305	8.85991	18.3706	turquoise	0.409914	0.129148	0.423808	0.115424	-0.41281	0.1262	0.564769	0.0282673	-0.60766	0.0162654	0.00753727	0.978732
AC093110.3	153.681	127.805	25.8763	101.928	turquoise	0.469067	0.0777566	0.585217	0.0219162	-0.386362	0.154878	0.840681	8.6642e-05	-0.77686	0.0006566	-0.270727	0.32909
AC093495.4	121.407	97.7385	23.6687	74.0698	turquoise	0.540505	0.0375045	0.623716	0.0129669	-0.202495	0.469204	0.809377	0.000256642	-0.773945	0.000708979	-0.555478	0.0315739
AC093642.1	70.7657	55.5078	15.2579	40.2499	turquoise	0.516255	0.0488209	0.629296	0.0119513	-0.461276	0.0835071	0.738251	0.00167357	-0.62112	0.0134616	-0.506051	0.0542667
AC098614.2	98.4679	74.4419	24.0261	50.4158	turquoise	-0.652565	0.00836385	-0.69483	0.00403987	0.346862	0.205292	-0.805517	0.000289466	0.768293	0.000820199	0.516375	0.0487595
AC098831.4	56.6495	40.7135	15.936	24.7775	turquoise	-0.672027	0.00606552	-0.688003	0.00457918	0.743847	0.00147598	-0.679702	0.00531024	0.621947	0.0133025	0.225641	0.418746
AC116366.6	65.1934	54.2213	10.9721	43.2492	turquoise	0.272452	0.325897	0.422709	0.116471	-0.151483	0.589941	0.671838	0.00608509	-0.655387	0.0079939	-0.525669	0.0441643
AC130469.2	187.792	149.627	38.1651	111.462	turquoise	0.45917	0.0851128	0.574739	0.0250174	-0.3531	0.19671	0.874191	2.03177e-05	-0.87168	2.29573e-05	-0.245273	0.378266
AC137932.4	131.529	109.435	22.0942	87.341	turquoise	0.406413	0.132775	0.528435	0.0428611	-0.183168	0.513481	0.799338	0.000349099	-0.763554	0.000923993	-0.414358	0.124643
AC138969.4	126.275	100.071	26.204	73.8669	turquoise	0.409229	0.129852	0.555196	0.0316789	-0.183475	0.512764	0.808497	0.000263841	-0.792758	0.000423281	-0.536818	0.0390845
AC139100.4	123.089	100.514	22.5752	77.9389	turquoise	0.45612	0.087476	0.543133	0.0364077	-0.177897	0.525877	0.798813	0.000354599	-0.763775	0.000918934	-0.377432	0.165468
AC159540.1	132.442	107.283	25.1587	82.1244	turquoise	0.457833	0.0861427	0.564855	0.0282381	-0.271848	0.327012	0.805215	0.000292173	-0.783134	0.000554495	-0.407002	0.13216
ACACB	58.7009	44.4901	14.2108	30.2793	turquoise	0.538901	0.0381859	0.594962	0.0193035	-0.474136	0.07417	0.69813	0.00379795	-0.664633	0.00687083	-0.215912	0.439603
ACAD8	60.7254	44.4097	16.3157	28.0941	turquoise	0.734887	0.00180222	0.749436	0.00129786	-0.73248	0.00189906	0.709176	0.00307075	-0.574211	0.025182	-0.265158	0.339523
ACBD4	92.8593	70.6021	22.2572	48.3449	turquoise	0.449427	0.0928237	0.57138	0.0260789	-0.471024	0.0763577	0.737756	0.00169203	-0.742875	0.00150888	-0.372676	0.171298
ACTG1P4	86.2679	54.7975	31.4704	23.3271	turquoise	0.655034	0.00803946	0.721182	0.00241113	-0.501612	0.0567697	0.734924	0.00180076	-0.787157	0.00049612	-0.43773	0.102717
ACTR2	73.7384	57.4693	16.2691	41.2001	turquoise	-0.506779	0.053864	-0.580255	0.0233458	0.257973	0.353254	-0.73948	0.00162846	0.704614	0.00335621	0.382053	0.15993
ACTR3	171.609	121.931	49.6777	72.2537	turquoise	-0.625362	0.0126606	-0.750635	0.001262	0.418763	0.120285	-0.853723	5.14031e-05	0.871955	2.26544e-05	0.792227	0.00042979
ADAM20P1	128.652	106.836	21.8153	85.0212	turquoise	0.451382	0.0912384	0.539427	0.0379616	-0.19143	0.494324	0.798832	0.000354405	-0.754216	0.00115967	-0.448655	0.0934551
ADAM28	67.2112	47.1244	20.0868	27.0376	turquoise	0.540879	0.037347	0.62397	0.0129192	-0.453575	0.089483	0.744674	0.00144844	-0.731684	0.00193202	-0.529137	0.0425347
ADAMTS10	162.332	117.766	44.5658	73.2002	turquoise	0.645667	0.00932473	0.752077	0.00121995	-0.282024	0.308497	0.83425	0.000110236	-0.866296	2.95847e-05	-0.747936	0.00134387
ADAMTS13	138.484	107.971	30.5131	77.4581	turquoise	0.533733	0.0404442	0.638977	0.010337	-0.500069	0.0576591	0.842735	8.00492e-05	-0.810801	0.000245329	-0.315872	0.251422
ADAMTS2	64.0433	48.6166	15.4266	33.19	turquoise	-0.567686	0.0272851	-0.65748	0.00772784	0.519977	0.0469386	-0.712243	0.00288997	0.6022	0.0175227	0.546979	0.0348462
ADGRB2	97.3158	75.5809	21.7349	53.8459	turquoise	0.677232	0.0055447	0.733817	0.00184477	-0.342881	0.210889	0.792382	0.000427883	-0.706434	0.00323991	-0.652516	0.00837032
ADGRG1	120.792	78.8129	41.9796	36.8333	turquoise	-0.745006	0.00143753	-0.830547	0.000126062	0.647579	0.00905017	-0.81426	0.00021955	0.816421	0.000204603	0.730652	0.00197537
ADHFE1	42.8291	29.9129	12.9161	16.9968	turquoise	0.421171	0.117948	0.47875	0.0710104	-0.240247	0.38842	0.654307	0.00813387	-0.683668	0.00495024	-0.127828	0.649831
ADM	127.628	111.754	15.8739	95.8801	turquoise	0.437663	0.102775	0.534953	0.0399024	-0.527052	0.0435089	0.78275	0.000560356	-0.698605	0.00376409	-0.0958286	0.734062
ADPRHL1	51.6017	31.6223	19.9794	11.6429	turquoise	-0.61739	0.0141978	-0.666599	0.006649	0.825542	0.000150384	-0.587312	0.0213328	0.597478	0.0186695	0.223724	0.422814
AEN	59.3817	41.0497	18.332	22.7177	turquoise	-0.551141	0.0332134	-0.649662	0.00875822	0.391529	0.148962	-0.658194	0.00763881	0.656605	0.0078382	0.778824	0.000623127
AGA	27.31	14.9038	12.4062	2.49756	turquoise	0.562428	0.0290746	0.627847	0.0122088	-0.545331	0.0355093	0.522227	0.0458272	-0.51671	0.0485878	-0.549278	0.0339373
AGAP6	142.502	111.627	30.8755	80.751	turquoise	0.564211	0.0284581	0.655699	0.00795371	-0.386668	0.154524	0.833774	0.000112174	-0.812626	0.000231433	-0.503912	0.0554624
AGBL3	77.8082	61.6928	16.1154	45.5774	turquoise	0.655731	0.00794963	0.70413	0.00338771	-0.585101	0.0219486	0.772047	0.000744876	-0.646246	0.00924086	-0.411364	0.127666
AHSA2	55.5483	41.1636	14.3846	26.779	turquoise	0.443308	0.0979116	0.514214	0.0498763	-0.301638	0.274573	0.708232	0.00312816	-0.703167	0.00345106	-0.246392	0.376024
AICDA	49.3498	27.1669	22.1829	4.98396	turquoise	0.661729	0.00720925	0.722408	0.00235072	-0.579881	0.0234564	0.559688	0.0300416	-0.618605	0.0139546	-0.759945	0.00100997
AKR7L	187.573	152.17	35.4033	116.766	turquoise	0.542152	0.0368145	0.646705	0.00917484	-0.203567	0.466805	0.877122	1.75595e-05	-0.846602	6.87629e-05	-0.510367	0.0519118
AKT3-IT1	111.492	81.6905	29.8013	51.8892	turquoise	0.516999	0.0484406	0.601937	0.0175852	-0.407773	0.131357	0.779939	0.000604747	-0.811139	0.000242708	-0.3475	0.204403
AL133243.1	94.0598	78.3083	15.7514	62.5569	turquoise	0.583165	0.0224989	0.636549	0.0107248	-0.306678	0.266233	0.778724	0.000624798	-0.661375	0.00725137	-0.553045	0.032486
ALPK1	101.282	76.0534	25.229	50.8244	turquoise	0.678946	0.00538113	0.71235	0.00288382	-0.684879	0.0048443	0.73587	0.00176382	-0.733201	0.00186963	-0.179284	0.522603
AMPH	30.9959	23.1367	7.85927	15.2774	turquoise	-0.471367	0.0761143	-0.49897	0.0582984	0.054457	0.84715	-0.576132	0.0245869	0.55158	0.0330449	0.499418	0.058037
ANG	39.445	31.7544	7.69057	24.0638	turquoise	0.405777	0.133441	0.480265	0.0699942	-0.404397	0.134893	0.642975	0.00972229	-0.565936	0.027871	-0.285918	0.301576
ANGPT4	43.0679	31.5785	11.4893	20.0892	turquoise	0.456544	0.0871448	0.507637	0.0533926	-0.307281	0.265247	0.63519	0.0109468	-0.665273	0.00679804	-0.271664	0.327354
ANGPTL2	39.9527	25.2046	14.7481	10.4565	turquoise	0.38433	0.157247	0.507015	0.053734	-0.278584	0.314686	0.566652	0.0276303	-0.647802	0.00901848	-0.67196	0.00607248
ANKLE1	108.647	95.2104	13.4371	81.7733	turquoise	0.359642	0.187964	0.47353	0.0745922	-0.316428	0.250542	0.798174	0.000361386	-0.695383	0.00399847	-0.189494	0.498783
ANKRD1	120.311	85.9627	34.3481	51.6146	turquoise	-0.635214	0.0109429	-0.732626	0.00189309	0.409165	0.129918	-0.824243	0.00015729	0.801034	0.000331816	0.698224	0.00379124
ANKRD13D	72.618	62.6849	9.93303	52.7519	turquoise	0.498231	0.0587315	0.554043	0.0321096	-0.221376	0.427826	0.748401	0.00132946	-0.609486	0.0158606	-0.388628	0.152265
ANKRD24	148.523	120.181	28.3416	91.8398	turquoise	0.53524	0.0397756	0.616571	0.0143635	-0.30075	0.276058	0.8545	4.9752e-05	-0.806861	0.000277665	-0.426041	0.113317
ANKRD40	202.613	145.172	57.4411	87.731	turquoise	-0.5861	0.0216688	-0.729015	0.00204578	0.463767	0.081637	-0.895277	6.49957e-06	0.921132	1.09705e-06	0.576667	0.0244231
ANKZF1	137.764	118.365	19.3994	98.9653	turquoise	0.49626	0.0598981	0.585307	0.0218908	-0.554019	0.0321187	0.779491	0.00061208	-0.714491	0.00276299	-0.12337	0.661358
AP000347.4	112.365	82.9746	29.3901	53.5845	turquoise	0.566558	0.0276618	0.623741	0.0129622	-0.290255	0.293977	0.788903	0.000472399	-0.820965	0.000175883	-0.311002	0.259204
AP006621.5	106.434	73.7692	32.6651	41.1042	turquoise	0.453176	0.0898009	0.598694	0.0183687	-0.496662	0.0596583	0.78502	0.00052647	-0.836134	0.000102833	-0.443015	0.0981598
AP1G2	143.405	118.853	24.5515	94.3019	turquoise	0.413279	0.125727	0.547206	0.0347558	-0.36679	0.178699	0.840051	8.87512e-05	-0.780641	0.000593393	-0.289858	0.294667
AP4S1	77.7452	54.4182	23.327	31.0912	turquoise	-0.549132	0.0339945	-0.65316	0.00828468	0.407198	0.131955	-0.717973	0.00257506	0.738864	0.00165093	0.661587	0.0072262
APBA3	212.78	160.493	52.2873	108.206	turquoise	0.524762	0.0445979	0.65529	0.00800637	-0.383773	0.157901	0.912713	2.07749e-06	-0.912028	2.18208e-06	-0.410991	0.128047
AQP1	77.7063	57.3773	20.3289	37.0484	turquoise	-0.545826	0.0353092	-0.659724	0.00745045	0.563889	0.0285686	-0.719158	0.00251353	0.692285	0.00423463	0.554526	0.0319287
AQP11	35.3443	21.2852	14.0591	7.22614	turquoise	0.668989	0.00638684	0.653312	0.00826457	-0.435206	0.104945	0.574916	0.0249622	-0.623254	0.0130538	-0.341364	0.213048
ARFGAP3	232.856	187.395	45.4605	141.935	turquoise	-0.578163	0.0239695	-0.689295	0.00447301	0.420376	0.118716	-0.926853	6.81994e-07	0.884251	1.2121e-05	0.38445	0.157106
ARHGAP20	34.3752	22.4286	11.9466	10.482	turquoise	0.464968	0.0807453	0.541151	0.0372327	-0.246617	0.375574	0.470867	0.0764687	-0.514431	0.0497637	-0.724681	0.00224198
ARHGEF37	34.4711	23.8127	10.6584	13.1543	turquoise	0.380061	0.162302	0.498371	0.058649	-0.362551	0.184157	0.56154	0.0293852	-0.562464	0.0290619	-0.519271	0.0472917
ARMCX3	160.222	123.38	36.8416	86.5385	turquoise	-0.549342	0.0339123	-0.65499	0.00804514	0.308875	0.262648	-0.840576	8.69919e-05	0.844741	7.40191e-05	0.455301	0.0881186
ASAP3	66.0284	44.5065	21.5218	22.9847	turquoise	0.605081	0.0168502	0.678182	0.00545356	-0.592259	0.0200028	0.668924	0.00639385	-0.69098	0.00433743	-0.41177	0.127253
ASB16	110.936	83.53	27.406	56.124	turquoise	0.568383	0.0270543	0.672971	0.00596832	-0.564578	0.0283327	0.820884	0.000176364	-0.795905	0.000386349	-0.506422	0.0540611
ASPRV1	99.9686	74.2447	25.7239	48.5208	turquoise	0.667575	0.00654093	0.745988	0.00140555	-0.42773	0.111739	0.8036	0.000306997	-0.701767	0.00354482	-0.674753	0.00578808
ATG14	153.211	134.073	19.1379	114.935	turquoise	0.519972	0.0469413	0.594406	0.0194458	-0.408109	0.131009	0.852085	5.50341e-05	-0.741907	0.00154221	-0.208191	0.456522
ATG16L2	199.485	160.351	39.1333	121.218	turquoise	0.502098	0.0564914	0.653019	0.00830339	-0.323974	0.238796	0.908654	2.76367e-06	-0.856334	4.60283e-05	-0.585181	0.0219262
ATG4A	68.2606	45.7121	22.5485	23.1635	turquoise	-0.590239	0.020538	-0.65517	0.00802181	0.417132	0.121886	-0.686299	0.00472235	0.717492	0.0026004	0.483629	0.0677759
ATG9B	49.6017	41.754	7.84777	33.9062	turquoise	0.274954	0.321295	0.387024	0.154112	-0.293727	0.287974	0.651317	0.00853161	-0.591762	0.0201336	-0.142366	0.61276
ATIC	162.253	118.782	43.4705	75.3117	turquoise	-0.571105	0.0261673	-0.659065	0.00753107	0.361634	0.185351	-0.862464	3.52084e-05	0.883523	1.26025e-05	0.345399	0.207338
ATL1	54.7536	46.5345	8.21907	38.3154	turquoise	-0.529974	0.0421481	-0.52118	0.046342	0.485835	0.0663485	-0.63347	0.0112329	0.552543	0.0326766	-0.13134	0.640802
ATP10D	70.752	40.3506	30.4014	9.94915	turquoise	-0.611026	0.0155255	-0.698642	0.00376144	0.496486	0.0597632	-0.695615	0.00398121	0.806394	0.000281718	0.56913	0.0268088
ATP13A2	82.004	54.3016	27.7024	26.5992	turquoise	-0.619104	0.0138557	-0.719625	0.00248957	0.568897	0.026885	-0.751752	0.00122933	0.771082	0.000763677	0.635585	0.010882
ATP5F1	96.3966	68.4213	27.9753	40.446	turquoise	-0.526157	0.043932	-0.648204	0.00896176	0.273691	0.323613	-0.710192	0.00300993	0.752555	0.00120626	0.832969	0.000115513
ATP5G3	56.5076	38.9759	17.5317	21.4441	turquoise	-0.604742	0.0169284	-0.659111	0.00752545	0.325103	0.237068	-0.66151	0.00723531	0.578119	0.0239827	0.714845	0.00274341
ATP6V1B1	215.246	166.678	48.5679	118.11	turquoise	0.566311	0.0277449	0.689331	0.00447003	-0.520628	0.0466148	0.910899	2.36404e-06	-0.897516	5.67932e-06	-0.343774	0.209626
ATP8B4	47.422	29.3171	18.1049	11.2121	turquoise	0.400861	0.138666	0.529597	0.0423219	-0.318962	0.246559	0.500598	0.0573528	-0.580361	0.0233145	-0.853692	5.14716e-05
ATPAF2	77.8272	55.9904	21.8368	34.1536	turquoise	0.626374	0.012475	0.696324	0.00392885	-0.192383	0.492136	0.734445	0.00181972	-0.706253	0.00325131	-0.69918	0.00372346
AVIL	217.127	181.209	35.9173	145.292	turquoise	0.51316	0.0504281	0.614191	0.0148536	-0.392338	0.148051	0.909945	2.5275e-06	-0.853888	5.10504e-05	-0.26458	0.340616
AVL9	119.148	77.5815	41.5669	36.0146	turquoise	-0.670388	0.00623721	-0.741355	0.00156151	0.466032	0.0799617	-0.757681	0.00106713	0.819794	0.000182947	0.602138	0.0175376
AZIN2	39.2006	30.8702	8.33045	22.5397	turquoise	0.531306	0.0415381	0.568665	0.0269613	-0.561461	0.0294132	0.630431	0.0117525	-0.508998	0.0526503	-0.336278	0.220388
B3GLCT	175.751	135.105	40.6459	94.4596	turquoise	-0.614717	0.0147442	-0.707564	0.00316932	0.472571	0.0752646	-0.894434	6.83287e-06	0.860318	3.87251e-05	0.39952	0.140115
BACE1-AS	198.678	164.606	34.0724	130.533	turquoise	0.5932	0.0197573	0.678043	0.0054668	-0.429613	0.110001	0.892069	7.84514e-06	-0.831078	0.000123688	-0.36825	0.176844
BAZ1A	64.2215	48.9548	15.2667	33.6881	turquoise	-0.546784	0.0349243	-0.659406	0.00748926	0.33503	0.222213	-0.710674	0.00298137	0.617326	0.0142108	0.679035	0.00537275
BCL2L2-PABPN1	33.3376	26.2173	7.12027	19.097	turquoise	-0.500757	0.057261	-0.525839	0.0440833	0.582822	0.0225975	-0.554118	0.0320816	0.43008	0.109572	0.0419612	0.881964
BCL6	109.686	87.0906	22.5956	64.4949	turquoise	0.520773	0.046543	0.62883	0.0120336	-0.301291	0.275153	0.800418	0.000338009	-0.762179	0.000956025	-0.610817	0.0155707
BCL6B	55.4438	37.0556	18.3882	18.6674	turquoise	-0.596538	0.0189045	-0.63248	0.0114001	0.855159	4.83871e-05	-0.56746	0.0273603	0.527862	0.0431284	0.205008	0.463589
BCO2	96.9213	71.6223	25.299	46.3234	turquoise	0.386591	0.154613	0.546777	0.0349271	-0.377486	0.165403	0.774811	0.00069308	-0.79967	0.000345659	-0.513737	0.0501257
BDH2	123.479	94.5284	28.9506	65.5778	turquoise	0.551064	0.0332432	0.677091	0.00555831	-0.440431	0.10037	0.792345	0.000428341	-0.800651	0.000335656	-0.640062	0.0101672
BDH2P1	38.9456	27.3486	11.597	15.7516	turquoise	0.440798	0.100054	0.547042	0.034821	-0.489124	0.064262	0.591423	0.0202229	-0.626209	0.0125052	-0.491429	0.0628279
BDNF-AS	90.8009	70.2202	20.5806	49.6396	turquoise	0.490522	0.0633894	0.579346	0.0236153	-0.395655	0.144348	0.754246	0.00115884	-0.765588	0.000878207	-0.220088	0.430588
BHLHE41	131.16	87.4748	43.6848	43.7901	turquoise	0.763683	0.000921026	0.845087	7.30151e-05	-0.578651	0.0238228	0.78743	0.000492348	-0.798644	0.000356388	-0.832316	0.000118283
BIRC2	163.129	131.093	32.0358	99.0571	turquoise	-0.643452	0.00965078	-0.714796	0.00274608	0.374476	0.169076	-0.871154	2.35445e-05	0.803731	0.000305771	0.447491	0.0944132
BLOC1S1	57.0868	35.566	21.5208	14.0452	turquoise	0.477172	0.0720802	0.592409	0.0199636	-0.254918	0.359185	0.591144	0.0202968	-0.687289	0.00463878	-0.814801	0.000215727
BRD8	60.4052	44.1582	16.247	27.9111	turquoise	0.556261	0.0312845	0.605762	0.0166942	-0.712115	0.00289738	0.597428	0.0186818	-0.602136	0.017538	-0.158874	0.5717
BRICD5	249.504	196.921	52.5831	144.338	turquoise	0.731859	0.00192471	0.813633	0.000224052	-0.506811	0.0538463	0.954625	3.27518e-08	-0.897085	5.83005e-06	-0.451766	0.0909292
BRK1	48.7173	38.0372	10.6801	27.357	turquoise	-0.57577	0.0246981	-0.58883	0.0209178	0.14405	0.608519	-0.644593	0.0094818	0.578277	0.023935	0.400464	0.139094
BRWD1	41.7946	32.0423	9.75232	22.29	turquoise	0.485702	0.066434	0.529817	0.0422202	-0.444974	0.0965077	0.59326	0.0197416	-0.554476	0.0319473	-0.153619	0.584648
BSG	112.562	79.2667	33.2953	45.9715	turquoise	0.538189	0.0384914	0.678672	0.005407	-0.391016	0.149543	0.761344	0.000975916	-0.806806	0.000278138	-0.731682	0.00193209
C12orf4	214.764	169.184	45.5796	123.604	turquoise	-0.574614	0.0250562	-0.718522	0.00254644	0.489226	0.064198	-0.916812	1.53514e-06	0.871949	2.26619e-05	0.549601	0.0338108
C12orf57	133.332	97.5778	35.7547	61.8231	turquoise	0.532152	0.0411544	0.679466	0.0053323	-0.345682	0.20694	0.79006	0.000457196	-0.820779	0.00017699	-0.738744	0.00165535
C12orf76	74.356	58.3822	15.9738	42.4084	turquoise	0.501061	0.057086	0.550759	0.033361	-0.201526	0.47138	0.698793	0.00375075	-0.699519	0.00369962	-0.353495	0.196175
C15orf61	203.987	150.403	53.5837	96.8196	turquoise	0.63634	0.0107588	0.754842	0.00114248	-0.420519	0.118577	0.908421	2.80829e-06	-0.912225	2.15153e-06	-0.587034	0.0214097
C15orf65	45.3063	33.9063	11.4001	22.5062	turquoise	0.595491	0.0191689	0.622823	0.0131353	-0.46637	0.0797144	0.654725	0.00807951	-0.598536	0.0184077	-0.120296	0.669348
C16orf45	42.3789	21.0903	21.2886	-0.198309	turquoise	-0.58932	0.020785	-0.650357	0.0086625	0.40608	0.133122	-0.59036	0.0205055	0.726388	0.00216296	0.536052	0.0394191
C16orf87	42.5902	30.1585	12.4317	17.7268	turquoise	-0.462482	0.0825982	-0.53085	0.0417463	0.145489	0.604905	-0.580585	0.0232485	0.515932	0.0489871	0.759704	0.00101595
C17orf67	54.3187	37.4492	16.8695	20.5797	turquoise	0.413725	0.125278	0.533006	0.0407697	-0.510657	0.0517563	0.690453	0.00437942	-0.743175	0.00149867	-0.34103	0.213525
C19orf44	137.107	101.292	35.8148	65.4776	turquoise	0.656806	0.00781276	0.712308	0.00288627	-0.561705	0.0293273	0.834108	0.000110813	-0.830947	0.00012427	-0.351288	0.199179
C21orf62-AS1	54.4328	27.5449	26.8878	0.657116	turquoise	0.784293	0.000537143	0.801375	0.000328424	-0.607881	0.0162159	0.656168	0.00789377	-0.727871	0.00209619	-0.483491	0.0678656
C22orf39	85.444	67.4363	18.0077	49.4286	turquoise	0.526388	0.0438225	0.588986	0.0208754	-0.308948	0.262529	0.777533	0.000644975	-0.741053	0.00157214	-0.288772	0.296562
C2orf82	110.969	85.9904	24.9786	61.0118	turquoise	0.645315	0.009376	0.73627	0.00174841	-0.539395	0.0379751	0.825309	0.000151607	-0.758943	0.00103496	-0.399146	0.140521
C4orf3	60.7038	45.0376	15.6662	29.3714	turquoise	-0.647454	0.00906786	-0.669437	0.00633863	0.24099	0.38691	-0.659208	0.00751358	0.617816	0.0141123	0.522784	0.045555
C4orf32	52.453	33.7553	18.6978	15.0575	turquoise	-0.59928	0.0182252	-0.69419	0.0040882	0.57954	0.0235575	-0.646081	0.00926466	0.569307	0.0267506	0.690503	0.00437543
C5AR2	40.8912	32.5811	8.31006	24.2711	turquoise	-0.474135	0.0741707	-0.512835	0.0505991	0.534085	0.0402871	-0.623192	0.0130655	0.574012	0.0252442	0.0719295	0.798922
C5orf56	134.407	99.695	34.7122	64.9828	turquoise	0.485347	0.0666623	0.641863	0.00989029	-0.358855	0.189002	0.819628	0.000183964	-0.820725	0.00017731	-0.751573	0.00123453
C5orf63	104.25	76.0557	28.1941	47.8616	turquoise	0.651205	0.00854678	0.740085	0.00160659	-0.509276	0.0524999	0.753468	0.00118046	-0.764273	0.000907591	-0.633777	0.0111815
C6orf3	144.939	122.259	22.6802	99.5791	turquoise	0.470066	0.0770402	0.569713	0.0266182	-0.422352	0.116813	0.85111	5.72931e-05	-0.773639	0.000714673	-0.254794	0.359428
C9orf3	101.668	68.5781	33.0895	35.4886	turquoise	-0.668093	0.00648411	-0.763357	0.000928524	0.444581	0.0968376	-0.758546	0.00104501	0.78423	0.000538067	0.756026	0.00111057
CACNA2D2	107.918	76.7039	31.2138	45.4901	turquoise	0.581545	0.0229674	0.678553	0.00541829	-0.432582	0.107296	0.816474	0.000204248	-0.82332	0.000162355	-0.503043	0.0559536
CALB1	181.069	145.765	35.3041	110.461	turquoise	0.455341	0.0880866	0.565049	0.0281719	-0.356075	0.192701	0.87231	2.22692e-05	-0.85844	4.20388e-05	-0.219301	0.432281
CALD1	88.8188	57.1301	31.6887	25.4414	turquoise	-0.550397	0.0335013	-0.662914	0.00706964	0.277106	0.317368	-0.675988	0.00566582	0.721335	0.00240349	0.882505	1.33017e-05
CALM2	179.878	143.479	36.3997	107.079	turquoise	-0.647177	0.00910733	-0.740226	0.00160153	0.304937	0.269098	-0.892447	7.67539e-06	0.823027	0.000163991	0.613189	0.015064
CALML4	22.9886	15.704	7.28461	8.41938	turquoise	0.250676	0.36751	0.304116	0.270454	-0.124519	0.658381	0.462938	0.0822562	-0.583263	0.0224707	-0.076027	0.787702
CAMK4	70.7326	50.1649	20.5677	29.5971	turquoise	-0.574608	0.0250581	-0.673573	0.00590694	0.418544	0.120499	-0.653727	0.00820984	0.5946	0.019396	0.806481	0.000280964
CAMTA2	127.361	95.5287	31.8327	63.696	turquoise	0.565067	0.0281658	0.672642	0.00600204	-0.242548	0.383752	0.792198	0.000430145	-0.794558	0.000401827	-0.688085	0.00457243
CAP1	259.887	198.805	61.0824	137.722	turquoise	-0.646174	0.00925131	-0.772159	0.000742708	0.453267	0.0897279	-0.956704	2.42665e-08	0.928641	5.83181e-07	0.648148	0.00896969
CAPN12	113.513	82.9743	30.5382	52.4361	turquoise	0.735274	0.00178703	0.801192	0.000330238	-0.546767	0.034931	0.823482	0.000161453	-0.772269	0.000740605	-0.672503	0.00601636
CAPN3	58.5143	47.4661	11.0482	36.4178	turquoise	0.445001	0.0964845	0.491347	0.0628786	-0.128641	0.647738	0.632614	0.0113774	-0.604707	0.0169363	-0.373068	0.170813
CAPS	146.638	116.999	29.6396	87.359	turquoise	0.607019	0.0164092	0.696483	0.0039172	-0.532978	0.0407824	0.85267	5.37149e-05	-0.803097	0.000311737	-0.279718	0.312639
CAPS2	96.9907	74.6626	22.3281	52.3344	turquoise	0.490245	0.0635613	0.599269	0.018228	-0.339193	0.216163	0.783645	0.000546784	-0.768533	0.000815204	-0.430857	0.108862
CARD8-AS1	38.7414	24.8466	13.8948	10.9518	turquoise	-0.499781	0.057826	-0.601787	0.017621	0.537943	0.0385972	-0.613475	0.0150036	0.638715	0.0103783	0.635698	0.0108634
CASKIN1	99.7441	77.8859	21.8582	56.0277	turquoise	0.541271	0.0371825	0.619098	0.0138568	-0.618272	0.0140209	0.719786	0.00248139	-0.708164	0.00313233	-0.171379	0.54139
CBLN3	147.191	124.932	22.2591	102.673	turquoise	0.542069	0.0368491	0.634531	0.0110557	-0.460178	0.0843415	0.845099	7.29812e-05	-0.747007	0.00137301	-0.273486	0.32399
CBX3	117.787	88.4395	29.3477	59.0918	turquoise	-0.712528	0.00287364	-0.777791	0.00064055	0.627272	0.0123122	-0.818794	0.000189161	0.7564	0.00110064	0.541059	0.0372714
CCDC112	67.7989	51.5316	16.2673	35.2643	turquoise	-0.518539	0.0476593	-0.59524	0.0192325	0.0864178	0.759428	-0.632691	0.0113644	0.604597	0.0169618	0.744961	0.00143901
CCDC125	180.116	128.352	51.7636	76.5886	turquoise	0.628029	0.0121763	0.769094	0.000803622	-0.640047	0.0101695	0.889313	9.1788e-06	-0.889097	9.29077e-06	-0.689794	0.00443252
CCDC18-AS1	63.018	50.1644	12.8536	37.3108	turquoise	0.584756	0.0220459	0.637387	0.0105896	-0.267063	0.335933	0.713635	0.00281082	-0.607765	0.0162418	-0.602134	0.0175384
CCDC191	156.773	126.857	29.9157	96.9417	turquoise	0.40303	0.136343	0.518788	0.0475342	-0.27688	0.31778	0.841898	8.26831e-05	-0.830554	0.000126032	-0.244184	0.380454
CCDC43	114.456	93.31	21.1455	72.1644	turquoise	-0.569544	0.0266733	-0.664608	0.0068738	0.33636	0.220269	-0.813571	0.000224499	0.731401	0.00194384	0.444883	0.0965835
CCDC66	137.982	115.863	22.1193	93.7435	turquoise	0.528041	0.0430448	0.598172	0.0184974	-0.562881	0.0289171	0.811137	0.000242719	-0.769573	0.000793845	-0.108702	0.699777
CCDC78	65.1585	53.5821	11.5764	42.0057	turquoise	0.49824	0.058726	0.54285	0.0365249	-0.572746	0.025643	0.679752	0.00530557	-0.635624	0.0108755	-0.0277855	0.921698
CCDC88A	44.6573	34.9737	9.68365	25.29	turquoise	-0.477278	0.0720075	-0.560264	0.0298361	0.145839	0.604027	-0.644025	0.00956566	0.593227	0.0197501	0.536476	0.0392337
CCNI	47.1425	30.2137	16.9287	13.285	turquoise	0.676754	0.005591	0.665345	0.0067898	-0.336676	0.219809	0.611613	0.0153991	-0.609009	0.0159656	-0.522993	0.0454529
CCNL1	231.991	181.613	50.3778	131.236	turquoise	0.640592	0.0100851	0.767234	0.000842533	-0.431394	0.108372	0.937919	2.41258e-07	-0.895539	6.39874e-06	-0.645906	0.00929006
CCNL2	78.4056	60.985	17.4206	43.5644	turquoise	0.471603	0.0759469	0.557266	0.0309162	-0.205801	0.461823	0.733538	0.00185599	-0.705158	0.00332112	-0.451604	0.0910597
CD200	36.8036	23.55	13.2536	10.2964	turquoise	0.466814	0.0793894	0.550266	0.0335521	-0.285497	0.30232	0.473048	0.0749297	-0.472783	0.0751153	-0.756499	0.00109801
CDC37L1	69.7923	49.7883	20.004	29.7844	turquoise	-0.580672	0.0232228	-0.669628	0.0063182	0.266021	0.337893	-0.686469	0.00470787	0.588603	0.0209795	0.777661	0.000642777
CDC42SE1	134.88	111.871	23.0093	88.8615	turquoise	-0.526557	0.0437427	-0.616302	0.0144183	0.147571	0.599692	-0.8075	0.000272199	0.75486	0.00114201	0.587832	0.02119
CDIPT	58.1678	46.1969	11.9709	34.226	turquoise	0.513987	0.0499951	0.578682	0.0238135	-0.315	0.252803	0.721279	0.0024063	-0.634727	0.0110232	-0.458188	0.0858681
CDKN1C	144.5	111.228	33.2715	77.9567	turquoise	0.391117	0.149429	0.561811	0.0292903	-0.155369	0.580321	0.82914	0.000132548	-0.841698	8.33245e-05	-0.636516	0.0107302
CEBPB	170.769	139.275	31.4934	107.782	turquoise	0.503224	0.0558513	0.629695	0.0118812	-0.255023	0.358981	0.855711	4.72654e-05	-0.800621	0.000335958	-0.654421	0.00811902
CEBPD	209.866	162.158	47.7084	114.449	turquoise	0.596439	0.0189293	0.718084	0.00256927	-0.618714	0.0139331	0.893816	7.08619e-06	-0.873524	2.09928e-05	-0.363721	0.18264
CEMIP	34.8565	26.3698	8.48669	17.8831	turquoise	-0.496234	0.0599131	-0.514829	0.0495566	0.302675	0.272844	-0.590722	0.0204089	0.525543	0.0442241	0.265681	0.338535
CEP95	66.6596	51.1806	15.4791	35.7015	turquoise	0.488124	0.0648911	0.576915	0.0243474	-0.263144	0.343341	0.723339	0.00230569	-0.685158	0.00482016	-0.603766	0.0171548
CEPT1	174.364	145.387	28.9773	116.41	turquoise	0.62752	0.0122676	0.711328	0.00294299	-0.413391	0.125614	0.900867	4.61383e-06	-0.798588	0.000356976	-0.465434	0.0804016
CERS5	68.8294	52.6086	16.2207	36.3879	turquoise	-0.529605	0.0423182	-0.592951	0.019822	0.208754	0.455277	-0.713785	0.00280239	0.67964	0.00531602	0.555864	0.0314309
CFAP44	242.001	194.255	47.7464	146.509	turquoise	0.669218	0.00636212	0.766018	0.000868777	-0.488174	0.0648595	0.943448	1.33355e-07	-0.879911	1.52316e-05	-0.534688	0.0400197
CFAP69	151.719	123.692	28.0275	95.6644	turquoise	0.477098	0.0721306	0.618023	0.0140707	-0.309206	0.262109	0.850493	5.87638e-05	-0.803427	0.000308625	-0.622487	0.0131992
CFAP70	117.664	96.8544	20.8092	76.0452	turquoise	0.466493	0.0796243	0.581357	0.0230222	-0.345125	0.207722	0.835471	0.000105391	-0.759918	0.00101064	-0.391722	0.148744
CFB	35.7773	23.1878	12.5895	10.5983	turquoise	0.591672	0.0201572	0.614042	0.0148848	-0.116146	0.680189	0.508632	0.0528491	-0.501007	0.057117	-0.763976	0.000914333
CH17-262A2.1	89.2425	64.749	24.4935	40.2556	turquoise	0.578681	0.0238139	0.645123	0.00940393	-0.436833	0.103505	0.736023	0.00175793	-0.765313	0.000884285	-0.317141	0.249417
CH17-264L24.1	103.036	81.7344	21.3021	60.4322	turquoise	0.46388	0.0815524	0.551773	0.0329709	-0.197964	0.479416	0.745689	0.00141523	-0.741197	0.00156706	-0.478677	0.0710593
CHI3L1	47.4844	33.8947	13.5896	20.3051	turquoise	0.401297	0.138197	0.476886	0.0722751	-0.0549269	0.845846	0.556457	0.0312124	-0.58738	0.0213142	-0.686506	0.00470474
CHKB-CPT1B	147.075	122.024	25.0516	96.9721	turquoise	0.557648	0.0307769	0.646788	0.00916299	-0.397717	0.142079	0.847139	6.7304e-05	-0.7786	0.000626871	-0.241013	0.386863
CHRDL2	131.576	97.0629	34.5131	62.5498	turquoise	0.570569	0.02634	0.703393	0.00343609	-0.299417	0.278297	0.760206	0.00100356	-0.774577	0.000697354	-0.859134	4.07887e-05
CHST5	88.2297	72.9256	15.3041	57.6215	turquoise	0.488537	0.0646309	0.573173	0.0255079	-0.340343	0.21451	0.779877	0.000605753	-0.700613	0.00362363	-0.327921	0.23279
CITF22-1A6.3	49.5573	29.5114	20.0458	9.46559	turquoise	0.745997	0.00140527	0.762982	0.000937215	-0.711861	0.00291205	0.658438	0.00760851	-0.648204	0.00896171	-0.457842	0.086136
CLCN2	60.3692	41.4959	18.8733	22.6227	turquoise	0.648727	0.0088883	0.69426	0.00408289	-0.404514	0.13477	0.660167	0.00739666	-0.641436	0.00995532	-0.535022	0.0398717
CLEC2D	126.958	96.133	30.825	65.308	turquoise	0.421136	0.117982	0.531901	0.0412679	-0.234804	0.399582	0.780769	0.000591346	-0.820899	0.000176274	-0.423188	0.116014
CLEC4A	58.7285	43.7938	14.9347	28.8591	turquoise	0.470073	0.0770349	0.515354	0.0492849	-0.344047	0.20924	0.659295	0.00750285	-0.689755	0.00443564	-0.299354	0.278404
CLIC1P1	56.4018	43.013	13.3889	29.6241	turquoise	-0.557825	0.0307126	-0.617827	0.0141101	0.2434	0.382033	-0.659856	0.00743435	0.602549	0.0174402	0.692226	0.00423927
CLK2P1	164.275	127.291	36.9842	90.3067	turquoise	0.57381	0.0253075	0.652834	0.00832794	-0.488026	0.0649533	0.841028	8.54984e-05	-0.859138	4.07809e-05	-0.221469	0.427627
CLK3	128.38	107.557	20.8224	86.735	turquoise	0.485618	0.0664883	0.586522	0.0215515	-0.31591	0.251361	0.840495	8.72591e-05	-0.763254	0.000930907	-0.356257	0.192458
CLMN	45.395	33.4424	11.9526	21.4898	turquoise	0.504219	0.0552895	0.580635	0.0232338	-0.139601	0.619747	0.635175	0.0109493	-0.600215	0.017998	-0.639617	0.0102365
CLSTN3	180.154	135.99	44.1638	91.8259	turquoise	0.495655	0.0602589	0.646679	0.00917857	-0.46163	0.0832398	0.879144	1.58445e-05	-0.882502	1.33037e-05	-0.501434	0.0568713
CLTA	53.8965	41.9862	11.9103	30.0759	turquoise	-0.58369	0.0223486	-0.61537	0.0146093	0.502067	0.0565091	-0.631399	0.011585	0.52598	0.0440164	0.309792	0.261159
CMBL	50.4035	35.8831	14.5205	21.3626	turquoise	0.561107	0.0295378	0.633353	0.0112525	-0.297733	0.281141	0.570944	0.026219	-0.585611	0.0218054	-0.69398	0.00410414
CMC1	157.252	123.043	34.2095	88.8333	turquoise	0.63768	0.0105427	0.735396	0.00178227	-0.520376	0.0467402	0.881591	1.39567e-05	-0.829813	0.000129412	-0.449665	0.0926302
CNN3	39.6501	27.9928	11.6573	16.3354	turquoise	-0.566362	0.0277278	-0.596009	0.0190377	0.528674	0.0427495	-0.633952	0.0111522	0.62735	0.0122981	0.210946	0.450448
CNOT7	118.711	76.0047	42.7064	33.2983	turquoise	-0.560995	0.0295772	-0.678695	0.0054049	0.357983	0.190158	-0.788082	0.000483446	0.865034	3.13476e-05	0.594518	0.019417
COL11A2	77.9938	66.1611	11.8328	54.3283	turquoise	0.359391	0.188294	0.463016	0.0821976	-0.245002	0.378808	0.720307	0.00245496	-0.650661	0.00862094	-0.391564	0.148923
COL4A1	86.576	55.9542	30.6217	25.3325	turquoise	-0.490701	0.0632779	-0.616898	0.0142973	0.290285	0.293924	-0.673484	0.00591592	0.72398	0.00227506	0.882845	1.30649e-05
COLQ	210.476	166.936	43.5403	123.395	turquoise	0.637975	0.0104957	0.74682	0.00137894	-0.279292	0.313407	0.909182	2.66499e-06	-0.862943	3.44601e-05	-0.673648	0.00589931
COMMD7	143.471	108.512	34.9593	73.5523	turquoise	-0.515398	0.049262	-0.603459	0.0172265	0.335559	0.221439	-0.837476	9.78141e-05	0.853254	5.2423e-05	0.34218	0.211886
COPS2	135.411	101.855	33.5567	68.2979	turquoise	-0.551644	0.0330201	-0.649146	0.00882988	0.382524	0.159372	-0.827405	0.000140918	0.832542	0.000117318	0.337326	0.218863
COQ8A	200.105	154.232	45.8738	108.358	turquoise	0.61445	0.0147997	0.711211	0.00294984	-0.630552	0.0117314	0.882512	1.32967e-05	-0.874053	2.04554e-05	-0.294648	0.286396
CORT	51.4832	35.7724	15.7108	20.0616	turquoise	0.531622	0.0413945	0.552648	0.0326367	-0.545026	0.0356327	0.621921	0.0133074	-0.676906	0.00557623	-0.125087	0.65691
COX10	219.954	168.509	51.4451	117.064	turquoise	-0.547175	0.0347682	-0.689304	0.00447228	0.513231	0.0503909	-0.923544	9.01846e-07	0.905956	3.31711e-06	0.453805	0.0893005
COX11P1	101.435	71.7729	29.6618	42.1111	turquoise	-0.592826	0.0198544	-0.656661	0.00783119	0.388223	0.15273	-0.773974	0.000708448	0.8031	0.000311713	0.279587	0.312876
CPEB3	38.791	26.4207	12.3702	14.0505	turquoise	0.552496	0.0326946	0.617432	0.0141893	-0.311122	0.25901	0.654565	0.00810027	-0.62754	0.0122639	-0.442907	0.0982521
CPT1B	77.596	68.3977	9.19826	59.1995	turquoise	0.391169	0.149369	0.443435	0.097804	-0.264221	0.341295	0.729563	0.002022	-0.664872	0.00684363	-0.0440288	0.876188
CREB3L4	139.322	111.123	28.1988	82.9243	turquoise	0.402517	0.13689	0.53323	0.0406691	-0.374914	0.168538	0.824554	0.000155613	-0.818255	0.000192578	-0.225973	0.418043
CRYGS	34.783	24.9375	9.84542	15.0921	turquoise	0.349643	0.201437	0.413786	0.125217	-0.406953	0.13221	0.581066	0.0231073	-0.64725	0.00909691	-0.0440021	0.876263
CSPG4P10	108.076	93.2079	14.868	78.34	turquoise	0.611131	0.0155027	0.651867	0.00845732	-0.559129	0.0302416	0.767265	0.000841864	-0.657601	0.00771274	-0.141015	0.616169
CTA-293F17.1	43.9656	28.9151	15.0504	13.8647	turquoise	0.514525	0.0497149	0.623846	0.0129424	-0.48337	0.0679447	0.632662	0.0113692	-0.622013	0.0132898	-0.649639	0.0087614
CTA-384D8.36	160.839	125.56	35.2788	90.281	turquoise	0.46445	0.0811291	0.562468	0.0290607	-0.272542	0.32573	0.836786	0.000100369	-0.852226	5.47126e-05	-0.372535	0.171473
CTB-12A17.2	72.9741	48.8496	24.1245	24.7251	turquoise	0.648706	0.00889121	0.741054	0.00157211	-0.589049	0.0208583	0.717043	0.00262423	-0.715988	0.0026809	-0.592461	0.0199499
CTB-25B13.12	123.947	94.523	29.4244	65.0986	turquoise	0.5466	0.0349978	0.669646	0.00631626	-0.396869	0.143009	0.827699	0.000139468	-0.782152	0.00056957	-0.600177	0.0180073
CTB-50L17.8	155.902	126.916	28.9863	97.9293	turquoise	0.573208	0.025497	0.648911	0.00886258	-0.223237	0.423852	0.850531	5.86723e-05	-0.798362	0.000359377	-0.553102	0.0324644
CTB-58E17.1	164.611	128.447	36.1647	92.2819	turquoise	0.564257	0.0284424	0.651335	0.00852923	-0.489467	0.0640469	0.849237	6.18505e-05	-0.84964	6.08452e-05	-0.254528	0.359946
CTB-92J24.2	92.53	70.3108	22.2192	48.0915	turquoise	0.612212	0.015271	0.664344	0.00690398	-0.331618	0.227251	0.769415	0.000797069	-0.753198	0.00118805	-0.308994	0.262454
CTBP1	157.871	120.783	37.0874	83.6959	turquoise	0.637292	0.0106049	0.712153	0.00289514	-0.549948	0.0336758	0.871849	2.27709e-05	-0.846404	6.93064e-05	-0.295404	0.285102
CTBP1-AS	165.921	131.725	34.1962	97.5288	turquoise	0.530409	0.041948	0.649606	0.00876594	-0.232076	0.405237	0.827184	0.000142013	-0.817096	0.000200109	-0.65479	0.00807105
CTBP2P4	103.14	75.3802	27.7598	47.6205	turquoise	-0.54758	0.0346071	-0.633733	0.0111887	0.197852	0.479668	-0.724732	0.00223957	0.759698	0.0010161	0.713144	0.00283855
CTC1	103.438	87.525	15.913	71.6119	turquoise	0.445562	0.0960155	0.519065	0.0473948	-0.516218	0.0488399	0.726366	0.00216399	-0.686988	0.004664	0.00987856	0.972127
CTC-204F22.1	135.785	104.592	31.1935	73.3982	turquoise	0.649076	0.00883962	0.736024	0.00175788	-0.497283	0.0592904	0.857621	4.35544e-05	-0.80438	0.000299764	-0.529996	0.0421378
CTC-338M12.4	47.2252	38.4521	8.77305	29.6791	turquoise	0.472571	0.0752646	0.535187	0.0397989	-0.270361	0.32977	0.683545	0.00496112	-0.600198	0.018002	-0.338904	0.216579
CTC-435M10.12	44.8744	37.0049	7.86945	29.1355	turquoise	0.340379	0.214459	0.380512	0.161762	-0.0806323	0.775139	0.639606	0.0102383	-0.64433	0.00952058	-0.117967	0.675423
CTC-490E21.11	130.144	107.903	22.241	85.6617	turquoise	0.468498	0.0781661	0.583966	0.0222699	-0.264508	0.340753	0.826745	0.000144214	-0.768651	0.000812762	-0.420492	0.118604
CTC-512J14.5	143.803	105.635	38.168	67.4669	turquoise	-0.596463	0.0189234	-0.714655	0.00275391	0.397701	0.142097	-0.83262	0.00011699	0.843257	7.8444e-05	0.703887	0.0034036
CTC-524C5.2	26.9219	20.9495	5.97239	14.9771	turquoise	0.486565	0.0658815	0.507702	0.0533565	-0.518539	0.0476596	0.511725	0.0511863	-0.405353	0.133886	-0.0149565	0.957809
CTD-2006H14.2	247.952	196.585	51.367	145.218	turquoise	0.524244	0.0448471	0.66678	0.0066288	-0.390603	0.150012	0.938455	2.28344e-07	-0.907433	3.00374e-06	-0.495641	0.0602674
CTD-2012J19.1	68.8525	52.0162	16.8363	35.18	turquoise	-0.509424	0.0524196	-0.615613	0.0145593	0.321073	0.24327	-0.697645	0.00383273	0.64556	0.00934028	0.742657	0.00151635
CTD-2013N17.6	117.773	102.742	15.031	87.7109	turquoise	0.432758	0.107137	0.530206	0.0420416	-0.161711	0.564762	0.783669	0.000546439	-0.693257	0.00415941	-0.477738	0.071695
CTD-2020K17.1	56.2301	42.8872	13.3429	29.5442	turquoise	0.396178	0.143771	0.532448	0.0410207	-0.188478	0.50113	0.607095	0.016392	-0.6503	0.00867028	-0.671219	0.00614969
CTD-2026K11.6	258.83	209.699	49.1306	160.569	turquoise	0.611407	0.0154433	0.731093	0.00195676	-0.459662	0.0847355	0.957457	2.16902e-08	-0.89251	7.64752e-06	-0.493353	0.0616488
CTD-2033D15.3	122.644	99.1148	23.5292	75.5856	turquoise	0.439645	0.101049	0.574519	0.0250857	-0.462399	0.0826604	0.835342	0.000105894	-0.784087	0.000540199	-0.297288	0.281894
CTD-2035E11.5	104.328	74.9208	29.4074	45.5134	turquoise	0.692365	0.00422845	0.752081	0.00121985	-0.599015	0.01829	0.810087	0.000250954	-0.786211	0.000509386	-0.442102	0.0989366
CTD-2047H16.4	93.7457	67.514	26.2317	41.2823	turquoise	0.535504	0.0396595	0.638966	0.0103387	-0.372073	0.172047	0.754226	0.00115939	-0.758296	0.00105137	-0.659798	0.00744142
CTD-2066L21.1	116.892	87.3887	29.5033	57.8854	turquoise	-0.674328	0.00583066	-0.737243	0.00171133	0.668434	0.00644698	-0.778645	0.000626118	0.756217	0.00110549	0.296425	0.283362
CTD-2095E4.3	124.709	95.7923	28.9171	66.8752	turquoise	0.652935	0.00831454	0.735514	0.00177765	-0.382161	0.159802	0.815552	0.000210508	-0.764271	0.000907654	-0.614028	0.0148877
CTD-2102P23.1	86.3433	58.262	28.0813	30.1807	turquoise	0.563141	0.0288269	0.664771	0.00685508	-0.634167	0.0111162	0.759522	0.00102046	-0.781886	0.000573701	-0.518339	0.0477605
CTD-2179L22.1	67.2249	51.1602	16.0647	35.0955	turquoise	0.746171	0.00139967	0.750758	0.00125838	-0.585867	0.0217338	0.749152	0.00130648	-0.637701	0.0105394	-0.362367	0.184396
CTD-2184D3.5	81.0985	59.3531	21.7454	37.6077	turquoise	0.804221	0.000301224	0.819617	0.000184031	-0.628796	0.0120396	0.762552	0.000947247	-0.6586	0.00758846	-0.487862	0.0650569
CTD-2201E18.5	55.8792	45.0662	10.813	34.2532	turquoise	0.459174	0.0851093	0.515047	0.0494436	-0.516167	0.048866	0.699562	0.00369664	-0.637446	0.0105803	-0.23017	0.409215
CTD-2210P15.3	241.457	199.046	42.4102	156.636	turquoise	-0.615262	0.0146315	-0.70745	0.00317639	0.447165	0.0946825	-0.939316	2.08798e-07	0.872681	2.18723e-05	0.318781	0.246843
CTD-2228K2.7	101.257	78.8513	22.4057	56.4456	turquoise	0.466177	0.0798558	0.56357	0.0286786	-0.508748	0.0527859	0.780559	0.000594714	-0.776846	0.000656842	-0.182432	0.515203
CTD-2267D19.1	28.803	17.6507	11.1523	6.49844	turquoise	0.481881	0.0689223	0.534599	0.0400589	-0.357387	0.19095	0.554241	0.0320352	-0.630079	0.0118139	-0.427213	0.11222
CTD-2269E23.2	97.8508	71.5557	26.2951	45.2606	turquoise	-0.753512	0.00117923	-0.807844	0.000269287	0.598793	0.0183446	-0.799914	0.000343153	0.727597	0.0021084	0.521435	0.0462159
CTD-2292M16.8	114.024	87.5023	26.5219	60.9804	turquoise	0.659854	0.00743459	0.713662	0.00280927	-0.468949	0.0778413	0.780204	0.000600445	-0.753088	0.00119117	-0.428134	0.111365
CTD-2331H12.5	123.44	103.661	19.7786	83.8828	turquoise	0.493287	0.0616892	0.597409	0.0186866	-0.340734	0.21395	0.818188	0.000193011	-0.725981	0.00218158	-0.377879	0.164927
CTD-2336O2.1	133.509	101.314	32.1953	69.1188	turquoise	0.57067	0.0263074	0.683234	0.00498867	-0.335353	0.221741	0.785006	0.000526676	-0.793195	0.000417987	-0.783932	0.000542498
CTD-2373H9.3	57.2889	45.5553	11.7336	33.8217	turquoise	0.398808	0.140889	0.521279	0.0462928	-0.460532	0.0840717	0.723987	0.00227474	-0.674908	0.00577267	-0.406006	0.1332
CTD-2517M22.14	100.664	85.0779	15.5865	69.4914	turquoise	0.491666	0.0626815	0.587196	0.021365	-0.448993	0.093179	0.78236	0.000566354	-0.697393	0.00385096	-0.24039	0.38813
CTD-2525P14.5	45.7142	26.1156	19.5987	6.51692	turquoise	0.626717	0.0124126	0.675515	0.00571241	-0.484476	0.067225	0.611687	0.0153833	-0.687598	0.00461292	-0.539072	0.0381127
CTD-2528L19.6	85.3851	69.511	15.8742	53.6368	turquoise	0.502914	0.0560265	0.554008	0.0321227	-0.178628	0.52415	0.694888	0.00403548	-0.659251	0.00750826	-0.456352	0.0872944
CTD-2545G14.4	82.9181	68.7224	14.1957	54.5268	turquoise	0.446412	0.0953066	0.536193	0.0393571	-0.132596	0.637584	0.776551	0.000662004	-0.702044	0.0035261	-0.36655	0.179005
CTD-2555O16.4	136.063	89.1221	46.9413	42.1807	turquoise	0.825078	0.000152825	0.898137	5.46758e-06	-0.696856	0.00388996	0.838676	9.35006e-05	-0.821314	0.000173819	-0.721946	0.00237334
CTD-2561J22.5	65.7156	55.6211	10.0946	45.5265	turquoise	0.509574	0.0523386	0.559199	0.0302164	-0.430063	0.109588	0.746139	0.00140068	-0.61992	0.0136951	-0.221059	0.428506
CTD-2591A1.1	166.787	132.208	34.5788	97.629	turquoise	0.569349	0.0267368	0.633791	0.0111791	-0.413089	0.125918	0.846604	6.87573e-05	-0.847725	6.57412e-05	-0.231387	0.406673
CTD-2623N2.3	123.607	107.771	15.8356	91.9354	turquoise	0.495324	0.0604575	0.583873	0.0222965	-0.387325	0.153764	0.827536	0.000140273	-0.705307	0.00331155	-0.199705	0.475479
CTD-3025N20.3	120.323	101.659	18.664	82.9952	turquoise	0.45888	0.0853355	0.560694	0.0296836	-0.150172	0.593203	0.766551	0.000857183	-0.706279	0.00324968	-0.560222	0.0298512
CTD-3035K23.7	160.773	124.334	36.4393	87.8948	turquoise	0.516627	0.0486306	0.647762	0.00902424	-0.273206	0.324506	0.82687	0.000143585	-0.83211	0.000119169	-0.693506	0.0041403
CTD-3051D23.1	76.5578	62.6309	13.9269	48.7041	turquoise	0.511214	0.0514586	0.601744	0.017631	-0.428565	0.110966	0.760115	0.00100578	-0.666878	0.00661795	-0.225853	0.418297
CTD-3138B18.4	33.5122	27.5956	5.91661	21.679	turquoise	0.441476	0.0994723	0.454253	0.0889453	-0.314933	0.252911	0.593585	0.0196574	-0.51751	0.0481801	0.0474168	0.866736
CTNNA1P1	42.5633	31.5769	10.9865	20.5904	turquoise	-0.48372	0.0677162	-0.51711	0.0483838	0.224119	0.421974	-0.647059	0.00912417	0.63062	0.0117196	0.222761	0.424868
CTSC	65.55	50.7834	14.7666	36.0169	turquoise	-0.463981	0.0814771	-0.575078	0.0249121	0.0905815	0.748176	-0.658621	0.0075859	0.596631	0.0188811	0.782815	0.000559357
CTSH	56.9342	34.2751	22.6591	11.6159	turquoise	0.640162	0.0101517	0.707296	0.00318594	-0.267755	0.334636	0.612365	0.0152385	-0.668462	0.00644393	-0.817902	0.000194848
CYCS	40.8335	29.7852	11.0483	18.7368	turquoise	-0.465524	0.0803355	-0.569433	0.0267093	0.231385	0.406678	-0.602621	0.0174233	0.596245	0.0189781	0.634516	0.0110582
CYP20A1	65.3166	50.3707	14.9459	35.4248	turquoise	-0.532349	0.0410653	-0.595935	0.0190564	0.67303	0.00596224	-0.641212	0.00998962	0.615816	0.0145177	0.132737	0.637223
CYP2D6	185.718	151.171	34.5466	116.624	turquoise	0.640281	0.0101333	0.736556	0.00173741	-0.336535	0.220014	0.88892	9.3838e-06	-0.810931	0.000244318	-0.588611	0.0209773
CYP2D7	169.545	142.15	27.395	114.755	turquoise	0.596991	0.0187908	0.672217	0.00604585	-0.204478	0.46477	0.874906	1.96132e-05	-0.7942	0.000406017	-0.508641	0.0528445
CYP2E1	132.065	106.198	25.8667	80.3312	turquoise	0.564972	0.0281981	0.658855	0.00755701	-0.304559	0.269722	0.818951	0.000188174	-0.764618	0.000899807	-0.432474	0.107394
CYP3A5	33.3339	23.7252	9.60871	14.1165	turquoise	0.506315	0.0541206	0.511601	0.0512521	-0.364686	0.181394	0.591866	0.0201061	-0.614957	0.0146946	-0.00640267	0.981933
D2HGDH	82.5973	55.6179	26.9794	28.6385	turquoise	0.614595	0.0147696	0.720247	0.00245799	-0.620738	0.0135357	0.742265	0.00152982	-0.74501	0.0014374	-0.641158	0.00999796
DAAM1	39.7083	24.5543	15.154	9.4003	turquoise	0.502414	0.0563112	0.590911	0.0203587	-0.549279	0.0339367	0.546146	0.0351802	-0.610828	0.0155681	-0.479497	0.0705081
DAPP1	60.6085	41.7569	18.8516	22.9053	turquoise	-0.640048	0.0101695	-0.685596	0.00478236	0.577084	0.024296	-0.709301	0.00306323	0.658682	0.00757832	0.374193	0.169424
DBF4P1	83.7798	69.5486	14.2312	55.3174	turquoise	-0.518374	0.0477425	-0.610598	0.015618	0.332251	0.226311	-0.772697	0.000732414	0.649864	0.00873036	0.544062	0.0360259
DCP2	174.51	144.476	30.0347	114.441	turquoise	0.490317	0.0635169	0.586124	0.021662	-0.323737	0.239159	0.866651	2.91042e-05	-0.829014	0.000133144	-0.245939	0.376929
DCUN1D2	219.803	183.456	36.3474	147.108	turquoise	0.578558	0.0238507	0.687995	0.00457988	-0.441968	0.0990513	0.929777	5.26895e-07	-0.843572	7.74851e-05	-0.368511	0.176514
DDIT4	48.0581	36.3856	11.6725	24.713	turquoise	0.490149	0.0636215	0.57864	0.0238261	-0.635165	0.0109509	0.645822	0.00930213	-0.600379	0.0179584	-0.361617	0.185374
DDX11L10	42.996	33.0798	9.91615	23.1636	turquoise	0.58911	0.0208418	0.608781	0.016016	-0.463819	0.081598	0.667257	0.00657601	-0.54243	0.0366986	-0.213616	0.444601
DDX3P1	90.1349	72.7412	17.3936	55.3476	turquoise	0.550489	0.0334654	0.623339	0.0130377	-0.454856	0.088469	0.781852	0.000574234	-0.712785	0.00285892	-0.371817	0.172366
DEF6	40.0646	30.3635	9.70111	20.6623	turquoise	0.460942	0.0837602	0.549288	0.0339331	-0.413116	0.125891	0.662533	0.00711432	-0.620551	0.0135719	-0.347031	0.205055
DEGS2	77.0528	54.6846	22.3682	32.3163	turquoise	0.514243	0.0498615	0.620063	0.0136672	-0.245546	0.377718	0.652902	0.00831888	-0.711041	0.00295981	-0.791053	0.000444468
DENND2C	52.1643	41.5021	10.6623	30.8398	turquoise	-0.479649	0.0704065	-0.509661	0.0522919	0.672633	0.00600293	-0.554286	0.0320185	0.489548	0.0639963	0.036627	0.89689
DENND4B	36.6945	29.2029	7.49155	21.7114	turquoise	0.48759	0.065229	0.496663	0.059658	-0.464428	0.0811453	0.616784	0.0143204	-0.5714	0.0260723	-0.107172	0.703823
DFNB59	124.622	99.3467	25.2748	74.0719	turquoise	0.554407	0.0319732	0.652864	0.00832406	-0.36147	0.185566	0.845356	7.22452e-05	-0.785728	0.000516259	-0.463633	0.0817363
DICER1-AS1	200.01	162.03	37.9802	124.05	turquoise	0.539667	0.0378594	0.65357	0.00823061	-0.487829	0.0650778	0.900596	4.69324e-06	-0.851642	5.60511e-05	-0.30631	0.266837
DKK3	56.6431	37.6211	19.022	18.5991	turquoise	-0.625997	0.012544	-0.695809	0.00396687	0.411525	0.127503	-0.661452	0.00724226	0.672395	0.00602747	0.675932	0.00567129
DNAJC12	86.2732	62.0937	24.1795	37.9141	turquoise	0.596449	0.0189269	0.697101	0.00387214	-0.497285	0.0592894	0.7476	0.00135434	-0.729082	0.00204289	-0.55034	0.0335234
DNAJC18	163.975	121.887	42.0881	79.7984	turquoise	-0.702258	0.00351172	-0.812708	0.000230824	0.461861	0.083065	-0.85724	4.42757e-05	0.82605	0.000147755	0.75114	0.00124716
DNAJC19P5	150.21	120.661	29.5489	91.1125	turquoise	0.587125	0.0213844	0.669846	0.00629484	-0.538854	0.0382061	0.85987	3.94952e-05	-0.801907	0.000323198	-0.390029	0.150664
DNAJC8	45.0544	32.4639	12.5905	19.8733	turquoise	-0.539377	0.0379829	-0.609521	0.0158529	0.516657	0.0486153	-0.665192	0.00680719	0.627964	0.012188	0.467068	0.079204
DNASE1	93.6937	73.9675	19.7262	54.2412	turquoise	0.578595	0.0238395	0.652035	0.00843476	-0.572165	0.0258276	0.757329	0.00107627	-0.720071	0.00246691	-0.231074	0.407326
DNHD1	225.886	179.853	46.0326	133.82	turquoise	0.580033	0.0234113	0.705419	0.00330437	-0.338272	0.217493	0.926079	7.28888e-07	-0.882904	1.30236e-05	-0.643386	0.00966072
DPP7	145.031	112.301	32.7303	79.5709	turquoise	0.596159	0.0189999	0.703562	0.00342495	-0.413184	0.125822	0.854688	4.93606e-05	-0.8136	0.000224288	-0.641587	0.00993233
DRD4	150.894	113.596	37.2979	76.2981	turquoise	0.566111	0.0278122	0.688155	0.00456657	-0.583737	0.0223354	0.850828	5.79624e-05	-0.838802	9.30561e-05	-0.495994	0.0600565
DSTN	65.8577	38.7236	27.1341	11.5895	turquoise	-0.645022	0.00941873	-0.737564	0.00169921	0.375246	0.168132	-0.679719	0.00530868	0.695653	0.00397845	0.789588	0.000463344
DTX2	179.42	146.764	32.6556	114.109	turquoise	0.495184	0.0605419	0.632706	0.0113617	-0.431191	0.108557	0.8853	1.14547e-05	-0.82089	0.000176327	-0.3541	0.195356
DUSP11	75.3929	51.9182	23.4747	28.4436	turquoise	-0.582996	0.0225476	-0.686353	0.00471771	0.713569	0.00281453	-0.703485	0.00343001	0.693209	0.0041631	0.533416	0.0405859
DUSP7	138.13	103.946	34.1833	69.763	turquoise	-0.611905	0.0153365	-0.712585	0.00287038	0.722344	0.00235386	-0.828282	0.000136636	0.80997	0.000251884	0.355145	0.193949
DUSP8P3	60.0062	40.7658	19.2404	21.5254	turquoise	0.576343	0.0245222	0.638033	0.0104864	-0.346016	0.206473	0.714757	0.00274822	-0.716638	0.00264586	-0.38591	0.155403
DYNC2LI1	83.3505	56.2617	27.0888	29.1729	turquoise	0.681669	0.00512923	0.755831	0.00111578	-0.551698	0.0329997	0.733446	0.00185973	-0.745154	0.00143267	-0.610333	0.0156756
DYRK3	178.331	138.163	40.1678	97.9955	turquoise	-0.614312	0.0148285	-0.726467	0.00215939	0.54882	0.0341169	-0.877363	1.73471e-05	0.849529	6.11199e-05	0.377922	0.164875
DYSF	71.9246	39.4539	32.4707	6.98322	turquoise	-0.640518	0.0100965	-0.729963	0.00200478	0.627531	0.0122655	-0.672394	0.00602753	0.754617	0.00114865	0.733501	0.00185748
DZANK1	125.806	97.202	28.6041	68.5979	turquoise	0.642592	0.00977993	0.715171	0.00272544	-0.627559	0.0122606	0.817697	0.000196175	-0.786644	0.000503282	-0.328639	0.231708
E2F3	82.5586	56.0388	26.5197	29.5191	turquoise	-0.655439	0.00798718	-0.731501	0.00193964	0.696238	0.0039352	-0.726121	0.00217519	0.728038	0.00208874	0.463978	0.0814799
E4F1	161.253	123.925	37.3276	86.5974	turquoise	0.539418	0.0379652	0.641203	0.00999106	-0.217548	0.43606	0.853488	5.19114e-05	-0.857167	4.44135e-05	-0.438997	0.101611
EAF1	212.428	162.017	50.4112	111.606	turquoise	-0.556864	0.0310631	-0.665884	0.00672903	0.498371	0.0586495	-0.901211	4.51445e-06	0.905006	3.53277e-06	0.300992	0.275653
EBLN2	89.9382	72.7483	17.1899	55.5584	turquoise	0.540192	0.037637	0.602582	0.0174324	-0.567323	0.0274059	0.761331	0.000976223	-0.718348	0.00255549	-0.248824	0.371177
ECD	53.0143	39.5978	13.4165	26.1813	turquoise	-0.574075	0.0252243	-0.648871	0.00886814	0.471736	0.075853	-0.711844	0.00291302	0.595368	0.0192001	0.479992	0.0701764
EFCAB3	57.1423	45.9993	11.143	34.8563	turquoise	0.543981	0.036059	0.587949	0.0211578	-0.586631	0.0215212	0.704844	0.00334131	-0.612523	0.0152048	-0.230753	0.407997
EFCAB7	119.468	88.5796	30.8887	57.6908	turquoise	0.53154	0.0414318	0.615103	0.0146643	-0.578045	0.024005	0.804188	0.000301534	-0.819312	0.000185915	-0.202231	0.469796
EFHC1	109.004	80.6676	28.3367	52.3309	turquoise	0.524954	0.0445062	0.613038	0.0150957	-0.359518	0.188127	0.811129	0.000242781	-0.797468	0.00036901	-0.404981	0.134277
EFNB2	113.603	80.7648	32.8377	47.9271	turquoise	-0.619233	0.0138303	-0.721382	0.00240117	0.524703	0.0446262	-0.79876	0.000355162	0.804752	0.000296364	0.675732	0.00569104
EGFL8	41.5616	30.4989	11.0627	19.4362	turquoise	0.447643	0.0942877	0.498347	0.0586632	-0.527275	0.043404	0.608636	0.016048	-0.626035	0.012537	-0.0790947	0.779328
EHD4	187.2	156.003	31.1968	124.807	turquoise	-0.612489	0.0152121	-0.683638	0.00495289	0.65087	0.00859232	-0.857614	4.35676e-05	0.805933	0.000285772	0.15797	0.573919
EIF3J	171.208	125.418	45.7909	79.6267	turquoise	-0.739419	0.00163067	-0.81906	0.00018749	0.678778	0.00539701	-0.88181	1.37975e-05	0.861293	3.70936e-05	0.486489	0.0659298
EIF4A1P2	56.9368	43.121	13.8158	29.3051	turquoise	-0.56797	0.027191	-0.602753	0.0173922	0.623052	0.013092	-0.600033	0.0180422	0.569622	0.0266479	0.132252	0.638464
EMC9	73.068	61.3821	11.6859	49.6963	turquoise	0.5357	0.0395732	0.579749	0.0234955	-0.510344	0.051924	0.709238	0.00306699	-0.635583	0.0108822	-0.068777	0.807579
EMP2	93.2351	64.5053	28.7298	35.7755	turquoise	-0.643971	0.00957369	-0.728216	0.00208088	0.673364	0.00592817	-0.746705	0.00138259	0.746809	0.00137928	0.479976	0.0701872
EMX2	90.2903	63.9123	26.378	37.5343	turquoise	0.565572	0.0279944	0.65716	0.00776806	-0.17831	0.524903	0.694787	0.00404312	-0.708534	0.00310969	-0.836932	9.98249e-05
ENDOD1	165.308	120.486	44.8222	75.664	turquoise	-0.555166	0.0316898	-0.698463	0.00377421	0.298851	0.279251	-0.82351	0.000161302	0.845491	7.18601e-05	0.838825	9.29747e-05
ENKD1	137.732	99.5133	38.2187	61.2945	turquoise	0.538727	0.0382603	0.623372	0.0130315	-0.508054	0.0531643	0.811274	0.000241664	-0.861114	3.73884e-05	-0.250463	0.367931
ENO3	96.7441	82.9329	13.8111	69.1218	turquoise	0.552212	0.0328031	0.596181	0.0189942	-0.564651	0.0283075	0.77305	0.000725732	-0.678422	0.00543071	-0.0553771	0.844597
ENOSF1	198.954	157.131	41.8233	115.308	turquoise	0.763254	0.000930911	0.820392	0.000179309	-0.591683	0.0201542	0.909726	2.56639e-06	-0.84878	6.30061e-05	-0.433776	0.106221
EPHB1	86.4679	58.5995	27.8685	30.731	turquoise	-0.661898	0.0071893	-0.741278	0.00156422	0.600337	0.0179685	-0.740657	0.00158614	0.761709	0.000967183	0.523798	0.0450627
EPHB3	118.361	82.0775	36.2833	45.7943	turquoise	0.603842	0.0171369	0.71382	0.00280039	-0.307304	0.26521	0.761244	0.000978314	-0.799181	0.00035074	-0.81803	0.000194024
ERMARD	193.178	156.826	36.3524	120.473	turquoise	0.596304	0.0189633	0.687979	0.0045812	-0.322659	0.240818	0.900552	4.7063e-06	-0.843884	7.65485e-05	-0.429476	0.110127
ERRFI1	99.2525	72.2185	27.034	45.1845	turquoise	-0.613245	0.015052	-0.726668	0.00215025	0.41634	0.122669	-0.801233	0.000329835	0.767292	0.000841283	0.559993	0.0299328
ETFA	119.109	94.109	25	69.1091	turquoise	-0.553579	0.0322843	-0.626464	0.0124586	0.204395	0.464956	-0.781659	0.000577263	0.749079	0.00130869	0.603749	0.0171588
ETS1	157.718	121.547	36.1705	85.3768	turquoise	-0.566682	0.0276203	-0.67065	0.00620953	0.449702	0.0925996	-0.872301	2.22795e-05	0.845841	7.0873e-05	0.399136	0.140532
EXOC5	186.514	140.861	45.6534	95.2074	turquoise	-0.536313	0.0393046	-0.66928	0.00635554	0.247623	0.373566	-0.852088	5.50277e-05	0.874401	2.01087e-05	0.672048	0.00606331
EXTL1	70.765	45.8569	24.9081	20.9488	turquoise	-0.639461	0.0102611	-0.719251	0.00250872	0.468131	0.0784318	-0.713967	0.00279217	0.708322	0.00312264	0.635081	0.0109648
FAAH	45.56	33.8379	11.7222	22.1157	turquoise	0.613479	0.0150029	0.631514	0.0115653	-0.607971	0.0161957	0.640386	0.010117	-0.572336	0.0257733	-0.144264	0.607982
FABP5	61.5191	46.2058	15.3133	30.8925	turquoise	-0.541049	0.0372755	-0.623013	0.0130995	0.513585	0.0502055	-0.655067	0.00803518	0.617811	0.0141132	0.575818	0.0246835
FABP5P1	55.8253	40.0059	15.8194	24.1866	turquoise	-0.586863	0.0214569	-0.655984	0.00791723	0.525571	0.044211	-0.6374	0.0105876	0.608665	0.0160416	0.585266	0.0219022
FABP5P10	46.5463	33.5183	13.028	20.4904	turquoise	-0.499052	0.0582507	-0.577516	0.0241649	0.433321	0.10663	-0.64465	0.00947336	0.647486	0.00906334	0.594347	0.019461
FABP5P11	45.5619	31.7448	13.8171	17.9277	turquoise	-0.516424	0.0487345	-0.589534	0.0207273	0.46328	0.0820001	-0.617247	0.0142266	0.612867	0.0151319	0.641143	0.0100003
FABP5P7	82.5131	62.0883	20.4248	41.6634	turquoise	-0.599093	0.0182709	-0.6895	0.00445634	0.559883	0.0299718	-0.706675	0.00322474	0.666622	0.00664646	0.649818	0.00873672
FADS2	35.0776	24.5076	10.57	13.9376	turquoise	0.456259	0.0873675	0.551799	0.0329609	-0.284718	0.303699	0.529774	0.0422404	-0.550409	0.0334966	-0.652428	0.00838215
FAM103A1	54.4049	36.8783	17.5266	19.3516	turquoise	-0.542108	0.0368329	-0.651918	0.00845052	0.560067	0.0299061	-0.635109	0.0109601	0.627947	0.0121908	0.501734	0.0566998
FAM104B	63.7882	46.3209	17.4673	28.8536	turquoise	0.607027	0.0164074	0.638058	0.0104825	-0.339411	0.215848	0.690559	0.00437095	-0.668081	0.00648541	-0.489234	0.0641928
FAM117B	116.454	100.263	16.1907	84.0727	turquoise	0.506597	0.0539646	0.60541	0.0167749	-0.505404	0.0546262	0.789551	0.000463834	-0.678927	0.00538289	-0.287308	0.299128
FAM13A	70.4117	47.3198	23.0919	24.228	turquoise	0.658417	0.00761104	0.696245	0.0039347	-0.829814	0.000129409	0.670976	0.0061752	-0.655538	0.00797445	-0.24767	0.373472
FAM157A	72.8683	61.2705	11.5977	49.6728	turquoise	0.500194	0.0575863	0.583818	0.0223123	-0.300518	0.276447	0.730646	0.00197562	-0.6192	0.0138368	-0.524169	0.0448831
FAM186A	202.734	160.05	42.6832	117.367	turquoise	0.462787	0.082369	0.574349	0.0251389	-0.357145	0.191272	0.885602	1.12683e-05	-0.890242	8.70947e-06	-0.230324	0.408892
FAM189B	24.9499	11.6052	13.3447	-1.73954	turquoise	0.698114	0.00379907	0.697126	0.00387027	-0.791871	0.000434202	0.48786	0.0650579	-0.475715	0.0730775	-0.391985	0.148447
FAM192A	132.599	108.697	23.9018	84.7953	turquoise	0.536227	0.0393423	0.606758	0.0164681	-0.581278	0.0230454	0.792743	0.000423469	-0.779573	0.000610725	-0.126745	0.652625
FAM198A	51.9575	36.5751	15.3824	21.1926	turquoise	0.582856	0.0225877	0.623031	0.013096	-0.786763	0.000501607	0.64292	0.00973056	-0.626223	0.0125027	-0.246283	0.376242
FAM227A	233.071	184.242	48.8283	135.414	turquoise	0.677316	0.00553658	0.776247	0.000667349	-0.492818	0.0619749	0.941349	1.68152e-07	-0.887584	1.01081e-05	-0.544954	0.0356621
FAM228B	105.394	82.1666	23.2273	58.9393	turquoise	0.584937	0.0219948	0.674234	0.0058402	-0.206026	0.461322	0.727733	0.00210232	-0.680572	0.00522958	-0.82379	0.000159758
FAM229A	89.8842	71.5684	18.3158	53.2526	turquoise	0.589947	0.0206164	0.673141	0.00595087	-0.388552	0.152352	0.784881	0.0005285	-0.697514	0.00384218	-0.545236	0.0355476
FAM32A	54.7819	44.0597	10.7222	33.3375	turquoise	-0.571647	0.0259931	-0.625817	0.0125769	0.218117	0.434831	-0.703726	0.00341417	0.557838	0.0307079	0.469525	0.0774271
FAM89B	112.789	80.8847	31.9044	48.9803	turquoise	0.611359	0.0154537	0.699881	0.00367435	-0.32521	0.236905	0.756631	0.00109452	-0.734669	0.00181083	-0.850484	5.8785e-05
FANK1	62.7215	44.0526	18.6689	25.3837	turquoise	0.47623	0.072724	0.58518	0.0219265	-0.438847	0.101742	0.64739	0.00907692	-0.705345	0.00330908	-0.470163	0.0769704
FAXDC2	81.0518	58.2292	22.8226	35.4065	turquoise	0.484232	0.0673837	0.617432	0.0141894	-0.606965	0.0164213	0.711788	0.00291624	-0.711935	0.00290772	-0.46318	0.0820746
FBF1	108.428	84.2822	24.1456	60.1366	turquoise	0.606887	0.0164389	0.687095	0.00465499	-0.604248	0.0170426	0.785256	0.000523057	-0.739966	0.00161089	-0.263745	0.342198
FBXL4	71.0905	54.7951	16.2955	38.4996	turquoise	0.554412	0.0319712	0.602298	0.0174996	-0.657869	0.00767925	0.651231	0.00854336	-0.615867	0.0145073	-0.190041	0.497521
FBXL8	96.0291	76.1161	19.913	56.2031	turquoise	0.484874	0.0669677	0.575923	0.024651	-0.533929	0.0403566	0.76129	0.000977217	-0.72246	0.0023482	-0.215679	0.44011
FBXO32	154.628	122.753	31.8755	90.877	turquoise	0.611798	0.0153595	0.719603	0.00249069	-0.333112	0.225036	0.864293	3.24225e-05	-0.812342	0.000233553	-0.565269	0.0280972
FBXO44	32.391	15.9893	16.4017	-0.412376	turquoise	0.638963	0.0103392	0.679181	0.00535901	-0.796731	0.000377102	0.544324	0.0359189	-0.57767	0.0241183	-0.534242	0.0402175
FBXO5	67.7524	56.1831	11.5693	44.6138	turquoise	-0.505457	0.054597	-0.585005	0.0219758	0.215716	0.44003	-0.698687	0.00375825	0.593026	0.0198024	0.652926	0.00831572
FCRLA	82.4815	58.3082	24.1732	34.135	turquoise	-0.479462	0.0705317	-0.594568	0.0194042	0.61537	0.0146093	-0.726547	0.00215576	0.751212	0.00124504	0.310133	0.260607
FCRLB	73.7397	55.0358	18.7038	36.332	turquoise	-0.428953	0.110608	-0.549011	0.034042	0.703115	0.00345454	-0.674032	0.00586048	0.693419	0.00414696	0.158978	0.571447
FES	112.472	78.9328	33.5388	45.394	turquoise	0.547235	0.0347443	0.680551	0.00523146	-0.478539	0.0711526	0.802424	0.000318175	-0.829138	0.000132556	-0.542251	0.0367732
FHDC1	104.576	68.8769	35.6991	33.1779	turquoise	0.696339	0.00392775	0.771017	0.000764953	-0.45399	0.0891533	0.757108	0.00108202	-0.814276	0.000219434	-0.663146	0.00704251
FHL3	36.5136	22.2611	14.2525	8.00861	turquoise	-0.452385	0.0904325	-0.553057	0.0324815	0.747429	0.00135971	-0.569673	0.026631	0.627725	0.0122308	0.319583	0.245589
FIGN	78.6512	59.6082	19.043	40.5652	turquoise	0.653652	0.00821975	0.701072	0.00359213	-0.515753	0.0490793	0.759773	0.00101423	-0.699664	0.0036895	-0.308108	0.263896
FKBP1C	29.3375	16.2626	13.0749	3.18772	turquoise	-0.730863	0.00196645	-0.717319	0.00260955	0.506866	0.0538159	-0.597781	0.0185942	0.574543	0.0250784	0.48846	0.0646789
FLNA	185.697	147.631	38.0659	109.565	turquoise	-0.519291	0.0472813	-0.646099	0.00926204	0.234807	0.399575	-0.864616	3.19501e-05	0.848773	6.30231e-05	0.617832	0.0141089
FN1	74.3793	54.662	19.7173	34.9447	turquoise	-0.717887	0.00257958	-0.740342	0.00159737	0.558614	0.0304269	-0.721918	0.0023747	0.672973	0.00596807	0.382966	0.158851
FOSB	154.04	125.991	28.049	97.9418	turquoise	0.455725	0.0877852	0.592656	0.019899	-0.180342	0.52011	0.813435	0.000225486	-0.786256	0.000508739	-0.675514	0.00571251
FOXC2	103.118	67.4191	35.6988	31.7203	turquoise	-0.566779	0.0275878	-0.70072	0.00361629	0.557911	0.0306813	-0.742333	0.00152747	0.794621	0.000401092	0.733478	0.00185842
FOXL1	66.8491	51.3532	15.4959	35.8572	turquoise	-0.454536	0.0887217	-0.54276	0.0365621	0.583252	0.022474	-0.68877	0.00451591	0.701404	0.0035695	0.188589	0.500873
FRA10AC1	154.763	123.911	30.8525	93.0582	turquoise	0.466432	0.0796683	0.569333	0.0267421	-0.458877	0.0853377	0.84193	8.25836e-05	-0.829203	0.000132252	-0.168544	0.5482
FRAT1	48.0524	37.153	10.8994	26.2536	turquoise	0.365253	0.180665	0.473751	0.0744383	-0.270813	0.328931	0.620256	0.0136295	-0.59543	0.0191842	-0.421819	0.117324
FRMD3	96.5354	54.259	42.2764	11.9827	turquoise	-0.837157	9.89903e-05	-0.884489	1.19673e-05	0.565228	0.0281109	-0.721086	0.0024159	0.767789	0.000830767	0.868371	2.68648e-05
FRMD8P1	160.643	133.558	27.0851	106.473	turquoise	-0.555359	0.0316183	-0.63753	0.0105668	0.571179	0.0261433	-0.846564	6.88669e-05	0.788793	0.000473867	0.211585	0.449046
FRS3	162.136	133.487	28.6495	104.837	turquoise	0.627028	0.0123563	0.71142	0.00293764	-0.530661	0.0418328	0.875512	1.90332e-05	-0.77795	0.000637855	-0.366418	0.179173
FRZB	53.6374	44.5744	9.06299	35.5114	turquoise	0.462051	0.0829218	0.482835	0.0682948	-0.337879	0.218061	0.696637	0.0039059	-0.625521	0.0126312	0.00951519	0.973152
FUOM	45.0587	29.2914	15.7673	13.524	turquoise	-0.551029	0.0332567	-0.634259	0.0111009	0.364691	0.181388	-0.661035	0.00729201	0.677352	0.00553315	0.611378	0.0154495
G0S2	110.59	78.491	32.0985	46.3925	turquoise	0.593952	0.0195627	0.697067	0.00387458	-0.27025	0.329977	0.77716	0.000651395	-0.804918	0.000294852	-0.749801	0.00128688
GABRE	190.961	148.703	42.2578	106.445	turquoise	0.607409	0.0163216	0.719666	0.00248748	-0.373552	0.170214	0.887766	1.00067e-05	-0.857976	4.28916e-05	-0.683152	0.00499594
GABRR2	110.5	87.7741	22.7261	65.0479	turquoise	0.667593	0.00653898	0.736501	0.00173955	-0.525584	0.0442047	0.816553	0.000203719	-0.722586	0.00234203	-0.433457	0.106508
GADD45B	55.214	36.2626	18.9514	17.3112	turquoise	0.380019	0.162352	0.504983	0.0548613	-0.324903	0.237374	0.620416	0.0135981	-0.731146	0.00195451	-0.538106	0.0385272
GALM	38.5822	26.719	11.8632	14.8558	turquoise	0.507091	0.0536919	0.555514	0.0315606	-0.491674	0.0626766	0.593986	0.0195537	-0.64645	0.00921145	-0.148207	0.598102
GAS1	114.535	82.8899	31.6449	51.245	turquoise	0.568725	0.0269417	0.704901	0.00333769	-0.431694	0.1081	0.727236	0.00212456	-0.75451	0.00115158	-0.828237	0.00013685
GAS2L2	122.314	89.7186	32.5955	57.1231	turquoise	0.518969	0.0474432	0.674695	0.00579389	-0.505178	0.0547523	0.79878	0.000354946	-0.801549	0.000326709	-0.581274	0.0230466
GAS5	67.633	44.8913	22.7417	22.1496	turquoise	0.607707	0.0162547	0.681348	0.00515837	-0.818082	0.000193685	0.64697	0.00913684	-0.626302	0.0124882	-0.343063	0.210631
GAS6-AS1	83.9816	64.7534	19.2282	45.5253	turquoise	0.447027	0.0947966	0.550908	0.0333036	-0.36254	0.184171	0.753611	0.00117647	-0.731497	0.00193983	-0.369317	0.175497
GATA6-AS1	130.816	99.9016	30.9147	68.9869	turquoise	0.585298	0.0218933	0.698639	0.00376166	-0.580759	0.0231975	0.812973	0.000228869	-0.789176	0.000468783	-0.413305	0.125701
GCNA	58.8683	46.5429	12.3253	34.2176	turquoise	0.469964	0.077113	0.505583	0.0545264	-0.369519	0.175243	0.690424	0.0043818	-0.650681	0.00861818	-0.0807671	0.774772
GCSAM	63.6615	52.3105	11.351	40.9596	turquoise	-0.548396	0.0342839	-0.566354	0.0277303	0.64339	0.00966008	-0.60006	0.0180355	0.556236	0.0312937	0.0101579	0.971339
GDI1	64.5016	42.6542	21.8474	20.8067	turquoise	-0.588496	0.0210085	-0.674399	0.00582361	0.448546	0.0935449	-0.666779	0.006629	0.68411	0.00491138	0.697281	0.00385903
GHDC	61.1934	37.5408	23.6525	13.8883	turquoise	0.754827	0.0011429	0.808781	0.000261501	-0.620571	0.0135681	0.668992	0.00638655	-0.644331	0.00952035	-0.677376	0.00553083
GHR	88.5629	66.1678	22.3951	43.7726	turquoise	-0.527979	0.0430737	-0.634896	0.0109953	0.618331	0.0140092	-0.77726	0.000649666	0.76057	0.00099464	0.299183	0.278691
GIGYF1	62.7039	42.313	20.3909	21.9221	turquoise	0.599163	0.0182538	0.631179	0.0116228	-0.602588	0.017431	0.663488	0.00700279	-0.714153	0.0027818	-0.226782	0.416334
GLRX3	63.5283	43.8273	19.701	24.1262	turquoise	-0.540836	0.0373649	-0.643312	0.00967171	0.453731	0.089359	-0.677498	0.005519	0.721383	0.00240112	0.577219	0.024255
GLTSCR1	137.219	120.789	16.4302	104.359	turquoise	0.426487	0.112899	0.530071	0.0421035	-0.333901	0.223873	0.830871	0.000124607	-0.726284	0.00216774	-0.193052	0.490602
GLTSCR1L	128.626	109.664	18.9623	90.7017	turquoise	0.585492	0.0218388	0.6572	0.007763	-0.587353	0.0213215	0.817428	0.000197925	-0.711152	0.00295329	-0.243253	0.382328
GMNC	178.991	145.243	33.7479	111.495	turquoise	-0.632405	0.0114129	-0.733414	0.00186101	0.476564	0.0724951	-0.888294	9.71767e-06	0.811785	0.000237753	0.412889	0.12612
GNA13	125.348	85.2762	40.0723	45.2039	turquoise	-0.542258	0.0367701	-0.692427	0.00422363	0.405969	0.133239	-0.775361	0.000683134	0.84106	8.53936e-05	0.784555	0.000533276
GNB4	147.944	118.569	29.3753	89.1932	turquoise	-0.503785	0.0555339	-0.62334	0.0130376	0.158798	0.571888	-0.801885	0.000323409	0.786707	0.000502393	0.69169	0.00428125
GNPTG	147.786	111.19	36.5958	74.5943	turquoise	0.545134	0.0355889	0.6635	0.00700144	-0.251402	0.366077	0.82661	0.000144894	-0.842785	7.98944e-05	-0.675654	0.00569867
GNRH1	171.193	138.388	32.8051	105.583	turquoise	0.423454	0.115761	0.528749	0.0427145	-0.250128	0.368592	0.856423	4.5854e-05	-0.849279	6.17443e-05	-0.221245	0.428108
GOLGA6L10	201.309	156.398	44.9112	111.486	turquoise	0.692259	0.00423669	0.777853	0.000639503	-0.582871	0.0225834	0.920701	1.13539e-06	-0.870521	2.42679e-05	-0.455401	0.0880394
GOLGA6L9	192.106	163.981	28.1256	135.855	turquoise	0.488468	0.0646744	0.587517	0.0212766	-0.334259	0.223346	0.894397	6.84782e-06	-0.813134	0.000227688	-0.297068	0.282269
GOLGA8O	48.1948	30.6445	17.5503	13.0943	turquoise	0.562148	0.0291723	0.644076	0.00955814	-0.529199	0.0425057	0.641518	0.00994289	-0.671116	0.00616047	-0.519594	0.0471298
GOLGA8Q	121.971	85.2349	36.7363	48.4985	turquoise	0.646029	0.00927219	0.74256	0.00151968	-0.492669	0.062066	0.807667	0.000270784	-0.829594	0.000130426	-0.571898	0.0259128
GOLGA8R	78.0294	50.36	27.6694	22.6906	turquoise	0.586055	0.0216814	0.674317	0.00583176	-0.514981	0.049478	0.730922	0.00196397	-0.777175	0.000651131	-0.490328	0.0635096
GORASP2	76.3938	55.3482	21.0455	34.3027	turquoise	-0.542452	0.0366897	-0.60344	0.0172308	0.636135	0.0107921	-0.687411	0.00462854	0.723372	0.0023041	0.163873	0.559499
GPC2	131.595	107.541	24.0546	83.486	turquoise	0.621082	0.013469	0.678256	0.0054465	-0.625111	0.012707	0.80549	0.000289705	-0.762799	0.000941484	-0.162405	0.563073
GPR179	144.061	99.5609	44.5003	55.0606	turquoise	0.600857	0.0178431	0.703781	0.00341054	-0.474169	0.0741469	0.831619	0.000121303	-0.88197	1.36824e-05	-0.429956	0.109686
GPR183	70.3797	41.2031	29.1765	12.0266	turquoise	-0.664865	0.00684435	-0.730491	0.00198221	0.808743	0.000261811	-0.658098	0.00765065	0.709215	0.0030684	0.418335	0.120704
GPR35	169.836	142.1	27.7364	114.363	turquoise	0.497248	0.0593108	0.582034	0.0228252	-0.353059	0.196767	0.866295	2.95863e-05	-0.816501	0.000204067	-0.230277	0.40899
GPR82	23.7387	15.6932	8.0455	7.64773	turquoise	0.507189	0.0536381	0.52851	0.0428259	-0.267686	0.334765	0.498131	0.0587902	-0.386471	0.154752	-0.553848	0.0321828
GPR89B	123.12	92.0445	31.0751	60.9694	turquoise	-0.567144	0.0274655	-0.683605	0.00495579	0.365024	0.18096	-0.820347	0.000179581	0.819482	0.000184866	0.586358	0.021597
GPRIN1	75.7502	54.8984	20.8518	34.0466	turquoise	-0.549874	0.0337042	-0.629395	0.0119338	0.422287	0.116875	-0.725232	0.00221621	0.737334	0.00170788	0.524179	0.0448787
GRK6	169.328	140.317	29.0112	111.306	turquoise	-0.593938	0.0195663	-0.682857	0.00502224	0.539679	0.0378541	-0.885179	1.15295e-05	0.803734	0.000305746	0.255724	0.357615
GRM2	189.944	147.427	42.5167	104.91	turquoise	0.456717	0.0870098	0.571114	0.0261643	-0.350233	0.200625	0.873806	2.07051e-05	-0.888659	9.52172e-06	-0.253329	0.362292
GRN	74.0069	57.3502	16.6567	40.6935	turquoise	0.481241	0.0693456	0.591694	0.0201513	-0.229334	0.410967	0.73224	0.00190894	-0.70641	0.00324145	-0.588211	0.0210863
GS1-124K5.12	51.4363	36.7773	14.6591	22.1182	turquoise	0.67407	0.0058567	0.684394	0.00488647	-0.216362	0.438629	0.678018	0.00546916	-0.612463	0.0152177	-0.532595	0.0409547
GS1-259H13.2	41.5231	26.0238	15.4993	10.5245	turquoise	0.547226	0.0347478	0.632681	0.011366	-0.568757	0.0269312	0.619172	0.0138422	-0.55304	0.032488	-0.674737	0.00578977
GS1-309P15.4	73.4539	57.7971	15.6569	42.1402	turquoise	-0.532292	0.0410914	-0.610623	0.0156126	0.163774	0.559741	-0.70932	0.00306205	0.64535	0.00937079	0.614487	0.0147921
GSC	49.0261	31.3237	17.7024	13.6213	turquoise	0.485949	0.0662755	0.58325	0.0224746	-0.300959	0.275708	0.532064	0.0411943	-0.635333	0.0109232	-0.73584	0.00176498
GSDMB	211.538	169.524	42.0147	127.509	turquoise	0.524121	0.0449063	0.671108	0.00616129	-0.351902	0.19834	0.913082	2.02286e-06	-0.873231	2.12949e-05	-0.59933	0.018213
GSKIP	141.477	115.749	25.7278	90.0216	turquoise	-0.572371	0.025762	-0.660316	0.00737863	0.456702	0.087021	-0.847937	6.51832e-05	0.77812	0.000634961	0.374657	0.168854
GTF2F1	155.542	126.782	28.76	98.0221	turquoise	-0.549194	0.03397	-0.649246	0.00881592	0.441154	0.0997483	-0.856019	4.66512e-05	0.792707	0.000423908	0.34093	0.21367
GTF2IP12	131.812	104.77	27.0418	77.7286	turquoise	0.384251	0.15734	0.502737	0.0561273	-0.290429	0.293675	0.826854	0.000143665	-0.813595	0.000224322	-0.254391	0.360212
GTF2IP20	163.104	123.089	40.0149	83.0745	turquoise	0.586044	0.0216845	0.682857	0.00502227	-0.586904	0.0214455	0.841455	8.41059e-05	-0.86367	3.33509e-05	-0.262827	0.343945
GTF2IRD2B	40.8601	32.2445	8.61562	23.6289	turquoise	0.488794	0.0644687	0.554863	0.0318027	-0.539626	0.037877	0.669459	0.00633625	-0.569374	0.0267289	-0.30575	0.267758
GTF2IRD2P1	172.959	143.358	29.6012	113.757	turquoise	0.51259	0.0507283	0.641884	0.00988703	-0.486713	0.0657867	0.88534	1.14296e-05	-0.805952	0.000285605	-0.400911	0.138612
H1FX-AS1	102.314	72.9137	29.4003	43.5134	turquoise	0.610355	0.0156707	0.698567	0.00376681	-0.652916	0.00831708	0.807995	0.000268021	-0.804839	0.000295571	-0.436151	0.104107
H2AFX	61.8923	49.4179	12.4745	36.9434	turquoise	-0.571999	0.0258805	-0.609444	0.0158699	0.335386	0.221691	-0.73373	0.00184828	0.61881	0.0139139	0.374179	0.169441
H3F3C	57.06	44.6726	12.3874	32.2852	turquoise	-0.546903	0.0348765	-0.608763	0.01602	0.342896	0.210868	-0.704242	0.00338042	0.573876	0.0252869	0.4114	0.12763
HACD1	89.5697	59.2995	30.2702	29.0293	turquoise	-0.604996	0.0168697	-0.69593	0.0039579	0.366176	0.179483	-0.716084	0.00267568	0.740772	0.00158208	0.783966	0.000541988
HAUS4P1	113.38	75.8326	37.5473	38.2853	turquoise	0.499245	0.0581376	0.608304	0.0161217	-0.406449	0.132737	0.778188	0.000633808	-0.854067	5.06676e-05	-0.455577	0.0879015
HBEGF	126.711	95.7682	30.9428	64.8253	turquoise	-0.606953	0.0164241	-0.685825	0.00476273	0.652971	0.00830976	-0.767927	0.000827853	0.784167	0.000539009	0.214935	0.441728
HCG20	40.8322	29.4893	11.3429	18.1464	turquoise	0.459418	0.0849224	0.487926	0.0650164	-0.321593	0.242464	0.643862	0.00958977	-0.650759	0.0086075	-0.114124	0.685491
HCG25	30.6161	17.7626	12.8535	4.90918	turquoise	0.582402	0.0227186	0.592037	0.0200612	-0.439448	0.10122	0.592859	0.019846	-0.652908	0.00831818	-0.228636	0.412431
HCG4P3	115.706	81.4964	34.21	47.2865	turquoise	0.823785	0.000159788	0.886091	1.09723e-05	-0.655277	0.0080081	0.825759	0.000149258	-0.758409	0.00104849	-0.647824	0.00901542
HDDC3	122.65	82.81	39.8402	42.9699	turquoise	0.864811	3.16684e-05	0.897344	5.7391e-06	-0.75841	0.00104847	0.825048	0.000152984	-0.803761	0.000305488	-0.483746	0.0676994
HECW2	47.5949	30.378	17.2169	13.1611	turquoise	-0.536773	0.0391042	-0.602124	0.0175409	0.298835	0.279278	-0.601277	0.0177426	0.613045	0.0150943	0.717552	0.00259726
HEIH	71.3869	54.3715	17.0154	37.3561	turquoise	0.470349	0.0768381	0.558341	0.0305256	-0.455479	0.0879787	0.675073	0.00575626	-0.65967	0.00745701	-0.267134	0.335801
HELZ	75.4591	65.9898	9.46927	56.5206	turquoise	0.50765	0.0533854	0.54593	0.0352671	-0.35491	0.194265	0.725773	0.00219115	-0.582593	0.0226635	-0.164389	0.558247
HERC2P2	84.7765	63.6916	21.0849	42.6067	turquoise	0.514153	0.0499082	0.624915	0.0127433	-0.504768	0.0549817	0.780027	0.00060332	-0.739528	0.00162669	-0.489973	0.0637309
HERC2P9	114.28	96.0276	18.2523	77.7752	turquoise	0.465798	0.0801337	0.531153	0.0416081	-0.345648	0.206988	0.792866	0.000421968	-0.75013	0.00127702	-0.0593856	0.833488
HERC6	39.2787	28.6784	10.6004	18.078	turquoise	-0.474712	0.0737704	-0.559381	0.0301511	0.0544911	0.847056	-0.601971	0.0175771	0.593692	0.0196297	0.656498	0.0078518
HESX1	217.139	181.127	36.0118	145.115	turquoise	0.521034	0.0464138	0.636036	0.0108082	-0.435636	0.104563	0.920867	1.12052e-06	-0.850032	5.98796e-05	-0.337796	0.218181
HILPDA	92.1061	72.2823	19.8238	52.4585	turquoise	0.484738	0.0670555	0.57568	0.0247259	-0.618872	0.0139017	0.708342	0.00312142	-0.683657	0.00495125	-0.212941	0.446075
HIST3H2A	175.598	134.776	40.8213	93.9551	turquoise	0.512233	0.050917	0.614125	0.0148674	-0.488829	0.0644468	0.870938	2.37897e-05	-0.871831	2.27903e-05	-0.215309	0.440914
HMBOX1	149.214	126.162	23.0519	103.11	turquoise	0.516717	0.0485847	0.59879	0.0183453	-0.379216	0.163315	0.835362	0.000105815	-0.776359	0.000665378	-0.134947	0.631576
HNRNPA3P6	60.0244	50.0837	9.94072	40.143	turquoise	-0.459038	0.0852138	-0.545429	0.0354696	0.117711	0.676092	-0.656127	0.00789897	0.572158	0.0258298	0.680267	0.0052577
HNRNPDL	80.4991	56.3501	24.1491	32.201	turquoise	-0.634575	0.0110484	-0.710486	0.00299247	0.543693	0.0361773	-0.713028	0.0028451	0.721561	0.00239232	0.499779	0.0578269
HOOK3	176.31	132.204	44.1062	88.098	turquoise	-0.687237	0.00464308	-0.788426	0.000478796	0.615204	0.0146436	-0.884875	1.17207e-05	0.86091	3.77271e-05	0.441152	0.09975
HOXA11-AS	64.568	47.1625	17.4055	29.7569	turquoise	0.524841	0.04456	0.632846	0.0113382	-0.415965	0.12304	0.6977	0.00382879	-0.66577	0.00674187	-0.526288	0.0438699
HOXA9	52.7701	38.4466	14.3235	24.1232	turquoise	0.524912	0.044526	0.6144	0.0148102	-0.364674	0.18141	0.62787	0.0122048	-0.597366	0.0186972	-0.570416	0.0263897
HOXB3	47.9832	41.6816	6.30167	35.3799	turquoise	0.388803	0.152065	0.413099	0.125908	-0.199096	0.476855	0.671019	0.00617066	-0.608707	0.0160322	-0.0109874	0.969
HOXB8	56.4352	45.6695	10.7657	34.9037	turquoise	0.408617	0.130484	0.539541	0.0379129	-0.383648	0.158047	0.687707	0.00460384	-0.631503	0.0115671	-0.579821	0.0234742
HOXC6	169.032	127.755	41.2772	86.4774	turquoise	0.715817	0.00269015	0.800721	0.000334955	-0.812084	0.000235494	0.858688	4.15884e-05	-0.814818	0.000215607	-0.386827	0.154339
HSBP1	125.284	93.2336	32.05	61.1836	turquoise	-0.631178	0.0116231	-0.700052	0.00366244	0.355208	0.193865	-0.83664	0.000100918	0.804653	0.00029726	0.458403	0.0857024
HSBP1L1	203.543	160.433	43.11	117.323	turquoise	0.570797	0.0262664	0.717862	0.00258089	-0.433906	0.106105	0.902652	4.11812e-06	-0.868561	2.66261e-05	-0.675729	0.0056913
HSD17B11	68.0998	44.6455	23.4543	21.1912	turquoise	0.539111	0.0380961	0.645266	0.00938315	-0.599585	0.018151	0.718947	0.00252439	-0.735465	0.00177956	-0.518424	0.0477175
HSD17B7P2	40.0546	27.3422	12.7123	14.6299	turquoise	0.472875	0.075051	0.528397	0.0428786	-0.131842	0.639516	0.645368	0.00936824	-0.687907	0.00458714	-0.305966	0.267402
HSPA4	175.797	141.864	33.9322	107.932	turquoise	-0.525451	0.0442684	-0.663037	0.00705532	0.248423	0.371974	-0.868237	2.70333e-05	0.81899	0.000187927	0.72025	0.00245784
HSPB7	55.3038	36.9588	18.345	18.6138	turquoise	-0.596324	0.0189583	-0.660525	0.00735341	0.534061	0.040298	-0.691682	0.00428186	0.699044	0.00373306	0.255556	0.357943
HSPB8	195.673	141.713	53.9603	87.7522	turquoise	-0.799482	0.000347603	-0.863236	3.40093e-05	0.728122	0.00208502	-0.900371	4.76013e-06	0.888516	9.59782e-06	0.476397	0.0726091
HSPBAP1	177.545	149.235	28.3101	120.925	turquoise	0.46479	0.080877	0.582692	0.022635	-0.399159	0.140507	0.877566	1.71701e-05	-0.810166	0.000250323	-0.277658	0.316365
ICA1L	46.6773	31.107	15.5703	15.5366	turquoise	0.721044	0.00241799	0.729466	0.0020262	-0.583437	0.0224209	0.665295	0.00679557	-0.61075	0.0155851	-0.232292	0.404788
IDH3A	75.725	59.0355	16.6895	42.346	turquoise	-0.546742	0.034941	-0.644834	0.00944634	0.45638	0.0872727	-0.741505	0.00155626	0.653002	0.0083056	0.539955	0.0377373
IER5L	196.276	146.831	49.4456	97.3853	turquoise	0.55261	0.0326513	0.652214	0.00841073	-0.445469	0.0960934	0.890066	8.79718e-06	-0.910159	2.49013e-06	-0.254194	0.360599
IFIT5	149.903	110.319	39.5839	70.7353	turquoise	-0.534154	0.0402568	-0.664592	0.00687563	0.227016	0.415841	-0.841212	8.48952e-05	0.860322	3.87191e-05	0.586415	0.0215809
IFT52	176.947	140.352	36.5949	103.757	turquoise	-0.535581	0.0396256	-0.650076	0.00870117	0.277695	0.316299	-0.880679	1.46373e-05	0.839889	8.92987e-05	0.490635	0.063319
IGF1	87.5495	63.203	24.3465	38.8565	turquoise	0.481516	0.0691635	0.597446	0.0186775	-0.160748	0.567115	0.659326	0.00749911	-0.70767	0.00316276	-0.822008	0.000169778
IGFALS	104.797	75.0198	29.7774	45.2424	turquoise	0.682662	0.0050397	0.718809	0.00253152	-0.507177	0.053645	0.77383	0.000711122	-0.804056	0.000302752	-0.290279	0.293935
IL15RA	56.3463	35.3267	21.0196	14.3071	turquoise	0.522388	0.0457481	0.615546	0.0145731	-0.320669	0.243897	0.53221	0.0411284	-0.632772	0.0113506	-0.807132	0.000275341
IL18BP	192.519	154.283	38.2363	116.047	turquoise	0.560163	0.0298722	0.679828	0.00529853	-0.500128	0.0576247	0.891431	8.13863e-06	-0.850562	5.8596e-05	-0.470377	0.076818
IL7	111.862	84.4063	27.4553	56.951	turquoise	0.605116	0.0168423	0.698384	0.00377984	-0.228026	0.413713	0.742868	0.0015091	-0.738635	0.00165935	-0.824296	0.000157004
IMP3	169.537	124.327	45.21	79.1173	turquoise	0.713068	0.00284286	0.804161	0.000301776	-0.680432	0.00524247	0.890531	8.56775e-06	-0.861745	3.63558e-05	-0.528023	0.0430531
INHA	138.186	112.639	25.5466	87.0924	turquoise	0.431631	0.108157	0.57642	0.0244986	-0.3538	0.195763	0.841132	8.51578e-05	-0.78782	0.000487012	-0.441119	0.0997784
INSR	175.142	136.029	39.1133	96.9155	turquoise	0.631724	0.0115292	0.734893	0.00180197	-0.367252	0.178111	0.893498	7.2197e-06	-0.83974	8.98059e-05	-0.595347	0.0192055
INTS11	141.342	108.82	32.5217	76.2983	turquoise	0.593437	0.0196957	0.686131	0.00473659	-0.445506	0.096062	0.835125	0.000106745	-0.815963	0.000207694	-0.397419	0.142406
ISCA1	73.2232	51.5166	21.7065	29.8101	turquoise	0.626458	0.0124598	0.714355	0.00277055	-0.528321	0.0429141	0.749505	0.00129579	-0.726368	0.00216389	-0.622239	0.0132466
ITGA8	69.4077	52.3239	17.0838	35.2401	turquoise	-0.638243	0.0104531	-0.70477	0.00334613	0.456684	0.0870355	-0.744999	0.00143776	0.658858	0.00755654	0.4386	0.101957
ITGB3	220.062	163.362	56.6998	106.662	turquoise	-0.699425	0.00370622	-0.812683	0.00023101	0.433092	0.106836	-0.901949	4.30771e-06	0.896719	5.96081e-06	0.732374	0.00190344
ITGB3BP	67.2672	51.17	16.0972	35.0727	turquoise	0.531037	0.0416608	0.604236	0.0170455	-0.620483	0.0135851	0.71879	0.00253253	-0.709205	0.00306903	-0.280445	0.311329
ITGB8	65.4271	47.5239	17.9032	29.6207	turquoise	0.635917	0.0108276	0.700417	0.00363719	-0.286659	0.30027	0.708751	0.00309652	-0.676911	0.00557573	-0.708374	0.00311945
ITPKB	98.3831	82.8555	15.5276	67.3279	turquoise	0.364016	0.182258	0.482647	0.0684183	-0.360693	0.186583	0.75481	0.00114338	-0.717741	0.0025873	-0.12275	0.662967
JAKMIP3	80.3776	58.505	21.8726	36.6324	turquoise	0.614016	0.0148902	0.67774	0.00549581	-0.742218	0.00153145	0.692617	0.00420884	-0.698813	0.00374935	-0.204571	0.464562
JMJD7-PLA2G4B	142.694	115.424	27.2702	88.1541	turquoise	0.459472	0.084881	0.576038	0.0246157	-0.357996	0.19014	0.845408	7.20977e-05	-0.803666	0.000306381	-0.28578	0.301819
JPH2	132.998	96.1811	36.8173	59.3638	turquoise	-0.551689	0.0330031	-0.69664	0.00390574	0.3483	0.203293	-0.800316	0.000339048	0.792667	0.000424386	0.845143	7.28541e-05
JUN	147.612	121.116	26.4955	94.6209	turquoise	0.443022	0.0981542	0.559898	0.0299665	-0.428798	0.110751	0.84697	6.7761e-05	-0.802276	0.000319604	-0.276314	0.31881
KANSL1L	110.884	92.6665	18.217	74.4495	turquoise	0.634978	0.0109818	0.682647	0.00504101	-0.593969	0.0195581	0.805173	0.000292552	-0.697079	0.00387367	-0.241633	0.385605
KANSL2	107.443	88.4628	18.9799	69.4829	turquoise	-0.566357	0.0277292	-0.655276	0.00800811	0.574553	0.0250752	-0.814869	0.000215248	0.710291	0.00300405	0.395413	0.144617
KANTR	224.67	185.829	38.8414	146.988	turquoise	0.48707	0.0655592	0.611512	0.0154207	-0.404292	0.135004	0.920611	1.14359e-06	-0.866593	2.91819e-05	-0.286081	0.301289
KAT2A	142.893	102.112	40.7814	61.3305	turquoise	0.759124	0.0010304	0.812335	0.00023361	-0.760179	0.00100421	0.836856	0.000100109	-0.833052	0.000115167	-0.345033	0.207851
KAT8	190.049	136.863	53.1854	83.678	turquoise	0.628235	0.0121395	0.753065	0.00119182	-0.556608	0.0311572	0.887276	1.02814e-05	-0.902036	4.28388e-06	-0.592967	0.0198179
KB-1460A1.5	154.653	128.04	26.6129	101.427	turquoise	0.486532	0.0659025	0.60541	0.0167747	-0.322631	0.24086	0.866205	2.97095e-05	-0.790503	0.000451477	-0.456414	0.0872459
KB-208E9.1	54.2756	34.6083	19.6673	14.941	turquoise	0.493878	0.06133	0.569572	0.0266642	-0.324804	0.237526	0.634804	0.0110105	-0.721932	0.00237404	-0.507094	0.0536907
KB-431C1.5	88.351	69.7405	18.6106	51.1299	turquoise	0.634863	0.0110007	0.669703	0.00631012	-0.442519	0.0985812	0.747454	0.00135891	-0.67959	0.00532067	-0.455097	0.0882787
KCNAB3	124.273	101.123	23.15	77.9734	turquoise	0.462824	0.082341	0.570978	0.026208	-0.186116	0.506606	0.774016	0.000707666	-0.759779	0.00101409	-0.529232	0.0424904
KCNE3	45.5122	31.9586	13.5537	18.4049	turquoise	0.389416	0.151364	0.514208	0.0498796	-0.298258	0.280252	0.588901	0.0208985	-0.632301	0.0114307	-0.680365	0.00524864
KCNJ8	59.6353	41.0501	18.5852	22.4648	turquoise	0.465236	0.0805477	0.605017	0.016865	-0.40088	0.138646	0.657823	0.00768501	-0.660674	0.00733537	-0.697864	0.00381704
KCNMB3	66.2059	58.6585	7.5474	51.1112	turquoise	0.44118	0.0997256	0.489498	0.0640276	-0.431749	0.10805	0.71336	0.00282631	-0.588418	0.0210299	-0.0545715	0.846833
KCNS2	50.8563	38.4966	12.3597	26.1369	turquoise	-0.556263	0.0312841	-0.63388	0.0111641	0.401971	0.137474	-0.646095	0.00926269	0.554593	0.0319036	0.560659	0.0296961
KDM8	45.5507	31.504	14.0467	17.4573	turquoise	-0.636873	0.0106724	-0.677113	0.00555617	0.635748	0.0108553	-0.654987	0.00804556	0.618772	0.0139216	0.333527	0.224424
KEAP1	105.413	78.1269	27.2857	50.8413	turquoise	0.548883	0.0340922	0.62452	0.0128165	-0.596249	0.0189772	0.797458	0.000369116	-0.786294	0.000508213	-0.34574	0.206859
KHNYN	129.026	106.974	22.052	84.9224	turquoise	0.513672	0.0501597	0.585357	0.0218767	-0.500341	0.0575013	0.77144	0.000756644	-0.739524	0.00162686	-0.112742	0.689123
KIAA0040	14.9672	12.7591	2.2081	10.551	turquoise	-0.170853	0.542651	-0.197237	0.481063	0.419332	0.11973	-0.338859	0.216643	0.227086	0.415694	-0.319988	0.244958
KIF1B	277.188	214.799	62.3888	152.41	turquoise	-0.698665	0.00375986	-0.810563	0.000247195	0.437769	0.102683	-0.960345	1.38319e-08	0.920725	1.13327e-06	0.699754	0.00368318
KIF28P	227.724	186.705	41.0191	145.686	turquoise	0.571226	0.0261284	0.691254	0.00431565	-0.463409	0.081904	0.934121	3.51615e-07	-0.862551	3.50707e-05	-0.385981	0.155321
KIF9-AS1	193.506	156.88	36.626	120.254	turquoise	0.695763	0.00397025	0.770652	0.000772167	-0.60319	0.0172895	0.896757	5.94695e-06	-0.81944	0.000185124	-0.371882	0.172285
KIZ-AS1	109.057	84.2703	24.7862	59.4841	turquoise	0.476819	0.0723208	0.600191	0.0180037	-0.223766	0.422726	0.815143	0.000213338	-0.776525	0.000662457	-0.530508	0.0419028
KLHDC1	72.19	52.7281	19.462	33.2661	turquoise	0.483916	0.067589	0.605593	0.0167328	-0.522405	0.0457398	0.712502	0.00287514	-0.70511	0.00332422	-0.431955	0.107863
KLHDC7B	122.624	90.8402	31.7836	59.0566	turquoise	0.66271	0.0070935	0.725434	0.00220683	-0.349045	0.202261	0.829412	0.000131275	-0.814466	0.000218086	-0.48259	0.0684555
KLHL3	143.319	119.313	24.0062	95.3069	turquoise	0.542754	0.0365645	0.626065	0.0125314	-0.458665	0.0855007	0.850223	5.94161e-05	-0.776494	0.000662994	-0.259376	0.35055
KLHL35	49.5663	31.7552	17.8111	13.9441	turquoise	0.57566	0.0247321	0.629379	0.0119367	-0.236248	0.396604	0.658692	0.00757711	-0.721605	0.00239013	-0.490791	0.0632226
KLRA1P	174.739	137.931	36.8078	101.123	turquoise	0.542596	0.03663	0.653865	0.00819177	-0.382356	0.159572	0.867905	2.74561e-05	-0.844908	7.35336e-05	-0.539393	0.0379759
KLRD1	106.424	81.2325	25.1916	56.0409	turquoise	0.570619	0.0263241	0.67066	0.00620848	-0.263694	0.342297	0.792825	0.00042247	-0.76672	0.000853536	-0.689842	0.00442862
KMT5C	145.824	120.851	24.9732	95.8778	turquoise	0.497491	0.0591677	0.603008	0.0173322	-0.463856	0.0815704	0.832568	0.000117209	-0.773527	0.000716767	-0.181051	0.518444
KRBA1	137.459	106.913	30.5453	76.368	turquoise	0.57708	0.0242973	0.685862	0.00475964	-0.469616	0.0773619	0.851992	5.52473e-05	-0.798394	0.000359039	-0.486186	0.0661236
KRT8P33	33.3959	18.8238	14.5721	4.25173	turquoise	0.513721	0.0501342	0.569104	0.0268172	-0.318775	0.246851	0.55658	0.0311674	-0.626481	0.0124556	-0.612597	0.0151891
KRTAP2-1	77.5136	52.282	25.2316	27.0504	turquoise	-0.653943	0.00818151	-0.712419	0.00287988	0.654989	0.00804521	-0.719589	0.00249142	0.713228	0.0028338	0.407981	0.131142
KRTAP2-2	81.1231	56.2515	24.8716	31.3799	turquoise	-0.672272	0.00604012	-0.720132	0.00246382	0.65084	0.00859641	-0.735731	0.00176922	0.716009	0.00267979	0.367014	0.178414
KRTAP2-3	85.6139	53.4416	32.1724	21.2692	turquoise	-0.687415	0.00462815	-0.741422	0.00155914	0.700118	0.00365786	-0.726537	0.00215618	0.770765	0.00076994	0.420226	0.118861
KRTAP2-4	95.9549	66.0335	29.9214	36.1121	turquoise	-0.668337	0.0064575	-0.721238	0.00240835	0.672292	0.00603806	-0.762314	0.000952851	0.770258	0.000780025	0.366431	0.179157
KRTAP4-12	87.8034	65.2157	22.5877	42.6279	turquoise	-0.71215	0.00289532	-0.742608	0.00151803	0.75536	0.00112844	-0.698152	0.0037964	0.625882	0.0125651	0.351353	0.19909
KY	107.241	81.9946	25.2464	56.7481	turquoise	-0.622149	0.0132638	-0.699234	0.00371964	0.537072	0.0389743	-0.813414	0.000225642	0.756767	0.00109094	0.406057	0.133147
L3MBTL1	146.743	111.147	35.596	75.5513	turquoise	0.571378	0.0260794	0.702865	0.0034711	-0.68248	0.00505603	0.858859	4.12793e-05	-0.830125	0.000127982	-0.458124	0.0859177
LA16c-306A4.2	92.0022	55.4167	36.5854	18.8313	turquoise	0.873088	2.14436e-05	0.904193	3.72652e-06	-0.708199	0.00313017	0.767962	0.00082712	-0.747762	0.0013493	-0.745742	0.0014135
LA16c-312E8.4	91.5637	73.5727	17.9911	55.5816	turquoise	0.407683	0.131451	0.52839	0.0428817	-0.450997	0.0915496	0.761154	0.000980487	-0.727433	0.00211573	-0.228742	0.412208
LA16c-361A3.3	93.2737	68.4696	24.8041	43.6656	turquoise	0.558347	0.0305233	0.676527	0.00561309	-0.642577	0.00978209	0.783516	0.000548723	-0.744333	0.00145976	-0.477085	0.0721389
LAGE3	68.0312	48.1587	19.8725	28.2862	turquoise	0.689839	0.00442886	0.740409	0.00159499	-0.35488	0.194305	0.718041	0.00257151	-0.669912	0.00628782	-0.654819	0.0080673
LAPTM5	48.3119	27.0307	21.2812	5.74951	turquoise	-0.681192	0.00517262	-0.696991	0.00388012	0.863391	3.3773e-05	-0.587172	0.0213715	0.603295	0.0172648	0.249167	0.370497
LCE1F	63.3681	49.0112	14.3569	34.6542	turquoise	-0.529944	0.042162	-0.603279	0.0172685	0.688818	0.00451197	-0.667394	0.00656087	0.620195	0.0136414	0.130673	0.642514
LDHD	30.7167	20.0607	10.656	9.40471	turquoise	0.440473	0.100334	0.529395	0.042415	-0.383987	0.15765	0.487209	0.0654713	-0.564896	0.0282241	-0.550751	0.0333641
LEAP2	75.9812	52.2939	23.6874	28.6065	turquoise	0.481581	0.0691205	0.612077	0.0152997	-0.587993	0.0211458	0.744301	0.00146083	-0.763053	0.000935569	-0.455588	0.0878929
LIME1	84.4222	56.0246	28.3977	27.6269	turquoise	0.536172	0.0393664	0.60987	0.0157766	-0.28292	0.306896	0.726833	0.00214277	-0.817295	0.000198796	-0.366588	0.178957
LINC00174	261.016	209.369	51.6471	157.722	turquoise	0.645259	0.00938418	0.73828	0.00167247	-0.496993	0.0594623	0.951889	4.76009e-08	-0.905202	3.48733e-06	-0.388631	0.152262
LINC00202-1	226.69	178.575	48.1145	130.461	turquoise	0.603666	0.0171781	0.730028	0.002002	-0.502519	0.0562513	0.930709	4.8416e-07	-0.883772	1.24361e-05	-0.440518	0.100295
LINC00265	179.815	134.092	45.723	88.369	turquoise	0.724339	0.00225805	0.801808	0.000324166	-0.745005	0.00143754	0.886717	1.06028e-05	-0.857969	4.29051e-05	-0.415018	0.123984
LINC00304	65.5792	52.104	13.4752	38.6288	turquoise	0.645096	0.00940794	0.656739	0.0078213	-0.445251	0.0962754	0.717008	0.00262609	-0.607783	0.0162378	-0.257167	0.354813
LINC00663	77.6982	61.2577	16.4406	44.8171	turquoise	0.604311	0.017028	0.656185	0.00789157	-0.609259	0.0159104	0.718993	0.00252201	-0.659642	0.00746045	-0.235146	0.398876
LINC00926	88.4883	61.035	27.4534	33.5816	turquoise	0.39974	0.139877	0.5252	0.0443884	-0.433084	0.106843	0.735039	0.00179625	-0.80976	0.000253562	-0.368573	0.176436
LINC00950	114.496	86.2673	28.2285	58.0388	turquoise	0.568048	0.0271651	0.688836	0.00451051	-0.381629	0.160433	0.801627	0.000325943	-0.77072	0.00077083	-0.677483	0.00552045
LINC01003	98.5108	68.2305	30.2803	37.9503	turquoise	0.52848	0.0428399	0.654947	0.00805071	-0.327313	0.233709	0.729113	0.00204152	-0.790772	0.000448041	-0.762202	0.000955479
LINC01011	49.8401	38.408	11.4321	26.9759	turquoise	0.557134	0.0309644	0.604675	0.0169438	-0.587805	0.0211974	0.6719	0.00607871	-0.602969	0.0173413	-0.208124	0.456669
LINC01024	59.1347	42.5481	16.5867	25.9614	turquoise	-0.598719	0.0183626	-0.662606	0.00710572	0.394572	0.14555	-0.729975	0.00200424	0.68884	0.00451013	0.483248	0.0680244
LINC01126	115.595	97.7527	17.8422	79.9105	turquoise	0.546903	0.0348765	0.618909	0.0138943	-0.316037	0.25116	0.813552	0.000224634	-0.718071	0.00256994	-0.248886	0.371054
LINC01176	145.459	112.114	33.3442	78.7701	turquoise	0.542001	0.0368772	0.652806	0.0083317	-0.451404	0.0912209	0.84614	7.00357e-05	-0.831947	0.000119872	-0.397197	0.142649
LINC01341	214.916	178.461	36.4543	142.007	turquoise	0.509128	0.0525801	0.619546	0.0137685	-0.293527	0.288319	0.906289	3.24433e-06	-0.850513	5.87139e-05	-0.365994	0.179716
LINC01422	104.139	77.0601	27.0785	49.9815	turquoise	0.583838	0.0223065	0.70772	0.00315968	-0.533089	0.0407323	0.771751	0.000750589	-0.756378	0.0011012	-0.655414	0.00799038
LINC01554	104.636	83.0647	21.5712	61.4935	turquoise	0.490791	0.0632224	0.593639	0.0196433	-0.570938	0.0262209	0.759356	0.00102461	-0.727565	0.00210984	-0.236559	0.395963
LINC01940	116.73	79.3136	37.4163	41.8973	turquoise	0.649356	0.00880061	0.752783	0.00119978	-0.481012	0.0694975	0.772383	0.000738415	-0.779645	0.000609546	-0.805296	0.00029144
LIPG	51.5869	34.4974	17.0895	17.4078	turquoise	-0.564023	0.0285227	-0.642524	0.00979016	0.632492	0.0113981	-0.670578	0.00621716	0.676954	0.00557152	0.277808	0.316092
LIPM	51.2673	42.4248	8.8425	33.5822	turquoise	0.475668	0.0731102	0.573403	0.0254354	-0.322342	0.241307	0.679492	0.00532982	-0.589508	0.0207344	-0.482265	0.0686689
LLPH	155.81	121.442	34.3682	87.0739	turquoise	-0.580575	0.0232515	-0.676281	0.00563714	0.486818	0.0657202	-0.848476	6.37829e-05	0.821008	0.000175625	0.247059	0.374691
LMO3	42.0395	26.5947	15.4449	11.1498	turquoise	0.530657	0.0418345	0.589818	0.0206508	-0.210635	0.451133	0.52634	0.0438457	-0.587531	0.0212727	-0.73211	0.00191434
LRRC39	126.134	106.341	19.7931	86.5478	turquoise	0.449329	0.0929036	0.565299	0.0280869	-0.383876	0.15778	0.837304	9.84477e-05	-0.758564	0.00104453	-0.3466	0.205657
LXN	60.1433	43.3398	16.8036	26.5362	turquoise	0.440883	0.0999809	0.5643	0.0284275	-0.268001	0.334174	0.645757	0.0093116	-0.68647	0.00470782	-0.679506	0.00532857
LYG1	238.708	195.149	43.5594	151.589	turquoise	0.603992	0.0171021	0.717044	0.00262418	-0.413478	0.125527	0.935343	3.12254e-07	-0.868711	2.64391e-05	-0.472926	0.0750153
MAD2L1BP	116.278	78.22	38.0581	40.1619	turquoise	-0.566869	0.0275576	-0.680924	0.00519723	0.570733	0.0262872	-0.800105	0.0003412	0.84335	7.81594e-05	0.439494	0.10118
MAGED2	119.128	95.6685	23.4597	72.2088	turquoise	-0.574077	0.0252238	-0.66613	0.00670138	0.294951	0.285876	-0.785717	0.00051641	0.722666	0.00233816	0.647504	0.00906071
MAK	96.4484	80.3078	16.1407	64.1671	turquoise	0.705988	0.00326812	0.716807	0.00263684	-0.484192	0.0674095	0.791966	0.000433013	-0.676182	0.00564681	-0.231006	0.407468
MAMDC4	83.9407	71.2162	12.7245	58.4916	turquoise	0.376879	0.166139	0.438068	0.102422	-0.191092	0.4951	0.720404	0.00245006	-0.703646	0.0034194	-0.0790466	0.779459
MAN1B1-AS1	103.781	69.1767	34.604	34.5726	turquoise	-0.695304	0.00400439	-0.789924	0.000458956	0.60226	0.0175085	-0.764241	0.000908318	0.773847	0.000710791	0.74446	0.00145555
MAP2K4P1	65.6267	48.1807	17.4459	30.7348	turquoise	-0.59332	0.019726	-0.621426	0.0134026	0.311559	0.258306	-0.676019	0.00566278	0.687677	0.00460627	0.355987	0.192818
MAP2K5	73.8223	51.5339	22.2884	29.2455	turquoise	0.594458	0.0194323	0.691424	0.00430226	-0.50577	0.0544228	0.707102	0.00319805	-0.704275	0.00337826	-0.654496	0.00810924
MAP3K12	87.4657	72.4686	14.9971	57.4715	turquoise	0.569064	0.0268303	0.624057	0.0129029	-0.485213	0.0667487	0.765132	0.000888321	-0.674806	0.00578279	-0.153604	0.584684
MAPK1	189.504	135.265	54.2389	81.0256	turquoise	-0.55496	0.0317665	-0.704666	0.00335286	0.457922	0.086074	-0.872784	2.1764e-05	0.91331	1.98985e-06	0.672381	0.00602891
MAPK12	62.5388	52.4898	10.049	42.4409	turquoise	0.447543	0.0943705	0.547802	0.0345189	-0.378223	0.164511	0.708808	0.00309304	-0.590192	0.0205505	-0.296449	0.28332
MAPK8IP3	136.221	112.849	23.3712	89.4782	turquoise	0.580629	0.0232355	0.667524	0.00654657	-0.593636	0.0196441	0.836539	0.000101298	-0.74861	0.00132303	-0.349082	0.202211
MAPKAPK3	162.691	128.134	34.5565	93.5778	turquoise	-0.580103	0.0233908	-0.70162	0.00355476	0.507456	0.0534917	-0.883395	1.26887e-05	0.832501	0.000117496	0.462738	0.0824055
MAPRE1	280.319	223.958	56.3613	167.597	turquoise	-0.594542	0.0194109	-0.725883	0.00218613	0.452379	0.0904377	-0.973087	1.14834e-09	0.919967	1.20334e-06	0.511244	0.0514423
MARCKS	74.663	60.2373	14.4258	45.8115	turquoise	0.474543	0.0738871	0.587139	0.0213805	-0.383049	0.158753	0.737371	0.00170648	-0.662298	0.00714201	-0.534486	0.0401092
MARCKSL1P1	80.0753	62.1542	17.9211	44.2331	turquoise	0.512058	0.0510098	0.60685	0.0164474	-0.390022	0.150672	0.757883	0.00106193	-0.699823	0.00367836	-0.38041	0.161884
MAST3	47.8303	35.5959	12.2344	23.3615	turquoise	0.534437	0.040131	0.595723	0.01911	-0.369412	0.175377	0.670062	0.00627182	-0.598741	0.0183572	-0.385745	0.155595
MDM1	99.0664	85.1736	13.8928	71.2809	turquoise	0.490789	0.0632236	0.56234	0.0291054	-0.530844	0.041749	0.737877	0.00168751	-0.669034	0.00638199	-0.0494377	0.861106
MED10	75.9938	60.7985	15.1953	45.6032	turquoise	-0.636963	0.0106579	-0.647263	0.009095	0.53831	0.0384395	-0.683788	0.0049397	0.631386	0.0115872	0.0650447	0.817855
MEF2C-AS1	148.094	118.339	29.755	88.5842	turquoise	0.437864	0.102599	0.533153	0.0407035	-0.330407	0.229056	0.842418	8.10388e-05	-0.834236	0.000110291	-0.189541	0.498675
MEMO1P1	177.767	131.861	45.9054	85.9559	turquoise	-0.792252	0.000429482	-0.871938	2.26738e-05	0.556054	0.031361	-0.884502	1.19585e-05	0.829338	0.00013162	0.756149	0.0011073
MEN1	136.544	116.662	19.8816	96.7809	turquoise	0.487299	0.0654139	0.573841	0.025298	-0.432677	0.10721	0.807664	0.000270808	-0.747317	0.00136323	-0.127661	0.650261
MESP1	82.9333	65.7901	17.1432	48.6469	turquoise	0.495359	0.0604366	0.602701	0.0174045	-0.613663	0.0149642	0.733319	0.00186486	-0.708063	0.00313855	-0.299835	0.277594
METTL10	48.4953	40.943	7.55226	33.3908	turquoise	-0.531753	0.0413351	-0.55567	0.0315028	0.235693	0.397747	-0.698236	0.00379034	0.531032	0.0416633	0.283908	0.305137
METTL21B	107.063	84.0659	22.9974	61.0685	turquoise	0.66597	0.00671938	0.71394	0.00279367	-0.285819	0.301751	0.812026	0.000235934	-0.753178	0.00118861	-0.572483	0.0257266
MFSD11	83.1517	49.5736	33.578	15.9956	turquoise	-0.75343	0.00118154	-0.815677	0.000209648	0.594087	0.0195278	-0.725169	0.00221916	0.7446	0.00145091	0.691934	0.00426208
MFSD13A	28.0506	21.0032	7.04735	13.9559	turquoise	0.52375	0.0450859	0.531872	0.0412811	-0.586628	0.021522	0.512291	0.0508865	-0.403235	0.136126	-0.0712749	0.800718
MIB2	211.091	154.149	56.9422	97.2065	turquoise	0.72725	0.00212396	0.822984	0.000164231	-0.511163	0.0514859	0.917286	1.48097e-06	-0.913551	1.9553e-06	-0.641143	0.0100003
MICU2	73.7234	49.06	24.6635	24.3965	turquoise	-0.617223	0.0142314	-0.72301	0.00232154	0.442821	0.0983245	-0.723401	0.00230271	0.734657	0.00181128	0.622521	0.0131928
MIGA2	116.768	87.8078	28.9605	58.8473	turquoise	0.781653	0.000577352	0.822011	0.000169761	-0.435253	0.104902	0.803163	0.000311114	-0.732087	0.00191528	-0.700783	0.00361196
MIR100HG	83.5565	58.2238	25.3327	32.891	turquoise	0.500016	0.0576894	0.611669	0.0153871	-0.44986	0.092471	0.74107	0.00157153	-0.774097	0.000706174	-0.650242	0.00867831
MIR324	126.406	103.732	22.6742	81.0575	turquoise	0.434379	0.105682	0.554204	0.0320492	-0.215326	0.440876	0.781795	0.000575132	-0.763153	0.000933258	-0.55344	0.0323369
MIR3652	20.3649	16.6088	3.75609	12.8527	turquoise	-0.219531	0.431785	-0.244472	0.379873	-0.12228	0.664188	-0.431788	0.108015	0.358836	0.189027	0.310176	0.260537
MIR600HG	52.1532	37.2554	14.8978	22.3576	turquoise	0.528161	0.0429886	0.566305	0.027747	-0.588747	0.0209403	0.646322	0.00922984	-0.672551	0.0060114	-0.188574	0.500908
MLF1	103.372	69.0818	34.2899	34.792	turquoise	-0.752834	0.00119836	-0.831465	0.000121975	0.604167	0.0170614	-0.791262	0.000441823	0.770667	0.000771871	0.66713	0.00659
MMP25-AS1	163.869	138.741	25.128	113.613	turquoise	0.532052	0.0411996	0.630476	0.0117446	-0.317249	0.249248	0.881223	1.42282e-05	-0.784928	0.000527821	-0.340651	0.214068
MORF4	106.808	87.6288	19.1789	68.4499	turquoise	-0.641426	0.00995686	-0.675744	0.00568984	0.664066	0.00693596	-0.751431	0.00123866	0.668857	0.00640108	0.141991	0.613706
MORF4L1P1	173.117	139.957	33.1601	106.797	turquoise	-0.539018	0.0381359	-0.634765	0.011017	0.242748	0.383348	-0.851016	5.75167e-05	0.814743	0.00021613	0.484341	0.0673126
MORN3	136.878	106.282	30.5962	75.6859	turquoise	0.649943	0.00871951	0.703505	0.0034287	-0.542676	0.0365968	0.854745	4.92421e-05	-0.816892	0.000201457	-0.328706	0.231607
MRPL13	104.89	72.6508	32.239	40.4119	turquoise	-0.541019	0.0372881	-0.636511	0.010731	0.264619	0.340543	-0.786556	0.000504515	0.831976	0.000119749	0.523424	0.0452438
MRPL2	108.161	82.8181	25.3428	57.4753	turquoise	0.500249	0.0575543	0.622823	0.0131354	-0.466217	0.0798264	0.81593	0.000207924	-0.787445	0.000492151	-0.437004	0.103355
MRPL34	134.876	108.66	26.2157	82.4445	turquoise	0.568446	0.0270336	0.6537	0.00821347	-0.20918	0.454337	0.847281	6.69236e-05	-0.797185	0.000372105	-0.543329	0.0363271
MRPL50	107.94	73.1598	34.7804	38.3794	turquoise	-0.547577	0.0346081	-0.686732	0.00468559	0.395334	0.144704	-0.786996	0.000498361	0.810109	0.000250778	0.742923	0.00150724
MRS2	171.964	127.942	44.0212	83.9211	turquoise	-0.672449	0.00602187	-0.781017	0.000587398	0.419875	0.119201	-0.870554	2.42301e-05	0.855424	4.7847e-05	0.696129	0.00394321
MSH5	114.608	99.6752	14.9326	84.7427	turquoise	0.385466	0.15592	0.477761	0.0716797	-0.245402	0.378006	0.784519	0.000533811	-0.710001	0.00302129	-0.252331	0.364249
MSH5-SAPCD1	95.8684	79.4867	16.3817	63.105	turquoise	0.377362	0.165553	0.489163	0.0642375	-0.269418	0.331525	0.774877	0.000691877	-0.73252	0.00189741	-0.162197	0.563579
MSRB2	65.3208	48.2779	17.0429	31.235	turquoise	0.485054	0.0668516	0.595153	0.0192547	-0.430236	0.109429	0.62348	0.0130112	-0.628541	0.012085	-0.717792	0.00258457
MST1	260.246	209.032	51.2143	157.817	turquoise	0.630517	0.0117375	0.745461	0.00142262	-0.411638	0.127387	0.962103	1.03448e-08	-0.897079	5.83204e-06	-0.582497	0.0226913
MST1L	62.9727	39.8951	23.0776	16.8175	turquoise	0.480946	0.0695413	0.580811	0.023182	-0.620536	0.0135749	0.680009	0.00528166	-0.751737	0.00122976	-0.216379	0.438591
MST1P2	132.326	111.145	21.1814	89.9637	turquoise	0.414081	0.12492	0.533507	0.0405452	-0.451363	0.0912538	0.818038	0.00019397	-0.762829	0.000940772	-0.179788	0.521415
MTA1	223.043	170.178	52.8648	117.313	turquoise	0.62817	0.012151	0.729603	0.00202025	-0.454664	0.08862	0.914313	1.84942e-06	-0.904401	3.67624e-06	-0.460839	0.0838384
MTERF2	211.994	173.68	38.3134	135.367	turquoise	0.563838	0.0285864	0.684611	0.00486761	-0.550297	0.0335398	0.921264	1.08554e-06	-0.855318	4.80623e-05	-0.353358	0.196361
MTHFSD	154.257	124.192	30.0645	94.128	turquoise	0.589761	0.0206661	0.663339	0.00702011	-0.650061	0.00870315	0.808618	0.000262839	-0.781228	0.000584039	-0.162466	0.562923
MT-ND3	90.5721	77.1666	13.4055	63.7611	turquoise	0.485616	0.0664894	0.564356	0.0284085	-0.401196	0.138306	0.774292	0.00070258	-0.687766	0.00459887	-0.227956	0.413859
MT-TS2	147.792	108.027	39.7647	68.2627	turquoise	0.549798	0.033734	0.661615	0.00722279	-0.452663	0.0902105	0.855212	4.82773e-05	-0.851001	5.75505e-05	-0.384089	0.157529
MUC20	131.342	108.383	22.9587	85.4245	turquoise	0.446753	0.0950241	0.58774	0.0212153	-0.278035	0.315681	0.827989	0.000138054	-0.773346	0.000720142	-0.498931	0.0583212
MUC5B	98.7333	69.3466	29.3868	39.9598	turquoise	0.452691	0.0901882	0.557712	0.0307536	-0.335449	0.2216	0.786617	0.000503654	-0.824317	0.000156893	-0.303127	0.272093
MXD4	82.4766	60.2531	22.2235	38.0296	turquoise	0.549232	0.0339553	0.635182	0.0109481	-0.331234	0.227822	0.766483	0.000858653	-0.749459	0.00129718	-0.388921	0.151929
MYCBPAP	47.6002	33.4599	14.1403	19.3196	turquoise	0.522	0.0459383	0.545404	0.0354796	-0.359622	0.18799	0.643562	0.00963444	-0.652005	0.00843874	-0.142773	0.611734
MYH9	145.838	112.966	32.8724	80.0933	turquoise	-0.49227	0.0623104	-0.635115	0.0109592	0.264563	0.340648	-0.827127	0.0001423	0.825975	0.000148137	0.726992	0.00213556
MYL8P	83.8404	68.5769	15.2635	53.3134	turquoise	-0.562165	0.0291664	-0.617576	0.0141603	0.268164	0.333869	-0.76176	0.000965968	0.680174	0.00526638	0.509125	0.0525817
MYO15A	128.011	102.729	25.2817	77.4472	turquoise	0.592063	0.0200542	0.70098	0.00359844	-0.316992	0.249652	0.811933	0.000236634	-0.746117	0.0014014	-0.73536	0.00178366
MYO15B	258.202	199.789	58.4127	141.376	turquoise	0.676885	0.00557827	0.767386	0.000839293	-0.528386	0.0428834	0.948228	7.59943e-08	-0.924284	8.48122e-07	-0.450739	0.0917577
MZF1	230.465	192.005	38.4607	153.544	turquoise	0.574719	0.0250235	0.673518	0.0059125	-0.425548	0.11378	0.931873	4.34932e-07	-0.85784	4.3145e-05	-0.298516	0.279816
N4BP2L1	191.732	156.043	35.6899	120.353	turquoise	0.478621	0.0710974	0.591668	0.0201584	-0.385528	0.155848	0.894694	6.72874e-06	-0.851458	5.64794e-05	-0.333341	0.224699
N4BP2L2-IT2	229.594	185.632	43.962	141.67	turquoise	0.513996	0.0499903	0.635017	0.0109753	-0.26361	0.342455	0.908435	2.80565e-06	-0.879879	1.52568e-05	-0.488242	0.0648165
NAA38	44.769	27.2788	17.4903	9.78852	turquoise	0.51222	0.0509241	0.592642	0.0199024	-0.559505	0.030107	0.604071	0.0170837	-0.684529	0.00487469	-0.345063	0.207809
NADSYN1	190.751	160.851	29.8994	130.952	turquoise	0.622	0.0132923	0.70474	0.00334803	-0.318285	0.24762	0.912159	2.16172e-06	-0.807849	0.000269249	-0.45742	0.0864629
NAGS	119.24	95.5134	23.7261	71.7873	turquoise	0.435956	0.104279	0.564958	0.0282028	-0.485203	0.0667552	0.797623	0.000367321	-0.758983	0.00103396	-0.324951	0.237301
NAP1L3	152.755	120.157	32.598	87.5593	turquoise	-0.598352	0.0184529	-0.719574	0.00249219	0.53581	0.039525	-0.85708	4.45801e-05	0.799799	0.000344333	0.51898	0.0474375
NARS	30.0204	25.0037	5.0167	19.9871	turquoise	-0.262164	0.345209	-0.317125	0.249443	0.175627	0.531258	-0.557458	0.0308461	0.507182	0.053642	0.234457	0.400299
NAT6	126.423	101.461	24.962	76.4993	turquoise	0.58113	0.0230887	0.670409	0.00623507	-0.690355	0.00438733	0.793365	0.000415949	-0.748002	0.00134182	-0.255333	0.358376
NECAP2	43.8921	33.2023	10.6897	22.5126	turquoise	-0.566146	0.0278004	-0.616824	0.0143122	0.669968	0.00628187	-0.669863	0.00629311	0.580685	0.023219	0.33241	0.226076
NEDD9	195.547	139.351	56.1966	83.1543	turquoise	-0.571774	0.0259527	-0.723657	0.00229046	0.462852	0.0823206	-0.889859	8.90073e-06	0.916439	1.57902e-06	0.690471	0.00437805
NEIL1	181.227	146.024	35.2031	110.821	turquoise	0.385962	0.155343	0.525362	0.0443108	-0.128217	0.648829	0.879611	1.54684e-05	-0.857978	4.28885e-05	-0.373918	0.169763
NEK3	73.5839	57.8315	15.7524	42.0791	turquoise	0.522112	0.0458833	0.57107	0.0261783	-0.515129	0.0494011	0.719155	0.0025137	-0.697115	0.00387113	-0.107567	0.702779
NELFE	107.624	84.3043	23.3197	60.9846	turquoise	-0.598778	0.0183482	-0.678517	0.00542172	0.411694	0.12733	-0.798576	0.000357101	0.748587	0.00132373	0.601402	0.0177126
NENF	140.136	104.619	35.517	69.1015	turquoise	0.475171	0.0734527	0.629919	0.0118418	-0.324199	0.23845	0.798699	0.000355802	-0.823279	0.000162581	-0.749079	0.00130871
NET1	87.0804	72.4293	14.651	57.7783	turquoise	-0.635104	0.010961	-0.665515	0.00677061	0.589296	0.0207915	-0.740207	0.00160222	0.64139	0.00996236	0.117646	0.676265
NFIA	64.5532	38.7354	25.8179	12.9175	turquoise	0.58274	0.0226211	0.663948	0.00694953	-0.335872	0.220981	0.65833	0.00762192	-0.757056	0.00108338	-0.622829	0.0131343
NFIB	193.291	152.63	40.6613	111.969	turquoise	0.614214	0.014849	0.733612	0.001853	-0.332398	0.226093	0.879971	1.51842e-05	-0.841009	8.55611e-05	-0.734978	0.00179863
NGF	92.271	72.2447	20.0263	52.2184	turquoise	-0.516056	0.0489232	-0.602337	0.0174903	0.267575	0.334972	-0.7979	0.000364333	0.748291	0.00133287	0.510681	0.0517435
NHLRC3	151.29	121.144	30.146	90.9982	turquoise	0.5577	0.0307581	0.684117	0.00491079	-0.488879	0.0644154	0.843227	7.85346e-05	-0.788604	0.000476401	-0.487209	0.0654713
NHSL1	79.2234	58.5119	20.7116	37.8003	turquoise	0.603064	0.0173191	0.673934	0.00587035	-0.109241	0.698352	0.718252	0.00256051	-0.717469	0.0026016	-0.711265	0.00294666
NIM1K	125.125	106.548	18.5771	87.9704	turquoise	0.559826	0.0299922	0.640915	0.0100353	-0.610725	0.0155904	0.815995	0.000207478	-0.716266	0.00266586	-0.280607	0.311038
NME3	85.3595	62.4591	22.9004	39.5588	turquoise	0.610704	0.0155951	0.715245	0.00272141	-0.603993	0.017102	0.76306	0.000935394	-0.734211	0.00182902	-0.595062	0.0192781
NME9	66.0748	53.0258	13.049	39.9768	turquoise	0.322419	0.241188	0.441219	0.0996924	-0.198938	0.47721	0.680013	0.0052813	-0.693925	0.0041083	-0.330768	0.228518
NNMT	95.2837	71.7018	23.582	48.1198	turquoise	0.501165	0.0570261	0.629454	0.0119235	-0.358392	0.189615	0.70399	0.00339685	-0.739629	0.00162304	-0.703781	0.00341059
NOD1	104.824	79.6328	25.1909	54.4419	turquoise	0.514195	0.0498865	0.587981	0.0211492	-0.39802	0.141748	0.795658	0.000389146	-0.78712	0.000496637	-0.13893	0.621447
NOTCH4	27.1046	16.2588	10.8458	5.41301	turquoise	-0.516713	0.0485864	-0.518231	0.0478148	0.810716	0.000245993	-0.468964	0.0778302	0.423439	0.115775	0.0453747	0.872431
NOVA1	29.0854	17.4344	11.6509	5.78352	turquoise	0.272792	0.325268	0.371395	0.172892	-0.110875	0.694039	0.545962	0.0352544	-0.689861	0.0044271	-0.318241	0.247689
NOXA1	170.386	132.872	37.5142	95.3579	turquoise	0.698144	0.00379695	0.764396	0.00090482	-0.456154	0.0874493	0.88584	1.11236e-05	-0.842446	8.09511e-05	-0.403279	0.136078
NPDC1	61.7563	45.8548	15.9015	29.9533	turquoise	0.554319	0.0320061	0.639453	0.0102622	-0.28622	0.301043	0.652888	0.00832084	-0.574356	0.0251366	-0.748879	0.00131479
NPIPB11	152.483	128.691	23.7912	104.9	turquoise	0.379509	0.162964	0.508536	0.0529012	-0.171568	0.540938	0.819958	0.00018194	-0.780917	0.000588985	-0.428504	0.111023
NPIPB13	72.6116	55.5489	17.0627	38.4862	turquoise	0.478843	0.0709474	0.549035	0.0340323	-0.246324	0.37616	0.695803	0.00396732	-0.704815	0.00334319	-0.497669	0.0590621
NPIPB3	173.542	146.242	27.3002	118.942	turquoise	0.458594	0.0855556	0.570227	0.0264507	-0.257089	0.354965	0.864218	3.25333e-05	-0.809638	0.000254539	-0.378185	0.164557
NPIPB5	127.832	98.9903	28.8418	70.1485	turquoise	0.512745	0.0506468	0.628375	0.0121144	-0.300965	0.275698	0.804263	0.000300838	-0.799447	0.000347972	-0.629955	0.0118355
NPM1P12	94.1621	69.0368	25.1253	43.9115	turquoise	-0.610482	0.0156432	-0.714892	0.00274081	0.544809	0.0357212	-0.745307	0.00142767	0.724043	0.00227208	0.743313	0.00149397
NPM1P18	106.364	85.3106	21.0534	64.2572	turquoise	-0.635668	0.0108683	-0.712475	0.00287665	0.541241	0.0371951	-0.805201	0.000292297	0.711244	0.00294791	0.543291	0.0363428
NQO1	107.007	79.6271	27.38	52.2471	turquoise	-0.616055	0.0144688	-0.707017	0.00320333	0.373805	0.169903	-0.787437	0.000492258	0.76361	0.000922704	0.569522	0.0266805
NR1D1	57.069	44.1622	12.9068	31.2555	turquoise	0.618461	0.0139833	0.660893	0.00730904	-0.333385	0.224633	0.703959	0.0033989	-0.614166	0.0148589	-0.379972	0.162408
NSUN6	120.13	99.5658	20.5643	79.0015	turquoise	0.545914	0.0352738	0.609571	0.0158419	-0.671004	0.00617224	0.784871	0.000528653	-0.725592	0.00219953	-0.115165	0.68276
NTHL1	57.4642	45.2541	12.2101	33.0439	turquoise	0.559561	0.0300869	0.592898	0.0198357	-0.626655	0.0124239	0.64442	0.00950725	-0.585817	0.0217479	-0.0361379	0.89826
NUDT11	54.1587	33.3611	20.7976	12.5634	turquoise	-0.691925	0.00426284	-0.743898	0.00147429	0.346153	0.20628	-0.649896	0.00872599	0.610646	0.0156076	0.817406	0.000198073
NUDT2	62.0141	40.8189	21.1952	19.6236	turquoise	0.68063	0.00522421	0.723912	0.00227831	-0.8196	0.000184137	0.668341	0.00645709	-0.668586	0.00643048	-0.351073	0.199473
NUMA1	38.8721	33.4005	5.47158	27.9289	turquoise	0.479762	0.0703308	0.50131	0.0569425	-0.488985	0.0643489	0.600835	0.0178485	-0.472655	0.0752051	0.0471409	0.867505
NUP50-AS1	133.929	108.531	25.3978	83.1333	turquoise	0.617657	0.014144	0.687702	0.00460423	-0.572326	0.0257764	0.821121	0.000174957	-0.759734	0.00101519	-0.194736	0.486753
NUTF2P7	45.5895	29.8304	15.7591	14.0714	turquoise	-0.551825	0.0329508	-0.647132	0.00911369	0.429706	0.109915	-0.668349	0.00645629	0.69472	0.00404816	0.580634	0.0232343
OARD1	79.5388	65.5053	14.0335	51.4718	turquoise	0.609058	0.0159549	0.63349	0.0112295	-0.696987	0.00388037	0.662581	0.00710864	-0.58334	0.0224489	-0.127965	0.649477
OCEL1	101.72	72.504	29.2158	43.2883	turquoise	0.715562	0.00270403	0.791106	0.000443791	-0.38449	0.157059	0.765554	0.000878972	-0.725062	0.00222414	-0.790856	0.000446962
OR7E12P	73.8655	54.6503	19.2151	35.4352	turquoise	0.696749	0.00389772	0.711796	0.00291578	-0.364939	0.181069	0.708668	0.00310154	-0.627149	0.0123345	-0.612337	0.0152443
OSGEPL1-AS1	47.5921	36.3371	11.255	25.0821	turquoise	0.527296	0.0433943	0.580466	0.0232837	-0.423678	0.115548	0.666044	0.00671103	-0.557912	0.030681	-0.30681	0.266018
OVCA2	69.3411	52.4558	16.8853	35.5705	turquoise	-0.518073	0.0478948	-0.578436	0.0238872	0.604019	0.0170959	-0.688076	0.00457312	0.699051	0.00373251	0.0846783	0.764143
OVGP1	179.785	137.495	42.2903	95.2046	turquoise	0.527834	0.0431414	0.675183	0.00574527	-0.290962	0.292748	0.881923	1.37158e-05	-0.87426	2.02487e-05	-0.627177	0.0123294
OXLD1	161.647	118.641	43.0063	75.6347	turquoise	0.57359	0.0253766	0.654731	0.00807875	-0.35522	0.193848	0.868437	2.67817e-05	-0.887379	1.02233e-05	-0.300704	0.276136
P2RY11	90.0581	69.797	20.261	49.536	turquoise	0.561327	0.0294602	0.628091	0.0121652	-0.327328	0.233687	0.710342	0.003001	-0.676216	0.00564341	-0.511987	0.0510476
P2RY14	34.3088	17.8106	16.4982	1.31241	turquoise	-0.642903	0.00973307	-0.691258	0.00431535	0.63799	0.0104933	-0.517522	0.0481743	0.532096	0.04118	0.750109	0.00127764
PAIP1P1	85.6796	69.4062	16.2734	53.1328	turquoise	0.389723	0.151012	0.491062	0.0630545	-0.278599	0.31466	0.749191	0.00130529	-0.738519	0.00166362	-0.18499	0.509227
PAN2	169.195	135.826	33.3696	102.456	turquoise	0.595922	0.0190596	0.696058	0.00394842	-0.644819	0.0094485	0.870296	2.45297e-05	-0.822828	0.000165104	-0.258817	0.351625
PARP11	141.819	103.328	38.4909	64.8373	turquoise	-0.684302	0.00489459	-0.793613	0.000412977	0.65209	0.00842741	-0.823865	0.000159347	0.801209	0.000330078	0.665717	0.00674788
PCMT1	166.781	125.102	41.6783	83.424	turquoise	-0.602961	0.0173431	-0.710779	0.00297519	0.297922	0.280821	-0.84615	7.00087e-05	0.852869	5.32708e-05	0.748205	0.00133553
PCSK4	100.979	67.8782	33.1005	34.7777	turquoise	0.664921	0.00683802	0.745671	0.00141582	-0.686117	0.00473784	0.790779	0.000447949	-0.795408	0.000392	-0.517432	0.0482198
PDE4A	12.586	7.90124	4.68472	3.21653	turquoise	-0.443418	0.0978189	-0.463115	0.0821234	0.608491	0.0160801	-0.460857	0.0838253	0.460974	0.0837366	0.284764	0.303619
PDZD2	91.946	68.8302	23.1158	45.7144	turquoise	0.548388	0.0342868	0.64813	0.00897216	-0.321492	0.24262	0.708523	0.00311035	-0.681724	0.00512423	-0.779856	0.000606095
PER1	83.6929	60.4498	23.2431	37.2067	turquoise	0.568116	0.0271427	0.654747	0.00807667	-0.314269	0.253966	0.716851	0.00263446	-0.722019	0.00236973	-0.715935	0.00268379
PEX5L	80.3244	68.6546	11.6698	56.9848	turquoise	0.496669	0.0596544	0.532437	0.0410258	-0.548024	0.0344309	0.725724	0.00219345	-0.661349	0.00725456	-0.0032135	0.990931
PFDN5	53.6371	31.9047	21.7324	10.1723	turquoise	0.745796	0.00141175	0.789702	0.000461855	-0.584266	0.0221846	0.676035	0.00566124	-0.683817	0.0049371	-0.574424	0.0251156
PFKFB4	78.9448	70.2948	8.64999	61.6448	turquoise	0.403846	0.135477	0.48086	0.069598	-0.42271	0.11647	0.683403	0.00497369	-0.578529	0.0238594	-0.0917645	0.744987
PHAX	230.255	182.884	47.371	135.513	turquoise	-0.558756	0.0303758	-0.678626	0.00541139	0.492606	0.0621047	-0.923972	8.70446e-07	0.890186	8.73726e-06	0.296757	0.282796
PHF10	71.8457	61.9522	9.89354	52.0586	turquoise	0.549542	0.033834	0.583154	0.022502	-0.411024	0.128012	0.713099	0.00284109	-0.568649	0.0269666	-0.172867	0.537832
PHF12	113.445	97.072	16.3727	80.6993	turquoise	0.44408	0.0972594	0.538177	0.0384963	-0.328128	0.232478	0.820577	0.000178199	-0.723211	0.00231183	-0.288832	0.296458
PHYH	159.559	121.704	37.8552	83.8489	turquoise	0.512183	0.0509434	0.659721	0.0074508	-0.516443	0.0487246	0.863188	3.40826e-05	-0.839181	9.17322e-05	-0.506186	0.0541918
PIAS2	79.8668	64.4625	15.4043	49.0581	turquoise	0.469061	0.0777603	0.58089	0.0231591	-0.394444	0.145693	0.715401	0.00271286	-0.643932	0.0095794	-0.511091	0.0515242
PIDD1	144.429	109.883	34.5458	75.3371	turquoise	0.603807	0.0171451	0.689735	0.00443728	-0.413491	0.125513	0.863339	3.38516e-05	-0.831505	0.000121799	-0.430979	0.10875
PIK3IP1	35.0011	23.925	11.0761	12.8488	turquoise	0.545372	0.0354926	0.605207	0.0168214	-0.576359	0.0245172	0.57489	0.0249704	-0.528323	0.0429129	-0.436597	0.103713
PILRA	101.653	82.5473	19.1062	63.4411	turquoise	0.56713	0.0274703	0.657859	0.00768045	-0.325759	0.236067	0.779114	0.000618299	-0.700239	0.00364951	-0.585145	0.0219362
PILRB	102.435	66.693	35.7415	30.9514	turquoise	0.711264	0.00294674	0.78871	0.000474983	-0.638334	0.0104386	0.798567	0.000357206	-0.818462	0.000191257	-0.414426	0.124575
PIPOX	99.3885	77.5178	21.8706	55.6472	turquoise	0.609468	0.0158646	0.687851	0.0045918	-0.747367	0.00136164	0.759693	0.00101621	-0.702373	0.00350398	-0.28767	0.298492
PKD1P6	52.5045	41.7028	10.8017	30.901	turquoise	0.565927	0.0278741	0.597828	0.0185824	-0.575652	0.0247345	0.643804	0.00959839	-0.611334	0.0154591	-0.138497	0.622545
PKDCC	122.944	80.3103	42.6342	37.676	turquoise	0.664863	0.00684466	0.758238	0.00105284	-0.383184	0.158594	0.790616	0.000450037	-0.859744	3.97144e-05	-0.669061	0.00637909
PLA2G4B	68.3448	57.6889	10.6559	47.033	turquoise	0.382187	0.159771	0.484903	0.0669491	-0.505692	0.054466	0.729784	0.00201245	-0.658284	0.00762757	-0.177128	0.527697
PLA2G6	184.969	143.376	41.5929	101.783	turquoise	0.499929	0.0577402	0.641797	0.00990029	-0.521218	0.046323	0.89127	8.21405e-06	-0.872053	2.25475e-05	-0.423622	0.115601
PLAA	283.988	221.886	62.1026	159.783	turquoise	-0.60874	0.0160249	-0.744667	0.00144869	0.488175	0.064859	-0.975329	6.55867e-10	0.936059	2.90977e-07	0.546195	0.0351605
PLAG1	147.274	129.672	17.6021	112.07	turquoise	0.422299	0.116863	0.535355	0.039725	-0.322379	0.241249	0.846828	6.81455e-05	-0.734033	0.00183612	-0.215896	0.43964
PLD6	68.8527	54.8704	13.9824	40.888	turquoise	0.475358	0.0733237	0.609954	0.0157583	-0.431779	0.108023	0.726017	0.00217997	-0.639109	0.0103162	-0.578616	0.0238331
PLEKHF2	146.053	108.121	37.9315	70.1896	turquoise	-0.575944	0.0246447	-0.711899	0.00290981	0.290183	0.294103	-0.808157	0.000266664	0.804505	0.000298615	0.819819	0.000182788
PLIN3	86.6741	61.9948	24.6793	37.3155	turquoise	-0.628644	0.0120666	-0.671155	0.00615641	0.353257	0.196498	-0.759024	0.00103292	0.774515	0.000698472	0.340173	0.214754
PLIN4	97.8184	77.3374	20.4809	56.8565	turquoise	0.634274	0.0110985	0.695638	0.00397954	-0.254343	0.360308	0.776471	0.000663405	-0.666543	0.00665524	-0.689521	0.00445457
PLK2	44.9517	33.0871	11.8646	21.2226	turquoise	-0.601473	0.0176957	-0.621124	0.0134609	0.446206	0.095478	-0.65823	0.00763433	0.602493	0.0174535	0.457746	0.0862104
PLTP	69.8176	49.3456	20.472	28.8735	turquoise	0.45949	0.084867	0.526603	0.0437208	-0.165584	0.55535	0.662663	0.00709905	-0.73187	0.00192428	-0.395808	0.144179
PLXNB1	77.8715	52.7438	25.1277	27.6161	turquoise	0.730202	0.00199453	0.762846	0.00094039	-0.354613	0.194665	0.731714	0.00193074	-0.710278	0.00300477	-0.698027	0.00380529
PLXND1	131.131	96.377	34.754	61.6231	turquoise	-0.673682	0.00589584	-0.754457	0.00115303	0.607906	0.0162102	-0.83253	0.000117369	0.804268	0.000300791	0.578478	0.0238748
PMFBP1	90.2931	74.1109	16.1822	57.9287	turquoise	0.451665	0.0910104	0.576547	0.0244597	-0.435301	0.10486	0.77835	0.000631073	-0.698253	0.00378914	-0.463694	0.081691
PMS1	75.1824	60.3564	14.826	45.5304	turquoise	0.58628	0.0216186	0.602394	0.0174768	-0.761798	0.000965052	0.629325	0.0119462	-0.56913	0.0268086	0.00246992	0.99303
PNPLA7	134.453	108.317	26.1364	82.1803	turquoise	0.525376	0.0443041	0.642556	0.00978524	-0.214081	0.443587	0.815966	0.000207679	-0.77877	0.000624025	-0.680122	0.00527115
PNRC1	182.481	151.532	30.9494	120.583	turquoise	0.627894	0.0122004	0.732728	0.00188891	-0.456453	0.0872157	0.903942	3.78803e-06	-0.804021	0.000303073	-0.507294	0.0535804
POLG2	112.131	95.8584	16.273	79.5855	turquoise	0.510247	0.0519763	0.572745	0.0256435	-0.613525	0.0149932	0.74826	0.00133383	-0.677909	0.00547957	-0.0427862	0.879658
POLL	211.211	167.882	43.3291	124.553	turquoise	0.561547	0.029383	0.676871	0.00557959	-0.530929	0.0417103	0.903166	3.98386e-06	-0.873717	2.07956e-05	-0.312292	0.257127
POU2F1	164.501	144.093	20.4084	123.685	turquoise	0.44388	0.0974276	0.54103	0.0372836	-0.365217	0.180711	0.852951	5.30885e-05	-0.759761	0.00101452	-0.126897	0.652234
POU2F2	74.1585	61.3061	12.8524	48.4537	turquoise	0.498026	0.0588518	0.574291	0.0251569	-0.216701	0.437893	0.722036	0.00236891	-0.626679	0.0124196	-0.535843	0.0395106
POU6F1	167.343	128.525	38.8174	89.708	turquoise	0.482054	0.0688081	0.617279	0.0142201	-0.222793	0.424798	0.853315	5.22886e-05	-0.860929	3.76961e-05	-0.624205	0.0128754
PPP1CC	154.558	115.736	38.8221	76.914	turquoise	-0.559901	0.0299653	-0.69976	0.00368277	0.327942	0.232759	-0.825569	0.000150246	0.84545	7.19767e-05	0.767461	0.000837704
PPP1R32	130.777	104.863	25.9145	78.9485	turquoise	0.415272	0.12373	0.552608	0.0326521	-0.295808	0.284413	0.832481	0.000117581	-0.800246	0.000339762	-0.389735	0.150999
PPP1R8	37.4707	29.0287	8.44198	20.5867	turquoise	-0.55862	0.0304249	-0.577615	0.024135	0.372891	0.171032	-0.647211	0.0091025	0.526833	0.0436121	0.295388	0.285129
PPP1R8P1	31.9802	20.8669	11.1133	9.75358	turquoise	0.526546	0.0437479	0.578497	0.0238689	-0.413424	0.12558	0.614512	0.0147868	-0.630341	0.0117681	-0.324725	0.237646
PPP4R1	155.807	105.508	50.2985	55.2096	turquoise	-0.55828	0.0305475	-0.687798	0.00459623	0.351092	0.199448	-0.816123	0.000206608	0.890917	8.38158e-06	0.705444	0.00330275
PRELID1P4	82.1176	60.9544	21.1633	39.7911	turquoise	0.656471	0.00785522	0.6986	0.00376445	-0.498867	0.0583587	0.771806	0.000749529	-0.728271	0.00207846	-0.434215	0.105829
PRKCD	81.1206	46.1271	34.9935	11.1336	turquoise	-0.673301	0.00593459	-0.753991	0.0011659	0.598075	0.0185213	-0.71492	0.00273922	0.799601	0.000346373	0.611032	0.0155241
PRKCSH	77.6637	48.2077	29.456	18.7518	turquoise	0.527782	0.0431659	0.652289	0.00840066	-0.395469	0.144555	0.710393	0.00299795	-0.791024	0.000444836	-0.581895	0.0228657
PRPF40B	157.921	123.202	34.7187	88.4833	turquoise	0.564448	0.028377	0.660526	0.00735321	-0.611459	0.0154322	0.836609	0.000101033	-0.832012	0.000119592	-0.262141	0.345252
PRR14	171.099	146.946	24.1527	122.794	turquoise	0.490878	0.0631686	0.58113	0.0230887	-0.301945	0.274061	0.863495	3.36156e-05	-0.790786	0.000447859	-0.234712	0.399772
PRR4	83.7018	64.0783	19.6236	44.4547	turquoise	0.629744	0.0118725	0.681194	0.00517249	-0.686061	0.00474261	0.716033	0.00267847	-0.658591	0.00758959	-0.251031	0.366808
PRRC1	129.272	106.17	23.1014	83.069	turquoise	-0.555584	0.0315348	-0.63311	0.0112935	0.495475	0.0603669	-0.812199	0.000234627	0.763442	0.000926566	0.263005	0.343605
PRRT2	60.1857	50.3826	9.80317	40.5794	turquoise	0.477912	0.0715771	0.54122	0.0372038	-0.489725	0.0638854	0.705954	0.00327026	-0.607767	0.0162413	-0.1346	0.632463
PRSS27	125.159	99.8597	25.2998	74.5599	turquoise	0.622282	0.0132383	0.683695	0.00494787	-0.557294	0.0309059	0.835077	0.000106936	-0.773015	0.000726383	-0.354954	0.194206
PSMC1	32.1205	22.5232	9.5973	12.9259	turquoise	-0.538747	0.0382517	-0.572021	0.0258737	0.154102	0.583452	-0.577528	0.0241611	0.441372	0.0995611	0.628342	0.0121204
PSMD6-AS2	75.9922	64.3423	11.65	52.6923	turquoise	0.543104	0.0364199	0.575311	0.0248399	-0.367862	0.177336	0.745851	0.00140999	-0.670689	0.00620538	-0.148437	0.597528
PSMG4	96.5371	78.2351	18.302	59.9331	turquoise	0.572788	0.0256296	0.635853	0.0108381	-0.30889	0.262623	0.773389	0.000719337	-0.695056	0.00402288	-0.490907	0.0631503
PSTPIP2	127.596	95.6681	31.9283	63.7397	turquoise	-0.543824	0.0361235	-0.646577	0.00919316	0.651554	0.00849962	-0.769895	0.000787327	0.799206	0.000350478	0.190479	0.496512
PTCD1	96.1236	73.6849	22.4387	51.2462	turquoise	0.549054	0.034025	0.619737	0.0137309	-0.406208	0.132988	0.733876	0.00184242	-0.722811	0.00233115	-0.438989	0.101619
PTGDR	68.35	49.1532	19.1968	29.9564	turquoise	0.526504	0.0437677	0.612037	0.0153084	-0.406932	0.132233	0.71756	0.00259682	-0.703398	0.00343575	-0.60976	0.0158006
PTOV1	148.562	126.267	22.2947	103.973	turquoise	0.539997	0.0377193	0.636219	0.0107783	-0.345087	0.207775	0.857614	4.3568e-05	-0.74786	0.00134622	-0.393453	0.146799
PTOV1-AS1	177.571	150.43	27.1413	123.289	turquoise	0.488404	0.0647143	0.606981	0.0164177	-0.478953	0.0708737	0.879493	1.55627e-05	-0.800894	0.000333215	-0.284423	0.304222
PWAR6	76.3801	64.6653	11.7148	52.9505	turquoise	0.562707	0.0289775	0.599721	0.0181178	-0.357477	0.19083	0.756915	0.00108707	-0.636258	0.0107721	-0.301265	0.275196
PWP1	216.639	176.442	40.1968	136.245	turquoise	-0.571544	0.0260261	-0.682991	0.00501027	0.4763	0.0726758	-0.920097	1.19108e-06	0.858362	4.21806e-05	0.335062	0.222167
QDPR	35.2572	26.569	8.68814	17.8809	turquoise	-0.463259	0.082016	-0.503935	0.0554496	-0.0138542	0.960916	-0.608136	0.0161591	0.52711	0.0434818	0.636173	0.0107858
QTRT1	55.0115	40.8293	14.1823	26.647	turquoise	0.467388	0.0789709	0.527129	0.0434728	-0.31646	0.250491	0.63257	0.0113848	-0.621713	0.0133473	-0.306939	0.265807
RAB11FIP1P1	182.801	141.606	41.1948	100.411	turquoise	0.618692	0.0139373	0.717516	0.00259916	-0.440727	0.100115	0.877563	1.71726e-05	-0.85088	5.78373e-05	-0.518013	0.0479253
RAB22A	126.861	97.7251	29.1364	68.5887	turquoise	-0.511883	0.0511026	-0.619447	0.0137881	0.676072	0.00565759	-0.783183	0.000553765	0.782144	0.000569698	0.219937	0.430912
RAB2A	142.249	100.049	42.1997	57.8496	turquoise	-0.625041	0.0127199	-0.739892	0.00161354	0.523251	0.0453278	-0.843173	7.86995e-05	0.859573	4.00135e-05	0.591101	0.0203083
RAB33B	105.527	77.8603	27.6668	50.1935	turquoise	-0.60387	0.0171306	-0.696528	0.00391388	0.365338	0.180556	-0.787684	0.000488869	0.750547	0.00126461	0.628289	0.0121298
RAB40C	40.4755	25.6722	14.8033	10.8689	turquoise	0.609183	0.0159272	0.641013	0.0100202	-0.829622	0.000130299	0.56962	0.0266483	-0.535982	0.0394497	-0.25215	0.364605
RAB43	38.4009	30.7251	7.67582	23.0492	turquoise	0.35382	0.195735	0.433168	0.106767	-0.382649	0.159225	0.649371	0.00879863	-0.593074	0.0197899	-0.224899	0.420319
RAB5C	130.38	102.57	27.81	74.7597	turquoise	-0.54961	0.0338073	-0.640712	0.0100666	0.157477	0.575132	-0.790831	0.000447284	0.778533	0.000627989	0.649493	0.0087817
RAC1P2	191.158	139.854	51.3037	88.5504	turquoise	-0.672743	0.0059917	-0.778256	0.000632657	0.460212	0.0843159	-0.895866	6.27489e-06	0.897205	5.78767e-06	0.667182	0.00658422
RAD52	127.853	103.818	24.0342	79.784	turquoise	0.608571	0.0160624	0.655928	0.00792447	-0.639261	0.0102923	0.773809	0.000711497	-0.748556	0.00132468	-0.133584	0.635057
RAD9A	216.722	164.421	52.3013	112.12	turquoise	0.546501	0.0350376	0.661103	0.00728386	-0.357676	0.190566	0.905451	3.43037e-06	-0.914266	1.85585e-06	-0.345147	0.207692
RAI14	95.4811	80.3543	15.1268	65.2275	turquoise	-0.547898	0.0344807	-0.581845	0.02288	0.241276	0.386329	-0.777604	0.000643756	0.705051	0.003328	0.207268	0.458565
RALB	144.052	111.628	32.424	79.2044	turquoise	-0.562822	0.0289374	-0.653688	0.00821497	0.422604	0.116571	-0.841037	8.5468e-05	0.820535	0.000178448	0.259233	0.350824
RALGPS1	32.7714	19.2731	13.4983	5.77482	turquoise	0.638657	0.0103875	0.662602	0.00710616	-0.789225	0.000468125	0.562085	0.0291942	-0.521224	0.0463199	-0.329176	0.2309
RANBP2	97.9571	79.2056	18.7515	60.4541	turquoise	-0.558036	0.030636	-0.64115	0.00999913	0.459879	0.0845694	-0.788572	0.000476824	0.707387	0.00318026	0.337941	0.217972
RAP1AP	109.459	86.6243	22.8344	63.7899	turquoise	-0.572613	0.0256852	-0.663126	0.00704488	0.367755	0.177472	-0.791498	0.000438851	0.740332	0.00159774	0.602466	0.01746
RAP2C-AS1	50.776	35.6342	15.1418	20.4924	turquoise	-0.539441	0.0379556	-0.598457	0.0184271	0.292977	0.289264	-0.677626	0.00550678	0.660638	0.00733969	0.572321	0.0257781
RBFADN	122.848	106.503	16.3453	90.1575	turquoise	0.453897	0.0892272	0.541106	0.0372515	-0.326656	0.234705	0.797442	0.000369292	-0.71445	0.00276525	-0.221261	0.428071
RBFOX3	146.664	118.031	28.6325	89.3989	turquoise	0.556993	0.0310158	0.666977	0.006607	-0.216738	0.437814	0.833316	0.000114064	-0.785998	0.000512406	-0.725833	0.0021884
RBM43	83.8574	65.1766	18.6808	46.4957	turquoise	0.565057	0.0281692	0.630799	0.0116886	-0.684186	0.00490472	0.675642	0.00569985	-0.647837	0.00901362	-0.190417	0.496654
RBM5	54.6608	43.4687	11.1921	32.2765	turquoise	0.552858	0.032557	0.576525	0.0244666	-0.47905	0.0708084	0.688788	0.00451439	-0.608092	0.0161687	-0.202692	0.468764
RCOR2	70.7374	54.2574	16.4799	37.7775	turquoise	0.59159	0.020179	0.617541	0.0141675	-0.456106	0.0874864	0.693101	0.0041714	-0.674691	0.00579428	-0.147638	0.599523
RDH10-AS1	125.607	90.3733	35.2339	55.1394	turquoise	0.658273	0.00762888	0.763932	0.000915342	-0.388359	0.152573	0.790327	0.00045375	-0.802042	0.000321879	-0.766944	0.000848724
RDH16	199.793	157.759	42.0345	115.724	turquoise	0.457114	0.0867004	0.576577	0.0244505	-0.360333	0.187055	0.890626	8.5219e-06	-0.886999	1.04397e-05	-0.264841	0.340122
RDX	152.256	119.885	32.3704	87.5151	turquoise	-0.585457	0.0218486	-0.713317	0.00282873	0.319393	0.245885	-0.820035	0.000181471	0.773337	0.000720313	0.808602	0.000262972
REC8	112.546	94.7707	17.7752	76.9955	turquoise	0.475898	0.0729516	0.594229	0.0194913	-0.332474	0.225981	0.805218	0.000292143	-0.720467	0.00244692	-0.503188	0.0558712
REEP3	175.663	130.015	45.6483	84.3667	turquoise	-0.570422	0.0263876	-0.674464	0.00581703	0.282691	0.307306	-0.84994	6.01046e-05	0.878959	1.59953e-05	0.503083	0.055931
REV1	87.1444	67.4582	19.6862	47.7721	turquoise	0.720899	0.00242522	0.747854	0.00134641	-0.473763	0.0744301	0.797166	0.000372305	-0.703314	0.00344132	-0.442992	0.0981797
RFX3	106.994	95.799	11.1945	84.6044	turquoise	0.37383	0.169871	0.457951	0.0860519	-0.29713	0.282163	0.773594	0.000715509	-0.668111	0.00648222	-0.0446948	0.874329
RGMA	119.157	83.9807	35.1767	48.804	turquoise	0.417958	0.121074	0.577251	0.0242452	-0.254562	0.35988	0.792217	0.000429918	-0.861089	3.74297e-05	-0.569909	0.0265542
RGS17	33.2921	23.7501	9.54205	14.208	turquoise	0.371797	0.172391	0.439439	0.101227	-0.0855555	0.761765	0.602941	0.017348	-0.674837	0.0057797	-0.271058	0.328477
RGS20	48.4312	30.3025	18.1286	12.1739	turquoise	-0.569987	0.0265288	-0.644028	0.00956519	0.357379	0.19096	-0.542844	0.0365273	0.539295	0.0380176	0.798844	0.000354273
RGS4	92.8425	64.7902	28.0523	36.738	turquoise	-0.573513	0.0254009	-0.678767	0.00539799	0.348127	0.203531	-0.752765	0.00120031	0.746606	0.00138575	0.753378	0.00118299
RHBDL1	135.822	111.493	24.3282	87.1652	turquoise	0.513702	0.0501439	0.627138	0.0123364	-0.320921	0.243506	0.847655	6.59274e-05	-0.782289	0.00056744	-0.464372	0.0811873
RIOK2	180.235	136.826	43.4091	93.4172	turquoise	-0.551878	0.0329305	-0.711082	0.00295741	0.409226	0.129855	-0.871386	2.32839e-05	0.856736	4.52433e-05	0.748495	0.00132658
RN7SL130P	65.5418	46.762	18.7798	27.9822	turquoise	0.673658	0.00589832	0.720257	0.00245752	-0.722368	0.00235269	0.685655	0.00477737	-0.615291	0.0146256	-0.359161	0.188598
RNASEK	95.9301	70.7828	25.1473	45.6355	turquoise	0.591389	0.0202319	0.687279	0.00463955	-0.462304	0.0827315	0.76963	0.000792692	-0.742138	0.00153422	-0.511468	0.051323
RNASEK-C17orf49	136.476	90.0344	46.4412	43.5932	turquoise	0.764629	0.000899561	0.824296	0.000157002	-0.556901	0.0310497	0.837566	9.74863e-05	-0.871443	2.32201e-05	-0.532527	0.040985
RNF11	187.377	139.441	47.9365	91.5042	turquoise	-0.549048	0.0340275	-0.651544	0.00850093	0.438481	0.102061	-0.888939	9.37353e-06	0.900191	4.81417e-06	0.268507	0.333227
RNF121	103.415	78.5835	24.8319	53.7516	turquoise	-0.655789	0.00794227	-0.700283	0.00364646	0.50066	0.0573169	-0.774659	0.000695855	0.763305	0.000929734	0.248497	0.371828
RNF122	128.355	108.985	19.3706	89.614	turquoise	0.456085	0.087503	0.561844	0.0292787	-0.507314	0.0535696	0.780839	0.000590227	-0.715832	0.00268935	-0.175194	0.532287
RNF215	71.7764	61.614	10.1624	51.4515	turquoise	0.421205	0.117915	0.514965	0.0494862	-0.324495	0.237998	0.728786	0.00205578	-0.640368	0.0101197	-0.227403	0.415025
RNF224	54.9923	42.5771	12.4152	30.1619	turquoise	0.522691	0.0456003	0.552319	0.0327619	-0.391445	0.149058	0.6927	0.00420236	-0.643461	0.00964945	-0.0642963	0.819919
RNF34	162.615	124.21	38.4052	85.8048	turquoise	-0.528467	0.0428459	-0.662202	0.00715326	0.23306	0.403193	-0.821613	0.000172069	0.832704	0.000116634	0.782117	0.000570118
RNU6ATAC18P	123.428	98.9045	24.524	74.3805	turquoise	0.467966	0.0785511	0.597227	0.0187319	-0.239591	0.389757	0.828191	0.000137073	-0.783117	0.000554753	-0.582119	0.0228007
RNVU1-3	180.553	152.016	28.5368	123.48	turquoise	0.509746	0.0522458	0.617853	0.0141048	-0.415651	0.123353	0.88276	1.31233e-05	-0.806073	0.000284532	-0.313601	0.255031
RNY3P16	53.6334	36.0102	17.6232	18.3869	turquoise	0.675506	0.00571332	0.715739	0.00269441	-0.733227	0.0018686	0.657401	0.00773779	-0.638788	0.0103668	-0.334467	0.22304
ROCK2	102.413	76.9666	25.4469	51.5197	turquoise	-0.521863	0.0460055	-0.637555	0.0105627	0.233874	0.401505	-0.707708	0.00316042	0.681624	0.00513328	0.858186	4.25033e-05
RP11-1007J8.1	113.014	95.3735	17.6405	77.733	turquoise	0.593783	0.0196062	0.660791	0.0073214	-0.474236	0.0741002	0.818572	0.000190562	-0.699882	0.00367428	-0.419624	0.119446
RP11-10N23.2	56.5151	36.2217	20.2934	15.9282	turquoise	0.684401	0.00488594	0.69401	0.0041018	-0.682252	0.00507645	0.640621	0.0100806	-0.701027	0.0035952	-0.193727	0.489058
RP11-1109F11.3	86.6712	62.0394	24.6318	37.4075	turquoise	0.661575	0.00722757	0.683912	0.00492874	-0.481606	0.069104	0.748944	0.0013128	-0.759205	0.00102837	-0.189453	0.498877
RP11-110J1.2	134.084	107.702	26.3815	81.3208	turquoise	-0.567069	0.0274908	-0.669138	0.00637078	0.39668	0.143217	-0.837285	9.85184e-05	0.768589	0.000814051	0.515357	0.0492834
RP11-111K18.2	74.8091	59.0424	15.7666	43.2758	turquoise	0.585079	0.0219549	0.619389	0.0137995	-0.579785	0.0234847	0.747668	0.00135222	-0.672559	0.00601059	-0.215962	0.439496
RP11-119F7.5	163.127	133.958	29.1692	104.789	turquoise	0.423582	0.115639	0.569519	0.0266812	-0.493905	0.0613136	0.869933	2.49569e-05	-0.819166	0.000186826	-0.3036	0.271309
RP11-1319K7.1	85.3251	67.203	18.1222	49.0808	turquoise	0.590586	0.0204452	0.653613	0.00822493	-0.412051	0.126968	0.78627	0.000508539	-0.713016	0.00284582	-0.40841	0.130697
RP11-134G8.7	111.93	87.0727	24.8572	62.2155	turquoise	0.505528	0.0545571	0.638853	0.0103564	-0.372248	0.17183	0.812405	0.000233086	-0.754791	0.00114388	-0.629241	0.0119611
RP11-138A9.1	49.2135	35.2669	13.9466	21.3203	turquoise	0.559188	0.0302206	0.597798	0.0185901	-0.372205	0.171884	0.664068	0.00693573	-0.624801	0.0127643	-0.6059	0.0166628
RP11-138A9.2	67.1713	54.8718	12.2995	42.5722	turquoise	0.42158	0.117554	0.48785	0.0650642	-0.107273	0.703555	0.702895	0.00346909	-0.658762	0.00756848	-0.45867	0.0854967
RP11-138I1.4	29.5051	19.3378	10.1672	9.17057	turquoise	0.627421	0.0122854	0.663828	0.00696338	-0.620565	0.0135692	0.599976	0.0180558	-0.526756	0.0436487	-0.440705	0.100134
RP11-142A22.3	168.37	128.432	39.938	88.4935	turquoise	0.499629	0.0579145	0.625591	0.0126184	-0.223301	0.423716	0.842633	8.03683e-05	-0.85747	4.38391e-05	-0.600007	0.0180483
RP11-144L1.8	191.107	132.595	58.5114	74.084	turquoise	-0.553486	0.0323193	-0.698446	0.00377537	0.41296	0.126049	-0.877982	1.6812e-05	0.930869	4.77113e-07	0.60786	0.0162206
RP11-147L13.14	107.146	83.5659	23.5803	59.9856	turquoise	0.576456	0.0244877	0.662611	0.00710514	-0.477344	0.0719624	0.806668	0.000279335	-0.732827	0.00188484	-0.534332	0.0401774
RP11-147L13.8	91.0983	70.3726	20.7257	49.6469	turquoise	0.434748	0.105353	0.512314	0.050874	-0.446798	0.0949865	0.751944	0.00122379	-0.765284	0.00088493	-0.128274	0.648682
RP11-155G14.5	183.757	142.494	41.2628	101.231	turquoise	0.580863	0.0231668	0.718514	0.00254682	-0.511633	0.0512355	0.897451	5.70166e-06	-0.85702	4.46955e-05	-0.475181	0.0734459
RP11-162A12.4	109.423	76.7304	32.6931	44.0373	turquoise	0.541878	0.0369286	0.648107	0.00897536	-0.372562	0.17144	0.761334	0.000976158	-0.813557	0.000224598	-0.489429	0.0640704
RP11-171I2.4	32.2926	26.461	5.83154	20.6295	turquoise	0.554891	0.0317925	0.536156	0.0393732	-0.259299	0.350697	0.628832	0.0120333	-0.523774	0.0450741	-0.156187	0.578306
RP11-178L8.3	134.703	107.369	27.3339	80.0349	turquoise	0.559466	0.0301207	0.680441	0.00524163	-0.4385	0.102044	0.850058	5.98162e-05	-0.779872	0.000605842	-0.515121	0.0494053
RP11-186N15.3	76.3657	62.2	14.1657	48.0343	turquoise	0.499656	0.0578987	0.569549	0.0266716	-0.121274	0.666803	0.664069	0.00693556	-0.606161	0.0166035	-0.620821	0.0135194
RP11-195F19.5	108.049	83.2391	24.8095	58.4296	turquoise	0.66033	0.0073769	0.716585	0.00264872	-0.295044	0.285718	0.819662	0.000183755	-0.766403	0.000860391	-0.537033	0.0389912
RP11-206L10.2	123.207	102.97	20.2374	82.7323	turquoise	0.570417	0.0263895	0.667443	0.00655541	-0.352297	0.197802	0.830064	0.000128262	-0.714366	0.00276992	-0.557986	0.0306542
RP11-206L10.9	120.262	103.836	16.4265	87.4094	turquoise	0.407677	0.131457	0.510904	0.0516238	-0.300772	0.276022	0.798929	0.000353384	-0.729867	0.00200888	-0.234747	0.399699
RP11-223I10.1	213.654	164.633	49.0214	115.611	turquoise	0.571215	0.0261319	0.709057	0.00307797	-0.487519	0.0652743	0.918977	1.30027e-06	-0.888425	9.6468e-06	-0.486074	0.0661955
RP11-22L13.1	75.3111	56.2826	19.0285	37.2542	turquoise	-0.628759	0.0120462	-0.680727	0.00521526	0.689665	0.00444295	-0.722056	0.00236792	0.664727	0.0068601	0.342517	0.211406
RP11-22P6.2	208.316	170.987	37.3289	133.658	turquoise	0.597247	0.018727	0.711167	0.00295243	-0.484599	0.0671456	0.917429	1.46483e-06	-0.840685	8.66287e-05	-0.412441	0.126573
RP11-23F23.3	158.624	121.183	37.4407	83.7427	turquoise	-0.551318	0.0331454	-0.663023	0.00705696	0.34276	0.211062	-0.872429	2.21413e-05	0.857647	4.35046e-05	0.532635	0.0409367
RP11-242D8.1	180.121	151.049	29.0717	121.978	turquoise	0.424096	0.115151	0.543135	0.036407	-0.283187	0.306421	0.871068	2.36421e-05	-0.820849	0.000176572	-0.36421	0.182008
RP11-242D8.3	75.3129	59.1411	16.1718	42.9693	turquoise	0.683731	0.00494468	0.705326	0.00331034	-0.704677	0.00335216	0.724923	0.00223065	-0.635275	0.0109328	-0.201641	0.471122
RP11-244H3.1	82.7063	58.3085	24.3978	33.9107	turquoise	0.711976	0.00290535	0.757918	0.00106103	-0.410369	0.128682	0.74735	0.0013622	-0.721751	0.00238291	-0.667218	0.00658029
RP11-247I13.11	55.7478	38.6643	17.0835	21.5807	turquoise	0.580187	0.0233658	0.592557	0.0199248	-0.395429	0.144599	0.614312	0.0148286	-0.644004	0.0095687	-0.309649	0.261391
RP11-250B2.3	43.6158	35.6727	7.94303	27.7297	turquoise	0.455967	0.0875957	0.477459	0.0718843	-0.327555	0.233344	0.625723	0.0125942	-0.581802	0.0228925	0.0327168	0.907852
RP11-254G11.1	107.951	87.681	20.2703	67.4107	turquoise	-0.640373	0.0101189	-0.664724	0.00686049	0.436769	0.103561	-0.808637	0.000262687	0.738749	0.00165514	0.263969	0.341774
RP11-266K4.14	51.0191	40.7473	10.2717	30.4756	turquoise	0.525232	0.044373	0.565141	0.0281407	-0.388452	0.152467	0.682632	0.0050424	-0.615968	0.0144865	-0.378166	0.16458
RP11-268J15.5	201.531	167.262	34.2687	132.994	turquoise	0.527864	0.0431277	0.661449	0.00724262	-0.425283	0.114029	0.91569	1.67019e-06	-0.834509	0.000109194	-0.414295	0.124706
RP11-274B21.10	135.799	112.081	23.7181	88.3625	turquoise	0.465126	0.0806289	0.562611	0.029011	-0.22125	0.428096	0.811015	0.000243665	-0.773211	0.000722688	-0.436612	0.103699
RP11-274B21.12	189.604	134.702	54.9018	79.7999	turquoise	0.634144	0.0111201	0.72643	0.00216105	-0.356026	0.192767	0.880174	1.50254e-05	-0.915901	1.64412e-06	-0.561495	0.029401
RP11-274B21.3	172.249	139.049	33.2004	105.848	turquoise	0.561907	0.0292566	0.680053	0.00527754	-0.340736	0.213947	0.859931	3.93897e-05	-0.813342	0.000226164	-0.600416	0.0179495
RP11-274B21.9	163.083	130.512	32.5711	97.9413	turquoise	0.593582	0.019658	0.702369	0.00350426	-0.283313	0.306197	0.861307	3.70705e-05	-0.805517	0.00028946	-0.677286	0.0055395
RP11-274H2.5	81.3562	63.1657	18.1905	44.9752	turquoise	0.526056	0.04398	0.639056	0.0103246	-0.296164	0.283807	0.719736	0.00248391	-0.60789	0.0162139	-0.764361	0.000905598
RP11-285F7.2	200.488	165.82	34.6678	131.152	turquoise	0.476539	0.0725124	0.597134	0.0187551	-0.269093	0.332132	0.913888	1.90788e-06	-0.849125	6.21303e-05	-0.333424	0.224576
RP11-286N22.14	70.6907	60.7737	9.91706	50.8566	turquoise	0.435166	0.10498	0.50258	0.0562168	-0.311517	0.258373	0.738371	0.00166912	-0.642677	0.009767	-0.193744	0.489019
RP11-291L22.9	146.097	123.198	22.8994	100.299	turquoise	0.590764	0.0203978	0.658187	0.00763965	-0.4358	0.104418	0.839576	9.03684e-05	-0.759733	0.00101522	-0.258158	0.352896
RP11-295H24.3	110.988	89.4414	21.5463	67.8951	turquoise	-0.558761	0.0303738	-0.654227	0.00814441	0.352212	0.197918	-0.813887	0.000222214	0.740226	0.00160153	0.511409	0.0513548
RP11-295H24.4	62.3204	49.2948	13.0256	36.2692	turquoise	0.394113	0.146062	0.53221	0.041128	-0.399956	0.139643	0.702823	0.0034739	-0.661043	0.00729109	-0.536321	0.0393014
RP11-295P9.3	79.1445	63.5978	15.5467	48.0511	turquoise	0.492872	0.0619419	0.560238	0.0298456	-0.250203	0.368445	0.742182	0.00153271	-0.664371	0.00690092	-0.468961	0.0778328
RP11-299G20.2	91.6505	65.1088	26.5416	38.5672	turquoise	0.629682	0.0118833	0.721814	0.00237982	-0.506104	0.0542374	0.779682	0.000608942	-0.749461	0.00129711	-0.661615	0.00722283
RP11-304L19.11	63.7288	45.6513	18.0775	27.5738	turquoise	0.598968	0.0183017	0.651503	0.00850646	-0.772241	0.000741134	0.681911	0.00510727	-0.67716	0.00555165	-0.290839	0.292962
RP11-311P8.2	57.6204	41.631	15.9894	25.6416	turquoise	0.472428	0.0753647	0.534916	0.0399189	-0.365865	0.179881	0.686282	0.00472374	-0.706811	0.00321623	-0.356162	0.192584
RP11-314A15.2	172.414	131.377	41.0361	90.3414	turquoise	-0.532803	0.040861	-0.650088	0.00869944	0.246525	0.375757	-0.867593	2.7859e-05	0.867413	2.80938e-05	0.647441	0.00906979
RP11-315D16.4	58.5424	44.8248	13.7176	31.1072	turquoise	0.523756	0.0450827	0.609033	0.0159604	-0.459713	0.0846964	0.702121	0.00352093	-0.654106	0.00816023	-0.540746	0.0374031
RP11-315O6.1	121.071	98.1568	22.914	75.2429	turquoise	0.520148	0.0468534	0.568238	0.0271021	-0.380947	0.161244	0.796446	0.000380269	-0.785936	0.000513294	-0.095127	0.735944
RP11-31F15.2	53.1201	39.7828	13.3373	26.4455	turquoise	0.602154	0.0175337	0.596355	0.0189505	-0.538167	0.0385007	0.627431	0.0122836	-0.634405	0.0110767	-0.0258064	0.927261
RP11-327J17.9	106.87	90.7243	16.146	74.5783	turquoise	0.429918	0.10972	0.496969	0.0594765	-0.306749	0.266118	0.778172	0.000634076	-0.736567	0.00173702	-0.0905786	0.748183
RP11-332P22.2	75.5395	54.7844	20.7551	34.0294	turquoise	-0.507422	0.0535106	-0.626696	0.0124165	0.396955	0.142915	-0.754148	0.00116155	0.746054	0.00140342	0.568013	0.0271768
RP11-333I13.1	200.669	156.691	43.9777	112.713	turquoise	0.521524	0.0461721	0.671174	0.00615439	-0.325844	0.235939	0.895953	6.24193e-06	-0.875872	1.86949e-05	-0.675971	0.0056675
RP11-335F8.2	106.325	84.141	22.1845	61.9565	turquoise	-0.532211	0.0411277	-0.63646	0.0107393	0.233909	0.401432	-0.80228	0.000319565	0.753167	0.00118892	0.531309	0.041537
RP11-336N8.4	46.5872	33.4605	13.1267	20.3339	turquoise	-0.512033	0.051023	-0.585818	0.0217475	0.10343	0.713757	-0.635176	0.010949	0.589096	0.0208456	0.655506	0.00797858
RP11-339B21.13	66.0778	47.8135	18.2644	29.5491	turquoise	0.562983	0.0288817	0.639818	0.0102053	-0.490152	0.0636194	0.727442	0.00211533	-0.699781	0.00368132	-0.277573	0.31652
RP11-33E12.2	150.772	130.723	20.0484	110.675	turquoise	0.40013	0.139454	0.521183	0.0463405	-0.318754	0.246884	0.859912	3.94237e-05	-0.767871	0.000829043	-0.230104	0.409352
RP11-347I19.7	88.5096	64.4401	24.0695	40.3706	turquoise	0.79046	0.000452032	0.824006	0.00015858	-0.693827	0.00411578	0.781872	0.000573918	-0.683751	0.00494293	-0.450826	0.0916873
RP11-347I19.8	66.4563	51.111	15.3453	35.7656	turquoise	0.45074	0.0917567	0.563295	0.0287735	-0.535082	0.0398455	0.728577	0.00206496	-0.71551	0.00270687	-0.351311	0.199147
RP11-34P13.15	75.7067	64.5331	11.1736	53.3595	turquoise	0.447815	0.0941456	0.532239	0.0411149	-0.228193	0.413361	0.742835	0.00151024	-0.651983	0.00844175	-0.392388	0.147993
RP11-365H22.2	88.4389	70.2895	18.1494	52.1401	turquoise	0.605747	0.0166978	0.649288	0.0088101	-0.295129	0.285573	0.735568	0.00177555	-0.648534	0.00891536	-0.433366	0.10659
RP11-375I20.6	74.0674	57.9708	16.0965	41.8743	turquoise	0.543621	0.0362068	0.614507	0.0147878	-0.467676	0.0787618	0.750912	0.00125384	-0.6945	0.00406472	-0.350325	0.200498
RP11-378A13.1	57.032	41.0902	15.9418	25.1485	turquoise	-0.5466	0.0349981	-0.648024	0.00898712	0.609988	0.0157507	-0.701744	0.00354637	0.661973	0.00718041	0.46128	0.0835042
RP11-378J18.8	105.217	88.0526	17.164	70.8886	turquoise	0.505563	0.0545378	0.586367	0.0215944	-0.264148	0.341435	0.782115	0.000570144	-0.691352	0.00430794	-0.423924	0.115314
RP11-379F4.4	137.223	94.2658	42.9572	51.3086	turquoise	0.615799	0.0145212	0.739715	0.00161991	-0.545721	0.0353513	0.817755	0.000195795	-0.850573	5.85712e-05	-0.758733	0.00104027
RP11-37B2.1	133.302	114.287	19.0154	95.2715	turquoise	0.487324	0.0653981	0.572608	0.0256867	-0.343495	0.21002	0.828621	0.00013501	-0.738161	0.0016769	-0.301922	0.2741
RP11-37J13.1	107.984	92.0346	15.9494	76.0851	turquoise	-0.560365	0.0298004	-0.595657	0.0191268	0.335511	0.221509	-0.782548	0.000563454	0.705678	0.00328784	0.124536	0.658336
RP11-380G5.2	148.584	118.365	30.2187	88.1462	turquoise	0.483839	0.0676391	0.587029	0.0214108	-0.274733	0.3217	0.849653	6.08137e-05	-0.830656	0.000125572	-0.314332	0.253866
RP11-384K6.6	124.644	89.7161	34.9275	54.7886	turquoise	0.614603	0.0147679	0.692578	0.0042119	-0.529504	0.0423649	0.819359	0.000185626	-0.836398	0.000101832	-0.435215	0.104937
RP11-388M20.1	166.076	124.489	41.5871	82.9023	turquoise	0.579442	0.0235868	0.6889	0.00450526	-0.328112	0.232502	0.858426	4.20632e-05	-0.863745	3.3237e-05	-0.60051	0.0179268
RP11-395I6.3	157.251	116.241	41.0099	75.2309	turquoise	0.554811	0.0318223	0.668682	0.00642006	-0.411271	0.127761	0.845217	7.26418e-05	-0.852305	5.45358e-05	-0.596793	0.0188405
RP11-403I13.8	154.92	125.854	29.0663	96.7878	turquoise	0.56352	0.0286958	0.650943	0.00858244	-0.387653	0.153386	0.858023	4.28049e-05	-0.808315	0.000265351	-0.329256	0.23078
RP11-407N8.6	122.812	87.3654	35.4466	51.9188	turquoise	0.509924	0.0521501	0.599962	0.0180593	-0.402956	0.136422	0.786011	0.000512212	-0.835956	0.000103516	-0.330109	0.229502
RP11-407P2.1	80.1826	65.7408	14.4418	51.299	turquoise	-0.620445	0.0135925	-0.627206	0.0123242	0.402309	0.137112	-0.751943	0.00122383	0.679061	0.00537027	0.20227	0.469709
RP11-408A13.4	114.853	99.568	15.2851	84.2829	turquoise	0.396984	0.142884	0.487505	0.065283	-0.164095	0.558961	0.771689	0.000751795	-0.70479	0.0033448	-0.325595	0.236318
RP11-420K14.6	134.089	110.863	23.2255	87.6379	turquoise	-0.466095	0.0799155	-0.571791	0.025947	0.119472	0.671496	-0.807037	0.000276153	0.77523	0.000685486	0.550443	0.0334835
RP11-422P24.11	135.914	109.405	26.5091	82.8954	turquoise	0.517201	0.0483372	0.602151	0.0175345	-0.50018	0.0575946	0.829248	0.000132042	-0.793925	0.000409267	-0.189248	0.499349
RP11-426J5.3	136.151	106.094	30.0563	76.0381	turquoise	0.511549	0.05128	0.605124	0.0168404	-0.408785	0.13031	0.83359	0.000112931	-0.831382	0.000122342	-0.337375	0.218793
RP11-430C7.5	65.2501	47.1007	18.1493	28.9514	turquoise	0.464275	0.0812591	0.550606	0.0334203	-0.355641	0.193282	0.695879	0.00396168	-0.722041	0.00236869	-0.42431	0.114948
RP11-434H6.7	118.329	97.0887	21.24	75.8487	turquoise	0.45108	0.0914824	0.56035	0.0298055	-0.186603	0.505474	0.787165	0.000496013	-0.732802	0.00188586	-0.53987	0.0377732
RP11-439E19.9	128.037	92.5786	35.4589	57.1197	turquoise	0.646226	0.00924372	0.729906	0.00200722	-0.593751	0.0196144	0.840773	8.63365e-05	-0.81951	0.000184691	-0.449533	0.0927376
RP11-44N21.1	133.423	105.184	28.2385	76.946	turquoise	0.595754	0.019102	0.710139	0.00301308	-0.433457	0.106508	0.82731	0.000141387	-0.767311	0.000840896	-0.704811	0.00334349
RP11-44N22.3	85.1712	65.2831	19.8881	45.3951	turquoise	0.691454	0.00429988	0.73735	0.00170728	-0.450205	0.0921905	0.770505	0.000775093	-0.695016	0.00402593	-0.52282	0.0455373
RP11-458F8.4	204.424	163.445	40.9788	122.466	turquoise	0.648448	0.00892747	0.748586	0.00132378	-0.463589	0.0817695	0.912939	2.04387e-06	-0.847685	6.58482e-05	-0.527861	0.0431288
RP11-45A17.4	73.3633	58.7846	14.5787	44.2059	turquoise	0.617706	0.0141342	0.651994	0.00844028	-0.624735	0.0127766	0.684124	0.00491011	-0.598568	0.0183997	-0.192212	0.492527
RP11-466A19.1	119.694	79.2576	40.436	38.8216	turquoise	0.657426	0.00773464	0.728734	0.00205807	-0.516881	0.0485009	0.798135	0.000361805	-0.863115	3.41952e-05	-0.416279	0.122729
RP11-46D1.2	69.7522	52.7616	16.9907	35.7709	turquoise	0.561089	0.029544	0.65086	0.00859381	-0.467914	0.0785887	0.741799	0.00154598	-0.662788	0.00708445	-0.581097	0.0230982
RP11-474O21.5	46.4176	34.3024	12.1152	22.1872	turquoise	0.398048	0.141717	0.509665	0.0522897	-0.260695	0.348016	0.570142	0.0264784	-0.592972	0.0198165	-0.619984	0.0136826
RP11-481H12.1	111.819	85.2302	26.5891	58.6411	turquoise	0.422519	0.116653	0.586098	0.0216692	-0.218799	0.433361	0.752331	0.00121267	-0.790953	0.000445733	-0.742129	0.00153453
RP11-492E3.2	38.1295	28.905	9.22447	19.6805	turquoise	-0.355594	0.193345	-0.410684	0.12836	0.616104	0.0144587	-0.523131	0.0453861	0.567153	0.0274627	-0.138887	0.621556
RP11-498P14.5	55.3445	38.9956	16.3489	22.6468	turquoise	0.518079	0.0478919	0.562588	0.0290187	-0.599709	0.0181207	0.618605	0.0139547	-0.692494	0.00421835	-0.0647103	0.818777
RP11-499E18.1	113.77	83.6886	30.0815	53.6071	turquoise	0.679922	0.00528976	0.771877	0.000748158	-0.466258	0.0797963	0.772232	0.000741299	-0.760144	0.00100507	-0.74331	0.0014941
RP11-499P20.2	122.761	102.073	20.6877	81.3855	turquoise	0.381794	0.160238	0.48505	0.0668543	-0.232811	0.403709	0.796825	0.000376062	-0.775639	0.00067814	-0.270128	0.330203
RP11-4B16.4	43.1676	30.9597	12.2079	18.7518	turquoise	0.640026	0.0101728	0.664982	0.00683111	-0.338331	0.217406	0.65501	0.00804249	-0.614074	0.0148782	-0.423592	0.115629
RP11-503E24.2	40.7591	26.3275	14.4316	11.8958	turquoise	0.599316	0.0182166	0.62489	0.0127478	-0.232347	0.404674	0.550042	0.0336389	-0.528363	0.0428943	-0.735186	0.00179049
RP11-506K6.4	28.2289	17.5157	10.7132	6.8025	turquoise	0.472024	0.0756493	0.511966	0.0510585	-0.122162	0.664494	0.567151	0.0274633	-0.6473	0.00908975	-0.377808	0.165013
RP11-50I19.2	69.6733	54.6943	14.979	39.7152	turquoise	0.5459	0.0352791	0.597386	0.0186922	-0.280744	0.310792	0.678338	0.00543873	-0.614461	0.0147975	-0.519045	0.0474049
RP11-511H9.3	54.8365	35.8253	19.0111	16.8142	turquoise	0.564693	0.0282931	0.635201	0.010945	-0.41553	0.123474	0.619651	0.0137479	-0.637269	0.0106086	-0.688542	0.00453461
RP11-511P7.6	49.9505	38.5326	11.4179	27.1147	turquoise	0.525249	0.044365	0.611198	0.0154884	-0.334771	0.222594	0.701792	0.0035431	-0.601311	0.0177344	-0.430235	0.10943
RP11-514P8.6	105.659	82.3704	23.2885	59.0818	turquoise	0.354477	0.194848	0.473221	0.0748088	-0.15472	0.581924	0.795115	0.000395364	-0.800843	0.000333731	-0.374649	0.168863
RP11-51B23.3	70.0418	51.6018	18.44	33.1617	turquoise	0.599028	0.0182869	0.64709	0.00911975	-0.42274	0.116441	0.70951	0.00305064	-0.673866	0.00587723	-0.602918	0.0173533
RP11-521I2.3	111.836	85.3844	26.4515	58.9328	turquoise	0.59803	0.0185325	0.71258	0.00287064	-0.596592	0.0188908	0.82388	0.000159268	-0.770227	0.000780647	-0.598708	0.0183654
RP11-536C12.1	226.441	178.047	48.394	129.653	turquoise	0.616464	0.0143853	0.719859	0.00247765	-0.413216	0.125791	0.923677	8.91981e-07	-0.895221	6.52128e-06	-0.458147	0.0858999
RP11-536K7.3	64.5701	44.3067	20.2634	24.0432	turquoise	0.476541	0.0725105	0.604908	0.0168901	-0.343063	0.210633	0.645226	0.00938897	-0.704387	0.00337094	-0.749195	0.00130515
RP11-539L10.3	60.2948	49.147	11.1478	37.9992	turquoise	0.557934	0.0306728	0.612447	0.0152211	-0.257958	0.353283	0.726477	0.00215891	-0.635585	0.0108819	-0.348536	0.202965
RP11-53O19.1	77.4168	52.8195	24.5972	28.2223	turquoise	0.608993	0.0159691	0.669082	0.00637677	-0.198234	0.478805	0.701319	0.00357528	-0.73816	0.00167693	-0.732518	0.00189753
RP11-53O19.3	144.761	118.986	25.7749	93.211	turquoise	0.556961	0.0310278	0.632005	0.0114811	-0.15822	0.573306	0.810259	0.000249586	-0.763677	0.000921174	-0.60276	0.0173904
RP11-548H3.1	129.371	109.246	20.125	89.1211	turquoise	0.48402	0.067521	0.557486	0.0308359	-0.289016	0.296136	0.805352	0.000290943	-0.751099	0.00124834	-0.35229	0.197812
RP11-54O7.1	100.646	69.6808	30.9655	38.7154	turquoise	0.641903	0.00988412	0.718818	0.00253106	-0.233235	0.402829	0.7679	0.000828437	-0.796073	0.000384449	-0.720018	0.00246961
RP11-552F3.10	36.7776	28.2599	8.51763	19.7423	turquoise	0.368535	0.176483	0.392078	0.148343	-0.037875	0.893395	0.554805	0.0318244	-0.595575	0.0191475	-0.235765	0.397599
RP11-563J2.3	160.854	119.334	41.52	77.8139	turquoise	0.563713	0.0286291	0.685087	0.0048263	-0.591175	0.0202887	0.874752	1.97635e-05	-0.865007	3.1386e-05	-0.482629	0.0684299
RP11-571M6.17	122.439	93.9309	28.5082	65.4227	turquoise	0.514114	0.0499287	0.633289	0.0112633	-0.296461	0.2833	0.810915	0.000244441	-0.808587	0.000263094	-0.559842	0.0299863
RP11-585P4.6	116.878	87.3915	29.4861	57.9054	turquoise	0.702965	0.00346446	0.770696	0.0007713	-0.650549	0.00863616	0.83095	0.000124255	-0.77198	0.000746155	-0.493637	0.0614763
RP11-59C5.3	117.344	95.9841	21.3595	74.6246	turquoise	0.554857	0.0318048	0.649433	0.00879001	-0.529062	0.0425694	0.835847	0.000103934	-0.749987	0.0012813	-0.473446	0.0746508
RP11-5C23.1	100.557	72.2705	28.2861	43.9844	turquoise	0.709255	0.00306599	0.759959	0.00100962	-0.677986	0.00547226	0.789453	0.000465121	-0.762272	0.000953842	-0.35547	0.193512
RP11-5C23.2	130.962	96.5524	34.4093	62.143	turquoise	0.506053	0.0542655	0.612075	0.0153002	-0.513212	0.0504009	0.807448	0.000272642	-0.845269	7.24951e-05	-0.266403	0.337175
RP11-5G9.5	29.3083	14.9648	14.3435	0.621253	turquoise	0.514977	0.0494801	0.585224	0.0219139	-0.421156	0.117962	0.568389	0.0270523	-0.670576	0.00621738	-0.413079	0.125929
RP11-616K22.1	69.4635	41.6173	27.8463	13.771	turquoise	0.729393	0.00202934	0.779231	0.000616365	-0.53626	0.0393278	0.703522	0.00342759	-0.726008	0.00218038	-0.740124	0.00160519
RP11-627G18.1	148.15	118.453	29.6977	88.7549	turquoise	0.545669	0.0353723	0.651175	0.00855087	-0.529448	0.0423909	0.826833	0.00014377	-0.798779	0.000354963	-0.279332	0.313335
RP11-627K11.6	127.393	100.802	26.5909	74.2109	turquoise	0.539419	0.0379649	0.622848	0.0131307	-0.352954	0.196909	0.805576	0.000288939	-0.768005	0.000826232	-0.433842	0.106163
RP11-661A12.8	57.5942	32.4532	25.141	7.31225	turquoise	0.753673	0.00117475	0.780809	0.000590705	-0.529033	0.0425827	0.642607	0.00977763	-0.652239	0.00840745	-0.705072	0.00332662
RP11-666A8.12	149.442	123.152	26.2899	96.8624	turquoise	0.647446	0.00906902	0.716243	0.0026671	-0.52238	0.045752	0.872454	2.21153e-05	-0.778884	0.000622129	-0.426787	0.112618
RP11-66B24.4	147.114	108.55	38.5637	69.9868	turquoise	0.621842	0.0133225	0.715383	0.00271384	-0.296747	0.282813	0.827584	0.000140034	-0.841696	8.33299e-05	-0.707363	0.00318176
RP11-66B24.9	79.0765	56.0279	23.0485	32.9794	turquoise	0.623706	0.0129688	0.707143	0.00319547	-0.36707	0.178342	0.651259	0.00853943	-0.637978	0.0104952	-0.845608	7.15291e-05
RP11-672L10.6	41.0654	25.0666	15.9988	9.06786	turquoise	0.665078	0.0068202	0.67313	0.00595202	-0.515199	0.049365	0.633644	0.0112037	-0.681006	0.00518967	-0.260962	0.347504
RP11-673E1.1	61.6466	44.6723	16.9743	27.698	turquoise	0.670462	0.00622945	0.704478	0.00336504	-0.364297	0.181896	0.725797	0.00219006	-0.670103	0.00626749	-0.489443	0.064062
RP11-686D22.6	56.6313	37.1636	19.4677	17.6959	turquoise	-0.533702	0.0404581	-0.61157	0.0154083	0.301461	0.274868	-0.70967	0.00304106	0.733168	0.00187097	0.38461	0.15692
RP11-687F6.5	162.385	106.388	55.9967	50.3917	turquoise	0.578909	0.0237457	0.699129	0.003727	-0.477293	0.0719976	0.849703	6.06903e-05	-0.92378	8.84432e-07	-0.449507	0.0927589
RP11-689P11.2	77.1265	53.0118	24.1147	28.8971	turquoise	0.49902	0.0582692	0.582791	0.0226065	-0.346229	0.206175	0.739499	0.00162777	-0.799647	0.000345904	-0.323706	0.239208
RP11-713H12.2	69.766	44.4499	25.3161	19.1338	turquoise	0.751595	0.0012339	0.805814	0.000286819	-0.611101	0.0155093	0.733496	0.00185768	-0.707651	0.00316394	-0.599979	0.0180551
RP11-73M7.6	137.645	106.218	31.427	74.7913	turquoise	0.522422	0.0457315	0.643914	0.00958209	-0.298709	0.27949	0.842795	7.98648e-05	-0.814927	0.000214844	-0.568946	0.0268691
RP11-749I16.3	151.641	121.618	30.0223	91.596	turquoise	0.447816	0.0941449	0.539593	0.037891	-0.333818	0.223995	0.832601	0.000117069	-0.834064	0.000110989	-0.173076	0.537333
RP11-752G15.10	158.216	131.04	27.1752	103.865	turquoise	0.457552	0.0863605	0.547971	0.0344517	-0.333642	0.224254	0.831107	0.000123555	-0.816105	0.000206734	-0.144509	0.607365
RP11-762H8.2	62.4053	44.1034	18.3019	25.8014	turquoise	0.456059	0.0875232	0.516651	0.0486182	-0.204008	0.465819	0.655484	0.00798135	-0.70372	0.00341459	-0.340201	0.214714
RP11-78O7.2	144.802	126.437	18.3647	108.072	turquoise	0.41771	0.121317	0.523137	0.0453829	-0.23599	0.397134	0.825623	0.000149961	-0.732393	0.00190265	-0.342534	0.211383
RP11-791G15.2	33.0551	25.8177	7.2374	18.5803	turquoise	0.272028	0.326681	0.41598	0.123026	-0.20116	0.472202	0.583062	0.0225287	-0.55663	0.0311489	-0.542437	0.036696
RP11-793H13.11	47.8474	30.8654	16.982	13.8834	turquoise	0.576731	0.0244037	0.586483	0.0215621	-0.211101	0.450109	0.607344	0.0163362	-0.67821	0.00545086	-0.344696	0.208325
RP1-179N16.6	90.4343	65.1374	25.297	39.8404	turquoise	0.445352	0.0961909	0.575629	0.0247416	-0.39296	0.147351	0.74589	0.00140871	-0.783898	0.000543011	-0.509491	0.0523834
RP11-803D5.4	78.8359	59.6415	19.1944	40.4472	turquoise	0.583042	0.0225342	0.655527	0.00797588	-0.487311	0.0654061	0.746387	0.00139273	-0.658727	0.00757268	-0.522402	0.0457416
RP11-849F2.9	164.799	135.462	29.3374	106.124	turquoise	0.610512	0.0156366	0.683208	0.00499102	-0.295342	0.285209	0.869104	2.59547e-05	-0.792479	0.000426689	-0.533929	0.040357
RP11-861E21.2	98.8413	79.2373	19.6039	59.6334	turquoise	0.354676	0.19458	0.466793	0.0794047	-0.185603	0.507799	0.754858	0.00114205	-0.760502	0.000996294	-0.248667	0.37149
RP11-876N24.5	91.0204	72.5908	18.4296	54.1612	turquoise	-0.53395	0.0403473	-0.621173	0.0134512	0.363665	0.182712	-0.776831	0.000657113	0.698322	0.00378423	0.521567	0.0461512
RP11-87H9.4	96.1269	83.9413	12.1856	71.7557	turquoise	0.444025	0.0973053	0.512827	0.0506037	-0.424361	0.114899	0.751281	0.00124303	-0.662863	0.00707563	-0.104231	0.711627
RP11-91J19.2	48.9896	30.1586	18.831	11.3275	turquoise	0.570798	0.0262661	0.643826	0.00959518	-0.432839	0.107064	0.646452	0.00921113	-0.729322	0.00203245	-0.468474	0.0781839
RP11-92C4.3	74.4195	58.8301	15.5894	43.2406	turquoise	0.433698	0.106291	0.523185	0.0453598	-0.211428	0.44939	0.659704	0.00745287	-0.637421	0.0105843	-0.595661	0.0191257
RP11-932O9.9	190.232	155.882	34.3502	121.532	turquoise	0.527702	0.0432034	0.645698	0.00932025	-0.324842	0.237467	0.897094	5.82691e-06	-0.840505	8.72269e-05	-0.507396	0.0535246
RP11-96D1.8	75.0608	55.1522	19.9086	35.2437	turquoise	0.676625	0.00560349	0.730828	0.00196793	-0.474893	0.0736446	0.752706	0.00120196	-0.670808	0.00619286	-0.616545	0.0143688
RP1-199J3.7	140.494	106.091	34.4031	71.688	turquoise	0.445203	0.096316	0.582386	0.0227233	-0.377745	0.165088	0.845068	7.30704e-05	-0.846517	6.89938e-05	-0.388004	0.152981
RP1-267L14.6	173.24	142.038	31.2017	110.836	turquoise	0.631869	0.0115043	0.727178	0.00212719	-0.563813	0.028595	0.881889	1.37401e-05	-0.798865	0.000354057	-0.393098	0.147196
RP1-273G13.2	74.1656	57.8796	16.286	41.5936	turquoise	-0.56057	0.0297277	-0.632731	0.0113576	0.357296	0.191071	-0.756729	0.00109194	0.702497	0.00349571	0.283655	0.305588
RP13-228J13.6	143.072	101.997	41.0754	60.9215	turquoise	-0.664408	0.0068966	-0.743983	0.00147141	0.550416	0.0334937	-0.825909	0.000148478	0.850941	5.7693e-05	0.475595	0.0731605
RP13-516M14.1	142.899	118.975	23.9236	95.0514	turquoise	0.449305	0.0929239	0.544274	0.0359391	-0.257461	0.354245	0.852179	5.48204e-05	-0.789973	0.00045832	-0.230362	0.408813
RP3-393E18.2	88.618	68.0486	20.5694	47.4792	turquoise	0.455215	0.0881862	0.593983	0.0195546	-0.434093	0.105938	0.735138	0.00179235	-0.732719	0.00188927	-0.562797	0.0289462
RP3-394A18.1	64.9408	54.7717	10.1691	44.6025	turquoise	0.480622	0.0697561	0.525196	0.0443899	-0.386563	0.154645	0.693764	0.00412055	-0.598269	0.0184735	-0.255592	0.357872
RP3-395C13.1	170.478	147.371	23.1075	124.263	turquoise	0.513882	0.0500496	0.617966	0.0140822	-0.417829	0.1212	0.880228	1.49836e-05	-0.769084	0.000803841	-0.345545	0.207133
RP3-414A15.12	64.5218	46.7706	17.7512	29.0194	turquoise	0.638658	0.0103872	0.69802	0.00380585	-0.587576	0.0212602	0.722143	0.00236366	-0.644588	0.00948254	-0.447056	0.0947724
RP4-635E18.7	93.765	72.7829	20.982	51.8009	turquoise	0.404867	0.134397	0.494824	0.0607581	-0.280921	0.310473	0.771896	0.000747792	-0.77258	0.000734653	-0.22376	0.422738
RP4-635E18.8	82.9543	62.24	20.7144	41.5256	turquoise	0.62692	0.0123758	0.706776	0.0032184	-0.555856	0.031434	0.75541	0.0011271	-0.69035	0.00438769	-0.529301	0.0424587
RP4-669P10.19	36.1544	23.7282	12.4262	11.302	turquoise	0.645901	0.00929074	0.6544	0.00812171	-0.656623	0.00783598	0.636156	0.0107887	-0.591581	0.0201813	-0.370025	0.174606
RP4-694B14.8	53.5245	40.018	13.5065	26.5115	turquoise	0.619115	0.0138536	0.627579	0.012257	-0.432674	0.107213	0.667284	0.00657295	-0.538193	0.0384897	-0.321096	0.243234
RP4-740C4.5	99.1691	71.9801	27.189	44.7911	turquoise	0.604789	0.0169175	0.680052	0.00527767	-0.279634	0.312789	0.787457	0.000491976	-0.782372	0.000566159	-0.637859	0.0105142
RP4-785G19.2	138.53	114.979	23.5503	91.4291	turquoise	-0.539281	0.0380237	-0.632082	0.0114679	0.240052	0.388818	-0.843429	7.79193e-05	0.766631	0.000855456	0.581446	0.0229963
RP4-800G7.2	57.3577	40.8047	16.553	24.2518	turquoise	0.505165	0.0547597	0.583868	0.0222978	-0.548696	0.0341657	0.695538	0.00398697	-0.691572	0.00429053	-0.313699	0.254876
RP4-803A2.2	140.997	116.4	24.597	91.8032	turquoise	0.446613	0.0951398	0.532212	0.0411272	-0.322834	0.240547	0.81739	0.000198172	-0.799658	0.00034579	-0.168727	0.54776
RP5-1024N4.4	125.361	96.6522	28.7089	67.9433	turquoise	0.573422	0.0254296	0.666061	0.00670911	-0.458661	0.0855038	0.817305	0.000198735	-0.771658	0.000752403	-0.503182	0.055875
RP5-1050D4.4	41.9618	27.7775	14.1844	13.5931	turquoise	0.490706	0.0632751	0.532014	0.0412168	-0.3737	0.170032	0.651997	0.00843993	-0.697639	0.00383322	-0.187201	0.504088
RP5-1055C14.6	106.215	85.0838	21.1309	63.9529	turquoise	-0.549063	0.0340213	-0.66333	0.00702109	0.466344	0.0797332	-0.807995	0.000268023	0.7306	0.00197761	0.620601	0.0135622
RP5-1126H10.2	137.688	116.234	21.4544	94.7796	turquoise	0.498416	0.0586228	0.600956	0.0178194	-0.114994	0.683208	0.826201	0.000146976	-0.744528	0.00145329	-0.593538	0.0196694
RP5-867C24.1	44.8828	36.3316	8.55127	27.7803	turquoise	0.5481	0.0344009	0.574839	0.0249862	-0.428241	0.111266	0.664121	0.00692957	-0.566527	0.0276724	-0.194283	0.487787
RP5-882C2.2	135.755	114.003	21.7513	92.2521	turquoise	0.44507	0.0964268	0.566942	0.027533	-0.230821	0.407855	0.825883	0.000148616	-0.771468	0.0007561	-0.469068	0.0777553
RP5-901A4.1	40.866	35.1407	5.72526	29.4155	turquoise	0.510164	0.0520209	0.511862	0.0511135	-0.355716	0.193182	0.653844	0.00819448	-0.495054	0.0606199	-0.0902178	0.749157
RPL10P16	24.6697	10.1997	14.47	-4.27028	turquoise	0.510286	0.051955	0.591456	0.0202142	-0.415144	0.123857	0.465618	0.0802658	-0.56616	0.0277956	-0.76913	0.000802886
RPL12P16	57.0424	40.5154	16.527	23.9884	turquoise	0.458616	0.0855387	0.552479	0.0327009	-0.430735	0.108972	0.696605	0.00390827	-0.706586	0.00323037	-0.399152	0.140514
RPL23AP53	200.296	145.644	54.6524	90.9914	turquoise	-0.854795	4.9138e-05	-0.916753	1.54209e-06	0.583012	0.0225429	-0.921871	1.03386e-06	0.875592	1.89572e-05	0.660207	0.00739186
RPL23P2	116.968	86.1051	30.8627	55.2424	turquoise	0.691762	0.00427557	0.773709	0.00071336	-0.617746	0.0141263	0.832849	0.000116019	-0.776776	0.000658073	-0.551633	0.0330243
RPL29P14	72.1356	54.4313	17.7043	36.727	turquoise	0.585848	0.021739	0.663601	0.00698973	-0.261667	0.346156	0.715254	0.00272091	-0.669378	0.00634503	-0.608205	0.0161438
RPL34P20	114.783	88.8129	25.97	62.8429	turquoise	0.501079	0.0570753	0.582454	0.0227036	-0.367106	0.178296	0.787796	0.000487332	-0.789819	0.000460325	-0.344291	0.208896
RPL7AP50	40.0429	21.5775	18.4654	3.11202	turquoise	0.66872	0.00641598	0.732643	0.00189238	-0.657087	0.00777733	0.580803	0.0231844	-0.603771	0.0171535	-0.600146	0.0180148
RPPH1	62.9559	48.6364	14.3195	34.3169	turquoise	0.452888	0.0900302	0.527039	0.0435152	-0.267085	0.335892	0.73044	0.00198438	-0.703854	0.0034058	-0.322493	0.241074
RPS18	76.1523	41.4321	34.7202	6.71185	turquoise	0.555214	0.0316721	0.67214	0.00605383	-0.558718	0.0303895	0.712278	0.002888	-0.820454	0.000178934	-0.508694	0.0528154
RSPH10B	137.522	116.975	20.5468	96.4286	turquoise	0.510812	0.0516731	0.612703	0.0151666	-0.439347	0.101307	0.846039	7.03172e-05	-0.739086	0.0016428	-0.365176	0.180764
RTEL1-TNFRSF6B	98.3829	74.3753	24.0076	50.3677	turquoise	0.485081	0.0668339	0.557232	0.0309286	-0.341645	0.212647	0.745533	0.00142031	-0.794256	0.000405363	-0.149225	0.59556
RTL1	34.3182	23.4312	10.8871	12.5441	turquoise	0.432606	0.107274	0.508141	0.0531167	-0.193079	0.490541	0.564943	0.0282078	-0.632584	0.0113825	-0.570471	0.0263719
RUNX1T1	183.979	128.237	55.7425	72.4944	turquoise	0.713699	0.00280717	0.815569	0.000210392	-0.394836	0.145256	0.867111	2.84901e-05	-0.884738	1.18077e-05	-0.81759	0.000196867
RYK	29.8358	18.3383	11.4975	6.84075	turquoise	0.584456	0.0221309	0.624239	0.0128689	-0.504901	0.0549071	0.568906	0.0268822	-0.473669	0.0744957	-0.619889	0.0137013
S1PR5	102.669	72.954	29.7154	43.2386	turquoise	-0.626344	0.0124805	-0.71786	0.00258101	0.655199	0.00801808	-0.787734	0.000488177	0.779784	0.000607278	0.459871	0.0845759
SAE1	167.492	131.681	35.8107	95.8703	turquoise	-0.546781	0.0349254	-0.671206	0.00615102	0.277119	0.317344	-0.850201	5.9468e-05	0.834144	0.000110666	0.731786	0.00192777
SAPCD1	118.327	83.4087	34.9186	48.4901	turquoise	0.620712	0.0135405	0.685773	0.00476722	-0.456852	0.0869042	0.805894	0.000286111	-0.840096	8.8598e-05	-0.337304	0.218895
SATB1	112.646	88.0805	24.5658	63.5147	turquoise	0.613076	0.0150878	0.704177	0.00338466	-0.464791	0.0808764	0.798553	0.000357346	-0.717311	0.00261001	-0.608646	0.0160457
SAYSD1	99.5418	75.2794	24.2624	51.017	turquoise	0.631697	0.0115338	0.664371	0.00690086	-0.484682	0.0670918	0.769632	0.000792654	-0.769232	0.000800795	-0.2783	0.315201
SBDS	60.6907	42.4931	18.1976	24.2955	turquoise	-0.645663	0.0093252	-0.719525	0.00249472	0.569695	0.026624	-0.678979	0.00537799	0.61244	0.0152224	0.509585	0.0523326
SCNN1A	34.4119	21.8423	12.5696	9.27268	turquoise	0.582665	0.0226426	0.649919	0.00872271	-0.537651	0.0387232	0.581111	0.0230941	-0.552754	0.0325966	-0.615039	0.0146776
SCNN1D	85.7703	64.6256	21.1447	43.4809	turquoise	0.66508	0.00681992	0.704812	0.0033434	-0.602168	0.0175304	0.753281	0.00118572	-0.719042	0.00251951	-0.209479	0.453677
SCYL3	41.883	31.0394	10.8436	20.1958	turquoise	0.553366	0.0323645	0.578042	0.0240059	-0.582725	0.0226255	0.551624	0.0330281	-0.525031	0.0444693	-0.134279	0.633282
SDC2	80.0918	55.4989	24.5929	30.906	turquoise	-0.632507	0.0113955	-0.70356	0.00342512	0.387082	0.154045	-0.71887	0.00252838	0.678415	0.0054314	0.75429	0.00115764
SDCBPP3	129.514	94.983	34.5307	60.4522	turquoise	-0.673139	0.00595111	-0.739694	0.00162069	0.367133	0.178263	-0.801529	0.000326909	0.805662	0.000288171	0.532918	0.0408092
SDCCAG8	147.702	118.057	29.6457	88.411	turquoise	0.52006	0.0468971	0.647674	0.00903671	-0.1692	0.546621	0.843681	7.71573e-05	-0.797306	0.000370773	-0.682789	0.00502833
SEC1P	65.3133	52.5756	12.7377	39.8379	turquoise	0.580006	0.0234194	0.586713	0.0214984	-0.405508	0.133723	0.685586	0.00478323	-0.64241	0.00980736	-0.0518866	0.854292
SEC22C	28.6401	16.9898	11.6503	5.33947	turquoise	-0.491476	0.0627986	-0.545145	0.0355846	0.226455	0.417025	-0.553144	0.0324486	0.600426	0.0179469	0.593809	0.0195994
SEC24B-AS1	32.8797	15.8779	17.0019	-1.12402	turquoise	0.690029	0.00441351	0.70168	0.00355069	-0.869627	2.53208e-05	0.549268	0.0339411	-0.494269	0.0610933	-0.420992	0.11812
SEC31B	245.739	194.958	50.7815	144.176	turquoise	0.639242	0.0102954	0.759311	0.00102573	-0.563163	0.0288194	0.943372	1.34502e-07	-0.891046	8.31982e-06	-0.429622	0.109993
SELENOW	65.7711	49.4782	16.2929	33.1854	turquoise	-0.57931	0.0236259	-0.644424	0.00950667	0.286822	0.299983	-0.717092	0.00262163	0.648875	0.00886763	0.604179	0.0170586
SEMA6C	177.134	144.516	32.6183	111.898	turquoise	0.437895	0.102572	0.552309	0.0327658	-0.2967	0.282894	0.878001	1.67961e-05	-0.843754	7.69367e-05	-0.304839	0.269259
SERPINB1	65.8113	48.0422	17.769	30.2732	turquoise	-0.545235	0.0355481	-0.643005	0.00971775	0.502837	0.0560702	-0.730149	0.0019968	0.689314	0.00447146	0.429817	0.109813
SERPINF2	98.6801	71.1494	27.5307	43.6187	turquoise	0.513707	0.0501412	0.642536	0.00978825	-0.532543	0.0409779	0.781976	0.000572296	-0.78536	0.000521546	-0.577945	0.0240352
SFI1	124.953	108.854	16.0984	92.756	turquoise	0.486087	0.0661873	0.551318	0.0331456	-0.452518	0.0903266	0.781277	0.000583275	-0.714356	0.00277046	-0.0402796	0.886665
SGK494	99.3913	82.0427	17.3486	64.6941	turquoise	0.517411	0.0482305	0.606527	0.0165204	-0.358302	0.189734	0.784257	0.000537667	-0.703525	0.00342737	-0.319764	0.245306
SH3GL1P1	129.407	111.914	17.4925	94.4218	turquoise	0.395986	0.143983	0.491651	0.0626909	-0.291377	0.292028	0.801014	0.000332021	-0.749949	0.00128242	-0.157826	0.574274
[truncated: 300 more rows]
