# Supplementary material for: Transcriptome differences in adipose stromal cells derived from pre- and postmenopausal women
Source: Stem Cell Res Ther. 2020 Feb 28;11:92. doi: 10.1186/s13287-020-01613-x (PMC7049195; doi:10.1186/s13287-020-01613-x)
Supplement: Supplementary file 6 — Additional file 6. The complete MEGCN. [file 13287_2020_1613_MOESM6_ESM.xlsx]

## Sheet: hub_summary
node	S1	S2	S3	frequency	scale.summary
RDH16	1	1	1	3	S1,S2,S3
FAM186A	1	1	1	3	S1,S2,S3
AC130469.2	1	1	1	3	S1,S2,S3
CDC42P6	1	1	1	3	S1,S2,S3
SCNN1D	1	1	1	3	S1,S2,S3
N4BP2L2-IT2	1	1	1	3	S1,S2,S3
GNRH1	1	1	1	3	S1,S2,S3
HBEGF	1	1	1	3	S1,S2,S3
ANKZF1	1	1	1	3	S1,S2,S3
GNAI3	1	1	1	3	S1,S2,S3
CA2	1	1	1	3	S1,S2,S3
DCUN1D2	1	1	1	3	S1,S2,S3
ZNF546	1	1	1	3	S1,S2,S3
PLVAP	1	1	1	3	S1,S2,S3
AVIL	1	1	1	3	S1,S2,S3
DYRK3	1	1	1	3	S1,S2,S3
CTD-2210P15.3	1	1	1	3	S1,S2,S3
CTBP1-AS	1	1	1	3	S1,S2,S3
HAS2	1	1	1	3	S1,S2,S3
DNAJB4	1	1	1	3	S1,S2,S3
CLK2P1	1	1	1	3	S1,S2,S3
ANKRD40	1	1	1	3	S1,S2,S3
RP11-53O19.3	1	1	1	3	S1,S2,S3
PAK2	1	1	1	3	S1,S2,S3
ENDOD1	1	1	1	3	S1,S2,S3
BACE1-AS	1	1	1	3	S1,S2,S3
SMIM15	1	1	1	3	S1,S2,S3
SMPD3	1	1	1	3	S1,S2,S3
MTHFSD	1	1	1	3	S1,S2,S3
VPS37B	1	1	1	3	S1,S2,S3
ANGPT2	1	1	1	3	S1,S2,S3
EXOC5	1	1	1	3	S1,S2,S3
LINC01341	1	1	1	3	S1,S2,S3
COL5A3	1	1	1	3	S1,S2,S3
KANTR	1	1	1	3	S1,S2,S3
CDYL2	1	1	1	3	S1,S2,S3
RNVU1-3	1	1	1	3	S1,S2,S3
PPP2CB	1	1	1	3	S1,S2,S3
CBLN3	1	1	1	3	S1,S2,S3
AP1G2	1	1	1	3	S1,S2,S3
CTD-2331H12.5	1	1	1	3	S1,S2,S3
TIE1	1	1	1	3	S1,S2,S3
LYG1	1	1	1	3	S1,S2,S3
TDRD6	1	1	1	3	S1,S2,S3
CXXC1	1	1	1	3	S1,S2,S3
COMMD8	1	1	1	3	S1,S2,S3
PHLDA2	1	1	1	3	S1,S2,S3
RP11-536C12.1	1	1	1	3	S1,S2,S3
MPZL2	1	1	1	3	S1,S2,S3
PDE7A	1	1	1	3	S1,S2,S3
MYO15A	1	1	1	3	S1,S2,S3
PSTPIP2	1	1	1	3	S1,S2,S3
COL4A1	1	1	1	3	S1,S2,S3
FOSB	1	1	1	3	S1,S2,S3
GNB4	1	1	1	3	S1,S2,S3
HCCS	1	1	1	3	S1,S2,S3
CYP2D6	1	1	1	3	S1,S2,S3
CTD-3035K23.3	1	1	1	3	S1,S2,S3
ACTR3	1	1	1	3	S1,S2,S3
ITGB3BP	1	1	1	3	S1,S2,S3
ADAMTS2	1	1	1	3	S1,S2,S3
ZNF667	1	1	1	3	S1,S2,S3
DUSP7	1	1	1	3	S1,S2,S3
UBE2S	1	1	1	3	S1,S2,S3
TBKBP1	1	1	1	3	S1,S2,S3
CTD-2269E23.2	1	1	1	3	S1,S2,S3
ARHGDIB	1	1	1	3	S1,S2,S3
RP11-439E19.9	1	1	1	3	S1,S2,S3
RPS15AP30	1	1	1	3	S1,S2,S3
NNMT	1	1	1	3	S1,S2,S3
PMS1	1	1	1	3	S1,S2,S3
HACD1	1	1	1	3	S1,S2,S3
LIMD1	1	1	1	3	S1,S2,S3
RP11-4B16.4	1	1	1	3	S1,S2,S3
IL15RA	1	1	1	3	S1,S2,S3
LDB3	1	1	1	3	S1,S2,S3
RPL5P30	1	1	1	3	S1,S2,S3
SCART1	1	1	1	3	S1,S2,S3
TOP3BP1	1	1	1	3	S1,S2,S3
ZNF362	1	1	1	3	S1,S2,S3
YWHAQ	1	1	1	3	S1,S2,S3
ZNF692	1	1	1	3	S1,S2,S3
RP4-621F18.2	1	1	1	3	S1,S2,S3
TNFAIP8L1	1	1	1	3	S1,S2,S3
YOD1	1	1	1	3	S1,S2,S3
SLC27A5	1	1	1	3	S1,S2,S3
ZKSCAN7	1	1	1	3	S1,S2,S3
MAPRE1	1	1	0	2	S1,S2
LINC00202-1	1	1	0	2	S1,S2
POU2F1	1	1	0	2	S1,S2
EAF1	1	1	0	2	S1,S2
RNASE1	1	1	0	2	S1,S2
ITGB3	1	1	0	2	S1,S2
APBA3	1	1	0	2	S1,S2
GPR179	1	1	0	2	S1,S2
GOLGA6L9	1	1	0	2	S1,S2
SEC31B	1	1	0	2	S1,S2
UBN2	1	1	0	2	S1,S2
COPS4	1	1	0	2	S1,S2
KIF28P	1	1	0	2	S1,S2
CEBPD	1	1	0	2	S1,S2
ARF6	1	1	0	2	S1,S2
DSCR3	1	1	0	2	S1,S2
GPR35	1	1	0	2	S1,S2
ETFA	1	1	0	2	S1,S2
STAM2	1	1	0	2	S1,S2
CXorf36	1	1	0	2	S1,S2
N4BP2L1	1	1	0	2	S1,S2
WDR59	1	1	0	2	S1,S2
CTB-58E17.1	1	1	0	2	S1,S2
MORF4	1	1	0	2	S1,S2
MTRF1L	1	1	0	2	S1,S2
RNU6ATAC18P	1	1	0	2	S1,S2
AC074212.6	1	1	0	2	S1,S2
POLL	1	1	0	2	S1,S2
C5orf56	1	1	0	2	S1,S2
RP11-78O7.2	1	1	0	2	S1,S2
MST1P2	1	1	0	2	S1,S2
LINC01176	1	1	0	2	S1,S2
SACS	1	1	0	2	S1,S2
AC006978.6	1	0	1	2	S1,S3
RIOK2	1	1	0	2	S1,S2
CDC37L1	1	0	1	2	S1,S3
POLG2	1	1	0	2	S1,S2
NAP1L5	1	1	0	2	S1,S2
PDLIM1	1	1	0	2	S1,S2
TBX19	1	1	0	2	S1,S2
HSPB8	1	1	0	2	S1,S2
ZNF471	1	1	0	2	S1,S2
MIR324	1	1	0	2	S1,S2
SAE1	1	1	0	2	S1,S2
CALD1	1	0	1	2	S1,S3
IL17RE	1	1	0	2	S1,S2
LINC01940	1	1	0	2	S1,S2
DSTN	1	1	0	2	S1,S2
SATB1	1	1	0	2	S1,S2
SDCBPP3	1	1	0	2	S1,S2
MED7	1	1	0	2	S1,S2
TWIST1	1	1	0	2	S1,S2
RP3-395C13.1	1	1	0	2	S1,S2
NAT6	1	1	0	2	S1,S2
XXbac-BPGBPG55C20.2	1	1	0	2	S1,S2
TRIM24	1	1	0	2	S1,S2
UCN	1	1	0	2	S1,S2
EHD4	0	1	1	2	S2,S3
ATP2C1	0	1	1	2	S2,S3
KRTAP4-12	0	1	1	2	S2,S3
TNRC6B	0	1	1	2	S2,S3
SLX1B-SULT1A4	0	1	1	2	S2,S3
ABRACL	0	1	1	2	S2,S3
TYSND1	0	1	1	2	S2,S3
SLC25A34	0	1	1	2	S2,S3
ZBED3	0	1	1	2	S2,S3
ZNF862	0	1	1	2	S2,S3
CYYR1	1	0	0	1	S1
IL24	1	0	0	1	S1
CALB1	1	0	0	1	S1
KRTAP2-3	1	0	0	1	S1
GRM2	1	0	0	1	S1
RP11-749I16.3	1	0	0	1	S1
FLNA	1	0	0	1	S1
PHAX	1	0	0	1	S1
PCMT1	1	0	0	1	S1
BCL10	1	0	0	1	S1
RP11-204C16.4	1	0	0	1	S1
ABCD4	1	0	0	1	S1
GALNT4	1	0	0	1	S1
AC009120.6	1	0	0	1	S1
CORO1A	1	0	0	1	S1
CTD-3092A11.2	1	0	0	1	S1
HESX1	1	0	0	1	S1
RP11-144L1.8	1	0	0	1	S1
RAB5C	1	0	0	1	S1
CTB-50L17.8	1	0	0	1	S1
CLSTN3	1	0	0	1	S1
CTD-3035K23.7	1	0	0	1	S1
ADM	1	0	0	1	S1
NSUN6	1	0	0	1	S1
DTX2	1	0	0	1	S1
AC078883.3	1	0	0	1	S1
EFCAB7	1	0	0	1	S1
EIF4G2	1	0	0	1	S1
UBQLNL	1	0	0	1	S1
AKR7L	1	0	0	1	S1
RP11-752G15.10	1	0	0	1	S1
CCDC183	1	0	0	1	S1
GOLGA8Q	1	0	0	1	S1
SELE	1	0	0	1	S1
NEIL1	1	0	0	1	S1
AC006014.8	1	0	0	1	S1
MEF2C-AS1	1	0	0	1	S1
GMNC	1	0	0	1	S1
CTD-2591A1.1	1	0	0	1	S1
RP11-408A13.4	1	0	0	1	S1
NMD3	1	0	0	1	S1
RP11-22P6.2	1	0	0	1	S1
SLC26A6	1	0	0	1	S1
AC093110.3	1	0	0	1	S1
PARP11	1	0	0	1	S1
CTC-204F22.1	1	0	0	1	S1
C12orf4	1	0	0	1	S1
CAPN12	1	0	0	1	S1
PSMB2	1	0	0	1	S1
NPIPB11	1	0	0	1	S1
GTF2IRD2P1	1	0	0	1	S1
ABCA10	1	0	0	1	S1
DPP7	1	0	0	1	S1
RP11-395I6.3	1	0	0	1	S1
LINC01118	1	0	0	1	S1
NHSL1	1	0	0	1	S1
ADAM20P1	1	0	0	1	S1
JUN	1	0	0	1	S1
CSPG4P10	1	0	0	1	S1
PRR4	1	0	0	1	S1
FABP4	1	0	0	1	S1
ANKS3	1	0	0	1	S1
MESP1	1	0	0	1	S1
CCNF	1	0	0	1	S1
ATP6AP1L	1	0	0	1	S1
RP11-285F7.2	1	0	0	1	S1
ADPRHL1	1	0	0	1	S1
CYFIP2	1	0	0	1	S1
ADAMTS13	1	0	0	1	S1
NFKBIL1	1	0	0	1	S1
ENKD1	1	0	0	1	S1
ITPKB	1	0	0	1	S1
KIF9-AS1	1	0	0	1	S1
CTA-384D8.36	1	0	0	1	S1
SOX17	1	0	0	1	S1
FHDC1	1	0	0	1	S1
GIMAP6	1	0	0	1	S1
CDC42SE1	1	0	0	1	S1
KMT5C	1	0	0	1	S1
CEBPB	1	0	0	1	S1
RP11-478C6.2	1	0	0	1	S1
MSH5	1	0	0	1	S1
GABRE	1	0	0	1	S1
CCDC18-AS1	1	0	0	1	S1
TAF7	1	0	0	1	S1
HIST3H2A	1	0	0	1	S1
RP11-37B2.1	1	0	0	1	S1
CTD-2292M16.8	1	0	0	1	S1
ZNF37BP	1	0	0	1	S1
GOLGA8O	1	0	0	1	S1
CTBP1	1	0	0	1	S1
SLC25A29	1	0	0	1	S1
MSH5-SAPCD1	1	0	0	1	S1
FAAH	1	0	0	1	S1
ZNF18	1	0	0	1	S1
MT-TS2	1	0	0	1	S1
SYNM	1	0	0	1	S1
PLA2G6	1	0	0	1	S1
EMC9	1	0	0	1	S1
RP11-242D8.1	1	0	0	1	S1
GAS1	1	0	0	1	S1
CNOT7	1	0	0	1	S1
RPL19	1	0	0	1	S1
APOLD1	1	0	0	1	S1
RUNX1T1	1	0	0	1	S1
CHKB-CPT1B	1	0	0	1	S1
RP11-388M20.1	1	0	0	1	S1
ANKRD24	1	0	0	1	S1
PHYKPL	1	0	0	1	S1
CTD-2184D3.5	1	0	0	1	S1
RP11-475B2.1	1	0	0	1	S1
RP11-54O7.1	1	0	0	1	S1
HOOK3	1	0	0	1	S1
ALKAL1	1	0	0	1	S1
CDH5	1	0	0	1	S1
ABCA1	1	0	0	1	S1
PCSK4	1	0	0	1	S1
ATIC	1	0	0	1	S1
VCP	1	0	0	1	S1
ABI1	1	0	0	1	S1
INHA	1	0	0	1	S1
RP11-165J3.6	1	0	0	1	S1
TBPL1	1	0	0	1	S1
COMMD7	1	0	0	1	S1
RNF11	1	0	0	1	S1
ARL4C	1	0	0	1	S1
RP1-267L14.6	1	0	0	1	S1
PHF10	1	0	0	1	S1
ALPK1	1	0	0	1	S1
FAM13A	1	0	0	1	S1
ILK	1	0	0	1	S1
ADGRB2	1	0	0	1	S1
SMAGP	1	0	0	1	S1
SDHB	1	0	0	1	S1
2017-09-11	1	0	0	1	S1
BHLHE41	1	0	0	1	S1
HERC2P9	1	0	0	1	S1
AICDA	1	0	0	1	S1
SNIP1	1	0	0	1	S1
ADGRG1	1	0	0	1	S1
CCDC125	1	0	0	1	S1
FAM103A1	1	0	0	1	S1
KB-431C1.5	1	0	0	1	S1
AC009506.1	1	0	0	1	S1
CH17-264L24.1	1	0	0	1	S1
PLXNB1	1	0	0	1	S1
ABCA9-AS1	1	0	0	1	S1
PPP1R16B	1	0	0	1	S1
RP11-206L10.9	1	0	0	1	S1
AC079780.3	1	0	0	1	S1
OCEL1	1	0	0	1	S1
CTC-297N7.9	1	0	0	1	S1
FAM229A	1	0	0	1	S1
FAM20A	1	0	0	1	S1
C21orf62-AS1	1	0	0	1	S1
SEH1L	1	0	0	1	S1
ABHD8	1	0	0	1	S1
ASPRV1	1	0	0	1	S1
SLC29A1	1	0	0	1	S1
ANKRD1	1	0	0	1	S1
SUCLA2	1	0	0	1	S1
RP11-186N15.3	1	0	0	1	S1
SEMA6C	1	0	0	1	S1
MAPK8IP3	1	0	0	1	S1
NDUFAF7	1	0	0	1	S1
PDGFB	1	0	0	1	S1
NFIA	1	0	0	1	S1
RP11-379F4.4	1	0	0	1	S1
MZF1-AS1	1	0	0	1	S1
RP11-640N20.4	1	0	0	1	S1
MARVELD2	1	0	0	1	S1
RP11-162A12.4	1	0	0	1	S1
NEK3	1	0	0	1	S1
RP11-45A17.4	1	0	0	1	S1
PKDCC	1	0	0	1	S1
SYT16	1	0	0	1	S1
LINC00950	1	0	0	1	S1
EDN1	1	0	0	1	S1
RP11-548H3.1	1	0	0	1	S1
AARS2	1	0	0	1	S1
MAP3K5	1	0	0	1	S1
CNTNAP2	1	0	0	1	S1
KLRD1	1	0	0	1	S1
EBI3	1	0	0	1	S1
RP11-31F15.2	1	0	0	1	S1
NOP10	1	0	0	1	S1
ERVFRD-3	1	0	0	1	S1
STIL	1	0	0	1	S1
RP11-206L10.2	1	0	0	1	S1
PJA1	1	0	0	1	S1
JAZF1	1	0	0	1	S1
RP5-1024N4.4	1	0	0	1	S1
ESAM	1	0	0	1	S1
KCNK3	1	0	0	1	S1
ZNF597	1	0	0	1	S1
SYBU	1	0	0	1	S1
POFUT2	1	0	0	1	S1
SPATA9	1	0	0	1	S1
GORASP2	1	0	0	1	S1
METTL7A	1	0	0	1	S1
CLEC4A	1	0	0	1	S1
RP11-37J13.1	1	0	0	1	S1
RNF121	1	0	0	1	S1
AC083843.4	1	0	0	1	S1
RP11-422P24.11	1	0	0	1	S1
RP4-742C19.13	1	0	0	1	S1
PLIN4	1	0	0	1	S1
CLIC1P1	1	0	0	1	S1
CTRL	1	0	0	1	S1
LINC00643	1	0	0	1	S1
WDR77	1	0	0	1	S1
RP11-49K24.3	1	0	0	1	S1
CRABP1	1	0	0	1	S1
RALB	1	0	0	1	S1
RP11-244H3.1	1	0	0	1	S1
GIGYF1	1	0	0	1	S1
MYCBPAP	1	0	0	1	S1
RP11-564A8.4	1	0	0	1	S1
SESN3	1	0	0	1	S1
RNA5SP37	1	0	0	1	S1
2017-09-05	1	0	0	1	S1
SNORA67	1	0	0	1	S1
VWCE	1	0	0	1	S1
ODF2L	1	0	0	1	S1
ITGB1BP2	1	0	0	1	S1
SYAP1	1	0	0	1	S1
TLK1	1	0	0	1	S1
RP11-823P9.3	1	0	0	1	S1
RP11-627K11.6	1	0	0	1	S1
TRIM46	1	0	0	1	S1
WDR86	1	0	0	1	S1
YBX1P6	1	0	0	1	S1
ZNF230	1	0	0	1	S1
RP11-932O9.9	1	0	0	1	S1
RBM43	1	0	0	1	S1
TRIP6	1	0	0	1	S1
WASH6P	1	0	0	1	S1
RP11-849F2.9	1	0	0	1	S1
RP4-635E18.7	1	0	0	1	S1
TUBAP2	1	0	0	1	S1
ZNF214	1	0	0	1	S1
ZNF74	1	0	0	1	S1
TBC1D3K	1	0	0	1	S1
RP11-274B21.12	1	0	0	1	S1
TAGLN2P1	1	0	0	1	S1
SLC38A11	1	0	0	1	S1
ZNF79	1	0	0	1	S1
STAB1	1	0	0	1	S1
ZNF236	1	0	0	1	S1
ZNF516	1	0	0	1	S1
PRSS35	1	0	0	1	S1
RND1	1	0	0	1	S1
SBDS	1	0	0	1	S1
CTD-2006H14.2	0	1	0	1	S2
NPIPB3	0	1	0	1	S2
MZF1	0	1	0	1	S2
LINC01422	0	1	0	1	S2
SNRNP70	0	1	0	1	S2
CCDC106	0	0	1	1	S3
KIF1B	0	0	1	1	S3
NFIB	0	0	1	1	S3
CFAP44	0	0	1	1	S3
AC005154.6	0	0	1	1	S3
CHRDL2	0	0	1	1	S3
RP11-358L22.3	0	0	1	1	S3
FAM227A	0	0	1	1	S3
RAC1P2	0	0	1	1	S3
RDX	0	0	1	1	S3
RP11-666A8.12	0	0	1	1	S3
SMAP2	0	0	1	1	S3
RNF34	0	0	1	1	S3
TNFSF13	0	0	1	1	S3
ZNF577	0	0	1	1	S3

## Sheet: module_summary
module.id	module.size	module.parent	module.hub	module.scale	module.pvalue
comp1_2	83	comp1_1	TIE1|TIE1(19)	S3	0
comp1_3	13	comp1_1	()	S3	0
comp1_4	136	comp1_1	FAM186A|FAM186A(28),AC130469.2|AC130469.2(17)	S3	0
comp1_5	12	comp1_1	()	S3	0
comp1_6	32	comp1_1	()	S3	0
comp1_7	56	comp1_1	()	S3	0
comp1_8	211	comp1_1	PAK2|PAK2(30),PPP2CB|PPP2CB(25),TBKBP1|TBKBP1(24),CDC42P6|CDC42P6(21),GNAI3|GNAI3(21)	S3	0
comp1_9	37	comp1_1	()	S3	0
comp1_10	31	comp1_1	SCNN1D|SCNN1D(14)	S3	0
comp1_11	199	comp1_1	ZNF667|ZNF667(42),AVIL|AVIL(20),DCUN1D2|DCUN1D2(17)	NA	0
comp1_12	101	comp1_1	N4BP2L2-IT2|N4BP2L2-IT2(19)	S3	0
comp1_13	36	comp1_1	()	S3	0
comp1_14	33	comp1_1	()	S3	0
comp1_15	86	comp1_1	EHD4|EHD4(20)	S3	0
comp1_16	63	comp1_1	ATP2C1|ATP2C1(20)	S3	0
comp1_17	101	comp1_1	VPS37B|VPS37B(27),ANKZF1|ANKZF1(17)	S3	0
comp1_18	68	comp1_1	ANKRD40|ANKRD40(19)	S3	0
comp1_19	153	comp1_1	ENDOD1|ENDOD1(23),ACTR3|ACTR3(18),LIMD1|LIMD1(18),SMAP2|SMAP2(16)	S3	0
comp1_20	30	comp1_1	()	S3	0
comp1_21	85	comp1_1	CTBP1-AS|CTBP1-AS(26),EXOC5|EXOC5(19),GNB4|GNB4(16)	S3	0
comp1_22	12	comp1_1	()	S3	0
comp1_23	22	comp1_1	()	S3	0
comp1_24	132	comp1_1	KIF1B|KIF1B(30),FAM227A|FAM227A(16)	S3	0
comp1_25	21	comp1_1	()	S3	0
comp1_26	45	comp1_1	()	S3	0
comp1_27	78	comp1_1	()	S3	0
comp1_28	27	comp1_1	IL15RA|IL15RA(13)	S3	0
comp1_29	29	comp1_1	CTD-2331H12.5|CTD-2331H12.5(15)	S3	0
comp1_30	16	comp1_1	CTD-2269E23.2|CTD-2269E23.2(11)	S3	0
comp1_33	21	comp1_1	()	S3	0
comp1_34	12	comp1_1	()	S3	0
comp1_35	21	comp1_1	()	S3	0
comp1_36	21	comp1_1	()	S3	0
comp1_37	16	comp1_1	()	S3	0
comp1_38	27	comp1_1	()	S3	0
comp1_39	13	comp1_1	RP11-4B16.4|RP11-4B16.4(10)	S3	0
comp1_40	18	comp1_1	ADAMTS2|ADAMTS2(12)	S3	0
comp1_41	25	comp1_1	()	S3	0
comp1_42	11	comp1_1	()	S3	0
comp1_43	19	comp1_1	()	S3	0
comp1_44	13	comp1_1	()	S3	0
comp1_46	13	comp1_1	()	S3	0
comp1_56	19	comp1_7	DUSP7|DUSP7(11)	S1	0
comp1_57	106	comp1_8	PAK2|PAK2(25),CDC42P6|CDC42P6(19),GNAI3|GNAI3(19)	S3	0
comp1_58	82	comp1_8	TBKBP1|TBKBP1(22),PPP2CB|PPP2CB(21)	S3	0
comp1_59	15	comp1_8	()	S3	0.02
comp1_61	27	comp1_9	()	NA	0
comp1_62	10	comp1_9	()	S3	0
comp1_63	154	comp1_11	ZNF667|ZNF667(42),AVIL|AVIL(20)	S3	0
comp1_65	25	comp1_11	DCUN1D2|DCUN1D2(14)	S3	0
comp1_66	70	comp1_12	N4BP2L2-IT2|N4BP2L2-IT2(18),TOP3BP1|TOP3BP1(16)	S3	0
comp1_67	25	comp1_12	()	S3	0
comp1_69	17	comp1_13	()	S1	0
comp1_71	40	comp1_15	EHD4|EHD4(20)	NA	0
comp1_74	20	comp1_16	()	S2	0
comp1_75	57	comp1_17	VPS37B|VPS37B(22)	S2	0.03
comp1_76	41	comp1_17	ANKZF1|ANKZF1(15)	NA	0
comp1_77	29	comp1_18	ANKRD40|ANKRD40(15)	NA	0
comp1_79	36	comp1_19	()	S2	0
comp1_80	18	comp1_19	()	S2	0
comp1_81	44	comp1_19	LIMD1|LIMD1(17)	S2	0
comp1_82	36	comp1_19	UBE2S|UBE2S(15)	S2	0
comp1_83	19	comp1_19	()	S2	0.01
comp1_84	23	comp1_20	()	S1	0
comp1_86	66	comp1_21	CTBP1-AS|CTBP1-AS(25),EXOC5|EXOC5(19),GNB4|GNB4(16)	S3	0
comp1_87	19	comp1_21	CYP2D6|CYP2D6(12)	S3	0
comp1_91	14	comp1_24	RP11-536C12.1|RP11-536C12.1(10)	S2	0
comp1_92	16	comp1_24	()	S2	0
comp1_93	31	comp1_26	()	NA	0
comp1_95	53	comp1_27	()	S1	0
comp1_96	25	comp1_27	()	S1	0
comp1_98	14	comp1_28	()	S2	0
comp1_99	17	comp1_33	()	S2	0
comp1_101	16	comp1_38	()	NA	0
comp1_102	11	comp1_38	()	NA	0
comp1_105	58	comp1_58	TBKBP1|TBKBP1(22)	S3	0
comp1_106	12	comp1_58	DNAJB4|DNAJB4(9)	S3	0
comp1_109	12	comp1_61	MZF1|MZF1(9)	S3	0
comp1_114	15	comp1_71	()	S1	0
comp1_116	51	comp1_75	VPS37B|VPS37B(22)	S1	0
comp1_117	26	comp1_76	ANKZF1|ANKZF1(13)	S2	0
comp1_121	11	comp1_77	()	S2	0.02
comp1_127	13	comp1_93	()	NA	0
