# Supplementary material for: Transcriptome differences in adipose stromal cells derived from pre- and postmenopausal women
Source: Stem Cell Res Ther. 2020 Feb 28;11:92. doi: 10.1186/s13287-020-01613-x (PMC7049195; doi:10.1186/s13287-020-01613-x)
Supplement: Supplementary file 7 — Additional file 7. Primers used in this study. [file 13287_2020_1613_MOESM7_ESM.xlsx]

## Sheet: Sheet1
Gene	Primer	Sequences (5′‐3′)
TIE1	Forward	GATTGCCGACTCCAGTGCC
	Reverse	GTCTGGCTTGCGTAGCTCT
ANGPT2	Forward	AACTTTCGGAAGAGCATGGAC
	Reverse	CGAGTCATCGTATTCGAGCGG
RNASE1	Forward	ACTGTAACCAAATGATGAGGCG
	Reverse	GTACCTGGAGCCGTTTGTCA
PLVAP	Forward	CCGGGTCATCTACACGAACAA
	Reverse	CCTTGAATTGATCTCTGCATTGC
CA2	Forward	GGGTACGGCAAACACAACG
	Reverse	GGCTGTATGAGTGTCGATGTC
MPZL2	Forward	TTAATGGGACAGATGCTCGGT
	Reverse	AAGACACCCGGTCCTTAAACC
